# Supplementary material for: Root-Associated Fungi Shared Between Arbuscular Mycorrhizal and Ectomycorrhizal Conifers in a Temperate Forest
Source: Front Microbiol. 2018 Mar 12;9:433. doi: 10.3389/fmicb.2018.00433 (PMC5858530; doi:10.3389/fmicb.2018.00433)
Supplement: Supplementary file 3 [file DataSheet1.FASTA]

>2113:6221:18993_025
AAGTCGTAACAAGGTTTCCGTAGGTGAACCTGCGGAAGGATCATTAAAAAAAGAGAAACGTGTCCCGTTCTTTTTCATAAGAATGGGTTCTATTCCCTTAAACCGTGTCTACATACCTTTGTTGCTTTGGCAGGCCGCCTTCGGGCGTCGGCTCCGGCTGATAGTGCCTGCCAGAGGACCCAAACTCTATGTTTAGTGATGTCTGAGTACTATATAATATTTAAAACT
>1103:21322:15482_225
AAGTCGTAACAAGGTTTCCGTAGGTGAACCTGCGGAAGGATCATTATTGATTTTAGCTTAACCTGGCTTTTTAGCCAAGGTTAATGCGAAATTCTTGTATTTAAAACCCACTCTTACATGAATCAAATTTTTTTTATTGTAATAAAAAAGATCACTTTCAACAACGGATCTCTTGGTTCTCGCATCGATGAAGAACGTAGCAAAATGTCACTGTCTCTTATA
>1109:25088:25553_218
AAGTCGTAACAAGGTTTCCGTAGGTGAACCTGCGGAAGGATCATTAATGTAACCGGACCGGTCCTTTGCCGTAAAACGCAACGGATCGGAAAGGGAGATATCATACACCCTGTGTTTATTTACCTTTGTTGCTTTGGCGGGCCGTCTTTTTAGGCGTCGGCCTCGGCTGATCGCGCCCGCCAGAGGATCTAAATTCTTTTATTAGTGATGTCTGAGTACTATATAATA
>1101:18961:11186_082
AAGTCGTAACAAGGTTTCCGTAGGTGAACCTGCGGAAGGATCATTACCGAATTGAACCCAGCTTATGCTGGAATATCATTTCTACAAACACTGTGCACCTTTCTCTATTTCTTTGGTGGGTCCTTTTGACTGAGTTTGTATTTTACAAGTGAAGTCAACAGGATTAAATGGTATTGGCTAAATAAGCTCTCTGCCCACCGCATGATAAACTTCTGTCATATGTAAA
>2104:10440:20490_186
AAGTCGTAACAAGGTTTCCGTAGGTAAGTAGTGGTCGTGTCCTTTTCCTCCATGGTCAACATATGCTAACGTGAAATTTCTAGGTGAACCTGCGGAAGGATCATTAACGAGTTAGGGTCTTTTCGGCCCGACCTCCCAACCCTATGTTTACTGAACCTTTGTTGCTTCGGCGGGCCCGTCTCACGACCGCCGGGGGACCGTAAAACGTCCTCTGGTCCGTGTCCGCCGG
>1104:27751:19024_026
AAGTCGTAACAAGGTTTCCGTAGGTGAACCTGCGGAAGGATCATTATCGAATTACCGGGGGGTTGATGCTGGCAGTCTTTGGTTGCATGTGCTCACTCTCCTTTAATCCATTCACACATGTGCACTAATTTCCTTTTTGAAGGCAGAGGTTGAAAAGTCTGCCTTTGGAATTGATAAACTCTTATTCTATGTAATGGATGCTATTCTGCCACAAGGCGAAATTTAAT
>1105:17564:7849_016
AAGTCGTAACAAGGTTTCCGTAGGTGAACCTGCGGAAGGATCATTATCGAATAAAACAGGGGATGTTGCTGGTCATTCATGGCAATGTGCACTCCTCTTTATTCACATCCACCTGTGCACATAGAGTAGGCATGGATTCAGTTCCATGTCTATGTTTTCTTTATAAACACAATGCTTTGTGAATGTATAAATGATATAAAAAATGTACAACTTTCAACAATGGATC
>1114:21127:17599_153
AAGTCGTAACAAGGTTTCCGTAGGTGAACCTGCGGAAGGATCATTACAGAGAACTCGCCCCTCGGGGTAGTCTCCCACCCTATGTTTACACACACTGTTGCTTTGGCAGGCCTGCTCTCGGGCTACCGGCCTTGGCTGGTCCGCGCCTGCCAGAGGGTTCCAAACTCGTATTTTGTGTCGTCTGAGCATAACGCAATAGTTAAAACTTTCAACAACGGATCTCTTGGC
>1104:10714:5310_002
AAGTCGTAACAAGGTCTCCGTAGGTGAACCTGCGGAGGGATCATTACAGAGTTCTCGCCCTCGCGGGTAGATCTCCCACCCCCTGTTATCGTTACTGTGTTGCTTTGGCGGGCTGCCAGGCCAGGCCTGGCCGCCGGCTCCGGCTGGCGCGCGCCCGCCAGAGGCCCGATAAATCCTGACTGTCGGTGTCGTCTGAGTACTATTACAATAGTTAAAACTTTCAACA
>1106:16081:5237_063
AAGTCGTAACAAGGTTTCCGTAGGTGAACCTGCGGAAGGATCATTACAGAGAACATGCCCTTCAGGGTATATCTCCCACCCTTTGTTTACAATACCTTTGTTGCTTTGGTGGGCCTGTCTCTGGACTGCTGGCTTCAGCTGGCCTGTGCCCGCCAGAGAACCCCAACATCCTTGTATTATGCTGTCTGAGTACTATATAATAGTTAAAACTTTCAACAACGGATCT
>1103:15275:19971_167
AAGTCGTAACAAGGTCTCCGTAGGTGAACCTGCGGAGGGATCATTAACGAATGATCATCCTTGATCTTCTACCCTCAAACCACTGTGGACACGAGATGTGCTTCGGCGTCGAGAGGCGCCGCTTTTATGCATCGAGTCTTTAATGTCGTCTGTCTAAAACAAATGTCAAAACTTTCAACAAAGGATCTCTTGGCTCTCGCATCGATGAAGAACGTAGTGAACAG
>1101:27697:18659_202
AAGTCGTAACAAGGTTTCCGTAGGTGAACCTGCGGAAGGATCATTACCAATCTTTTTGCGGGCCCTTGTGGTCCTGCGAAAAAAACCATGTATTTAAAACCCAACTCATGATATTAACAAAATATACTGTATCAATGTGATATGTAATTAAAGATCACTTTCAACAACGGATCTCTTGGCTCTCGCATCGATGAAGAACGCAGCAAAAACCTGTCTCTTATACAC
>1101:14408:6030_226
AAGTCGTAACAAGGTCTCCGTAGGTGAACCTGCGGAGGGATCATTACAGAGACTCTGCCCTTTGGGTAGACCTCCCACCCTGTGTCGTTATACCTTTGTTGCTTTGGCGGGCCGCGGGGCTTAGGCCCTGCCCCTGGCTCCGGCTAGGGCGCGCCCGCCAGAGGATCTCAAAACCTGAATGTCAGTGTCGTCTGAGTACTATATAATAGTTAAAACTTTCAACAACGG
>2108:10839:17467_003
AAGTCGTAACAAGGTTTCCGTAGGTGAACCTGCGGAAGGATCATTAATGGATTAATAGAGGGGGTTGATGCTGGCAGTTTTTACTGTATGTGCTCACTCTTCTAATTTATTTACACCTGTGCACTTGATTTTCTTTTCAAAGGGAGGGTAAGACCTGCCTTTGGAACTTTTTATTTAAACCCCCCTTTCAATGAATCAATGAATGTTTATGAGCCGTAAGGCAGAATT
>1102:10622:10133_070
AAGTCGTAACAAGGTTTCCGTAGGTGAACCTGCGGAAGGATCATTATTGAAAAAGACAAGACGCCCCGTTTTTTCGTAAAATGGGTTCAATACCCACAACCGTGTATACCTACCTTTGTTGCTTTGGCAGGCCGCCTTCGGGCGTTGGCTTCGGCTGACAGCGCCTGCCAGAGGACCCAAACTCTGTGTTTAGTGATGTCTGAGTAATATATAATATTTAAAACTT
>2105:10609:6097_204
AAGTCGTAACAAGGTTTCCGTAGGTGAACCTGCGGAAGGATCATTAACGAGTGTTGAACGAAGCTGTTCTGGTCTTTCGGGGCAAGTGAACGCTTCACTCAATCCAACTTACACCTGTGCACTTTTGGGGGAAAACGAGGGGGGGGAGTCAAAGTTGGATAACGACGATGAATAACCCTCTATGTTTTCTCTTCTATCACGAATTACAGTCTTTAGAAAGTCTTAGTT
>1111:19662:6483_080
AAGTCGTAACAAGGTTTCCGTAGGTGAACCTGCGGAAGGATCATTATTGAAATAAATCTGATGGGTTGTTGCTGGTTCTCTAGGGAGCATGTGCACGCCTTGTCATCTTTATATCTCCACCTGTGCACCTTTTGTAGGCCTTTCAGGTCTATGTTGCTTTATCATTTACCCCAATGTATGTTAATAGAATGTTGTGCATATAAAATCTATACAACTTTCAGCAACGGA
>1101:15833:9686_108
AAGTCGTAACAAGGTCTCCGTAGGTGAACATGCGGAGGGATCATTACGAAACAGGCGCATCTGCGTCAACCCCAACTTCCTGTGAGAGCAAAAGGCTTGCTTTGGCGCCGACGGCGTCAGATTTATGCGGATTTGCCGTTGAGTCTGAGAGAAACAAGGTTTTAAACTTTCAACAAAGGATTTCTTGGCTCTTGCACCGATGAAGAACGTAGCGAAATAGCCCT
>2113:9866:7109_212
AAGTCGTAACAAGGTTTCCGTAGGTGAACCTGCGGAAGGATCATTAACGAGTTTTGAATAAAGTTGTTCTGGTCTTTCGGGGCAAGTGAACACTTTTCTCAATCCATCTTACACCTGTGCACTTATTGGGGAAGACTACTTGGATCTAAGTTGGGCAACGACGGTGATCTATATAGCTCTCCTCTTTATACCAAATAACAGTCTTAGAAAGTCTTTCTTTTGCTTGAT
>1101:17187:22505_198
AAGTCGTAACAAGGTTTCCGTAGGTGAACCTGCGGAAGGATCATTATTGATTTTAGCTTAACCTGGCTTTTTTAGCCAAGGTTAATGCGAAATTCTTGTATTTAAAACCCACTCTTACATGAATCAAATTTTTTTATTATAATAAAAAAGATCACTTTCAACAACGGATCTCTTGGCTCTCGCATCGATGAAGAACGCAGTGAAAACGGGCTGTCTCTTATACA
>1101:20190:4171_231
AAGTCGTAACAAGGTTTCCGTAGGTGAACCTGCGGAAGGATCATTATTGATTTTAGCTTAACCTGGCTTTTTAGCCAAGGTTAATACGAAATTCTTGTATTTAAAACCCACTCTTATATGAATCAAATTTTTTTATATTGTAATAAAAAAAGATCACTTTCAACAACGGATCTCTTGGTTCTCGCATCGATGAAGAACGCAGCGAACACATCTGTCTCTTATAC
>1106:24502:23068_106
AAGTCGTAACAAGGTTTCCGTAGGTGAACCTGCAGAAGGATCATTATCGATTTCAGCGCGATTTTTTTCGCGCACGTATTTAAAACCCCACTCTTATAAATATTTTTATCATGATTTTTTTTTACTTTAAGTAAATTAAAAGATCACTTTCAACAACGGATCTCTTGGTTCTCGCATCGATGAAGAACGCAGTGAAGCTCCACTGTCTCTTATACACATCTCCG
>1101:3804:13779_193
AAGTCGTAACAAGGTTTCCGTAGGTGAACCTGCGAAAGGATCATTATCGATTTCAGCGCGATTTTTTTCGCGCACTTATTTAAAACCCCACTCTTATAAATATTTTTTATCATGATTTTTTTACTTTAAGTAAATTAAAAGATCACTTTCAACAACGGATCTCTTGGTTCTCGCATCGATGAAGAACGTAGTGAAGGCATTCTGTCTCTTATACACATCTCCGA
>1101:11806:11755_032
AAGTCGTAACAAGGTCTCCGTAGGTGAACCTGCGGAGGGATCATTACAGAGTTCATGCCCTTCGGGGTAGACCTCCCACCCAGTGTATTTATACCTTTGTTGCTTTGGCAGGCCGCTAGGCCTCGGTCTAGCTCCTGGCTCCGGCTAGGGAGTGCCTGCCAGAGGACCCTAAAACCTGAATGTTAGTGTCGTCTGAGTACTATACAATAGTTAAAACTTTCAACA
>1103:20982:21280_244
AAGTCGTAACAAGGTTTCCGTAGGTGAACCTGCGGAAGGATCATTATTGAAATAAACCTGATGGGTTGCTGCTGGCTCTCTAGGGAGCATGTGCACACCTTGTCATCTTTATATCTCCACCTGTGCACCTTTTGTAGACCCTCTCCAGGTCTATGTTGCTTCATTTTACCCCAATGTATGTTAAAAGAATGTTGTGCTTATAAAATCAATACAACTTTCAGCAACGG
>1101:14082:12926_149
AAGTCGTAACAAGGTTTCCGTAGGTGAACCTGCGGAAGGATCATTAAAGAGTTAGGGGCCTTGCCCCGAACCTCCAACCCAATGCGAACCTTACCAATGTTGCTTTGGCGGGCCCGCGGGTCCATCCTGCCGCCGGCCTTCTCGGTTGGCGAGCGTCCGCCAGAGTCCACCAAAACTCGTTTAATTGGTGACGTCTGAGAAAACATAAATAGCAAAAAACTTTCAA
>1107:13592:14744_246
AAGTCGTAACAAGGTTTCCGTAGGTGAACCTGCGGAAGGATCATTATTGATTTTAGCTTAACTTGGCTTTTTAGCCAAGGTTAATGCGAAATTCTTGTATTTAAAACCCACTCTTACATGAATCAAATTTTTTTATAGTGATAAAAAAAAGATCACTTTCAACAACGGATCTCTTGGCTCTCGCATCGATGAAGAACGTAGTAAAAGCCTGTCTCTTATACACAT
>2102:21110:13185_102
AAGTCGTAACAAGGTTTCCGTAGGTGAACCTGCGGAAGGATCATTATCGTGCAACAGAGGCGCGAGGGCTGTCGCTGACTCGAAAAGGTCGTGCACGCCCGAGCGCTCTCACGCATCCGTTTCACCCCTTTGTGCACCGCCGCGTGGGTCGTCCTCCCTCCGAGGGTGGGCGGCTTGCGTTTTTACACAAACCCCCACGTAACGTAACATTAGAATGTTTTTACCT
>1104:13554:6654_105
AAGTCGTAACAAGGTTTCCGTAGGTGAACCTGCGGAAGGATCATTAACGTATCTCTGACGGCGAGGGTGCGCCCAGCTCCGGCCCCAACGGTCGTGGAAGCGGGTGCGCCCGAGCCGCTCAACCCTTGCAAACCCACTGTGCACTTTTGTCGGCGGAGGGCCCAAGTGGCCCCGAGCCGGATCACAAACTCCCAAATTCAAAAGAATGGCAAAGCGGACTTGTGCCGC
>2110:25506:5436_104
AAGTCGTAACAAGGTTTCCGTAGGTGAACCTGCGGAAGGATCATTAATGAAATGAATGTCAAGAAGGGTTGTAGCTGGTTTCAAGGAACATGTGCACACCCTGATTGCACATCCACCTCTCACACCTGTGCACAACCTGTAGTTTGGGATGATTATAAATGCTGGAAACGGTGTTTGAATCCCTTGCTATGAATTTTTACACACACTTGTATAAGTTATAGAATGAAT
>1109:10512:16147_238
AAGTCGTAACAAGGTTTCCGTAGGTGAACCTGCGGAAGGATCATTACTGAGTGAGGGCCCTCTGGGTCCAACCTCCCACCCGTGTTTATTGTACCTTGTTGCTTCGGTGCGCCCGCCTCACGGCCGCCGGGGGGCTTCTGCCCCCGGGTCCGCGCGCACCGGAGACACCATTGAACTCTGTCTGAAGATTGCAGTCTGAGCATAAACTAAATAAGTTAAAACTTTC
>1105:17355:19500_133
AAGTCGTAACAAGGTTTTGCTAAGCAACAGTCCTTCTGTAGCAGAGCTTAACGGAGACCTTGCACCCGAGAGGGGGGGAGGCGACTATAAACAAGCTTCCAGCGCAAGTCAGCACCGCTGGCAACACAATCGAATTGCGGGGACGCTTTAAAGCCTACCGGTACCAACTACCCTGCGAAGGGTAGGGCGAGCATGCTCGAGGTCACAACCTGGTAGGATACTGCAA
>1104:23916:22521_016
AAGTCGTAACAAGGTTTCCGTAGGTGAACCTGCGGAAGGATCATTACAGAATATACTTATTCTCACCCCATGTATACAAGAACCTCTGTTGCCTCGGCGCGCCTCGCGCCAGAGGACCCAAACGCTGAAATTATACTGTCTGAGTTGCTATGCAAAATAGTCAAAACTTTCAACAACGGATCTCTTGGTTCGGGTATTGATGAAGAACGCAGTAAAACCACC
>1101:17337:10327_224
AAGTCGTAACAAGGTTTCCGTAGGTGAACCTGCGGAAGGATCATTACCAATCTTTTTGCGGGCCCCTGTGGTCCTGCGAAAAAAACCATGTATTTAAAACCCAACTCATGATATTAACAAATTACACTGTATCGATGTGATATGTAATTAAAGATCACTTTCAACAACGGATCTCTTGGCTCTTGCACCGATGAAGAACGTAGCAAAGTTCATCTGTCTCTTA
>1103:3598:13469_156
AAGTCGTAACAAGGTTTCCGTAGGTGAACCTGCGGAAGGATCATTACCGAGTTTAGGGGGCCGTTGGCCCCTGAACCTCCAACCCTTGGCTAAAACTACCGCGTTGCTTTGGCGGGCCCGCCCTGAAAACGGGCCGCCGGAGGTGTCACTGCCTCTGGCCAGCGCCTGCCAGTAGCCACAATCAACCCTTTTTTAACTGTGACGTCTGAGTGCAAATACAAATATA
>1101:12615:26075_102
AAGTCGTAACAAGGTTTCCGTAGGTGAACCTGCGGAAGGATCATTAAAGAGTTAGGGTCTTCTCGGCCCGACCTCCCAACCCTTTGTCTATTGAACCTCTGTTGCTTCGGCGGACCCGTCCCTTCGGGGACCGCCGGAGGACCGTCGCAAGGCGTCCTCTGGCCCGCGTCCGCCGGTGGCCGACCATTTAAACTCTTGATTAAATCATGTTATGCTGTCTAAGTT
>1102:17967:8464_001
AAGTCGTAACAAGGTTTCCGTAGGTGAACCTGCGGAAGGATCATTACTGGGTAAAGGCTTCTCGCCTCCAACCCCACCCTCTGTAACCGCGGCCCGGATTCGGCGCCTGGCGGGGGATCCCTCTGTTCGCGGAGGCCCCTCGCCTGCCGGAATCAGCCAACACTGCCTCGAAAATTGAAGTCTGAGAACAAGTTTAAAACTAAACAAAACTTTCAACAACGGATCT
>2106:19807:7421_023
AAGTCGTAACAAGGTTTCCGTAGGTGAACCTGCGGAAGGATCATTATTGAAATAAACCTGATGGGTTGCTGCTGGCTCTCTCGGGAGCATGTGCACACTTGTCATCTTTATATCTCCACCTGTGCACCTTTTGTAGATCTGGATATCTTTCTGAATGCCTGGCATTCAGGTTTGAGGATTGACTTTTTGTCTTTCCTTACATTTCCAGGCCTATGTTTTCTTCATATAC
>1112:28157:11753_103
AAGTCGTAACAAGGTTTCCGTAGGTGAACCTGCGGAAGGATCATTATTGAAATAAACCTGATGAGTTGTTGCTGGTTCTCCAGGGAATATTGTGCACACTTGTCATCTTTATATCTCCACCTGTGCACCTTTTGTAGACCTGGATATCTCTCTAAGTGCTTGCACTTGGGTTTGAGGATTATTGTCTTTTCCTTACATTTCCAGGCCTATGTTTCTTCATATACCCCA
>1107:16454:15829_193
AAGTCGTAACAAGGTTTCCGTAGGTGAACCTGCGGAAGGATCATTAAAGAGAACATGCCCCTCGGGGCGTATCTCCCACCCTTTGTTTATGATACCTTAGTTGCTTTGGCAGGCCCGCTGTTTTAGCCGCTAGCCTAGGCTGGCCTGTGCCTGCCAGAGGACCCCCAACACTCTTTTTGCAACATGTCAGTCAGAAAACACATACAATACCTTTAAAACTTTCAAC
>1101:10514:7061_130
AAGTCGTAACAAGGTCTCCGTAGGTGAACCTGCGGAGGGATCATTACAGAGTTCATGCCCTCGCGGGTAGATCTCCCACCCTGTGTTATCGTTACCTTTGTTGCTTTGGCGGGCCGCCCAGGCCCTTGGTCAGGCTACCGGCTCCGGCTGGTAAGCGCCCGCCAGAGGACCCTAAACTCTTGAAATCAATGTCGTCTGAGTACTATATAATAGTTAAAACTTTCA
>1101:16161:22874_062
AAGTCGTAACAAGGTTTCCGTAGGTGAACCTGCGGAAGGATCATTATTGAAATAAACCTGATGAGTTGCTGCTGGTTCTCTAGGGAGCATGTGCACACTTGTCGTCTTTATATTTCCACCTTGTGCACCTTTTGTAGACCTGGATATCTCTCTGAATGCACACAAGCATTTGGGTTTGAGGGGTTGACTTTTTGGTCTCCCTTTATATTTCCAGGCCTATGTTTCT
>1101:19632:19177_245
AAGTCGTAACAAGGTTTCCGTAGGTGAACCTGCGGAAGGATCATTACCGAGTGATGGCTACTCCGGTAGCCGCCTCCCGTCCTATGTCTACTCAATGTTTTTGCTTCGGTGGGGAGACTCACCGACAGCACCCCTTTTAAACTCGATGGAATATGCTGTCAGAGTCAAAAGAAATTTAAAACTTTCAACAACGGATCTCTTGGTTCCGGCAACGATGAAGAACGC
>1105:24075:8853_001
AAGTCGTAACAAGGTCTCCGTAGGTGAACCTGCGGAGGGATCATTACAGAGTTCGTGCCCCTCGGGGTAGACCTCCCACCCTGTGCTGCTGTACCTTTGTTGCTTTGGCGGGCCGCTAGGCTCCGGCCGGCCCCTGGCCTCCGCTGGGGCGTGCCCGCCAGAGGCCCAAAACCTGAATGTTAGTGTCGTCTGAGTACTATACAATAGTTAAAACTTTCAACAACGGA
>2101:15126:5775_245
AAGTCGTAACAAGGTTTCCGTAGGTGAACCTGCGGAAGGATCATTACCGAGTTTAGGGGGCCTCGGCCCCCGAACCTCCAACCCTTGACTGAAACTACCGCGTTGCTTTGGCGGGCCCGCCCCGAAAACGGGCCGCCGGGGGTGTCGCTGCCTCTGGCCCGTGCCCGCCAGTAGCCACAATCAACCCTTTTTTAACTGTGACGTCTGAGTGCAAATACAAATGTAC
>1112:17510:26283_008
AAGTCGTAACAAGGTTTCCGTAGGTGAACCTGCGGAAGGATCATTCATAATAAAGTGTTTTATGGCACTTTTTAAAAATCCATATCCACCTTGTGTGCAATGTTAGATCTCGTCAATCTTGGCGAGGTTTTTATACATCAACTCATTCTTTAACTAATTTGTCTGAAAAATATTATGAATAACTTAATTCAAAATACAACTTTCAACAACGGATCTCTTGGCTCTC
>1102:6893:14838_221
AAGTCGTAACAAGGTTTCCGTAGGTGAACCTGCGGAAGGATCATTATTGATTTTAGTTTAACCTGGCTTTTTTAGCCAAAGTTAATGCGAAATTCTTGTATTTAAAACCCACTCTTACATGAATCAAATTTTTTTATTGTGATAAAAAAAAGATCACTTTCAACAACGGATCTCTAGGCTCACCCATCGATGAAGAACGCAGTAAACCTACTGTCTCTTATA
>1110:6097:12728_057
AAGTCGTAACAAGGTTTCCGTAGGTGAACCTGCGGAAGGATCATTCATTGAGCATGCATGCCATGATTTAGGCTGCACAAGCTTGCTTTTTTTTTTTTCTCTTGACACAAGGCATTGATTGCCTTTAGTTGATGTCTTCTACGTTAAAGTGTGTGTGTGTGTGTGTGGTGATTTGGAATCGTCACTTAGAAAGAGAAAGTGTATAAATCATTTACAACTTTCAGCA
>2103:8789:18295_061
AAGTCGTAACAAGGTTTCCGTAGGTGAACCTGCGGAAGGATCATTACAGAGAACTTGCCCTTTAGGGTAGATCTCCCACCCTTTGTTTATTATACCTTCGTTGCTTTGGCAAGCCTGTCTTTGGACTGCCGGCTCTAGCTGGTCAGCGCTTGCCAGAGGACCCAAAACTCTTGATTTTGTGTTGTCCGAGTATTATAAAATAAGTTAAAACTTTCAACAACGGATCTC
>1109:15597:13858_048
AAGTCGTAACAAGGTCTCCGTAGGTGAACCTGCGGAGGGATCATTATCGAATGGGGCCTTTTGGCCACCTTCTTCCAAACCTGTGGAAATGAGAAGTGCTTTGGTGCCTCGGGTGCCAAGTCCATGCAGTTAGCCTTGTGTCTGATTGGAAATGAATTTTAAAACTTTCAACAAAGGATCTCTTGGCTCTCGTATCGATGAAGAACGTAGTAAAAGC
>1113:21978:14195_004
AAGTCGTAACAAGGTCTCCGTAGGTGAACCTGCGGAGGGATCATTACCAGAGATGGTGGCCTTCGGGCCCCGTCCCCAACCCTTTGTTGACTAAAACCATTTTGCCTCGGGGGCAGAGCGTCCGCCGCCGCCCCCGGAGGACCACCTAACGCTGTTTTCATACGTCGGAGTATTGATTAAATAAATGAAAACTTTCAACAACGGATCTCTTGGTTCTGGCATCGAT
>1102:15331:12183_123
AAGTCGTAACAAGGTTTCCGTAGGTGAACCTGCGGAAGGATCATTACCGGGTCTCTGCCCTCCGGGGTAGATCCCTCACCCGTGCCGATCATCCCTGTTGCCTTCGCGGGGCGTCCCCTTGCGGCCGCCGGCTCCCCTCTCCCGGGAGCGGGTGCGTCTTCGTGGAGGCCCCTCCCAACCGACCCCTGCCGTTCCGTCAGAGCCACGCGCAGACGCGAAAACTTT
>1101:15267:1603_127
AAGTCGTAACAAGGTTTTCGTAGGTGAGTAGACTGGTTTCCCATCTATTATTGCGATATATGCTAACATTTTTAAAGGTGAACCTGCGGAAGGATCATTATCGAGTTTTGTCTCCCCTGGGAGTCATCCTCCACCCTGTGAGAACTATTACTTGTTGCTTTGGCGGGCCGCGGCCCTGCTGCCGCCGGCCCCGGCTGGCGAGCGCCCGCCAGAGTCTTTTAAATT
>2111:10633:6202_153
AAGTCGTAACAAGGTTTCCGTAGGTGAACCTGCGGAAGGATCATTAAAGAATTGCCCCGTTTCTTGAAATGGGTTCTATTCCAAACCGTGTATACATACCTTTGTTGCTTTGGCAGGCCGCCTTCGGGCGTCGGCTTCGGCTGACTGTGCCTGCCAGAGGACCCAAATTCGTTTGTTTAGTAATGTCTGAGTACTATATAATAGTTAAAACTTTCAACAACGGATCTC
>1106:9970:20832_195
AAGTCGTAACAAGGTCTCCGTAGGTGAACCTGCGGAGGGATCATTATCGAATGGTCTTTGACCTTTCTACCCTTCAAACCTGTGGAAGTGATATCGTGCTTCGGCGTCCCGTCAGGGTCGCCGCTTTTATGCTGGAATCAGTGTGTCGTCTGAACTGAACATTAGAATCAAAACTTTCAACAAAGGATCTCTTGGCTCTCGCATCGATGAAGAACGCAGCAAAAC
>2114:20288:14661_245
AAGTCGTAACAAGGTTTCCGTAGGTGAACCTGCGGAAGGATCATTCACAATGAGTGTTTTATGGCACTCTTTAAAAATCCATATCCACCTTGTGTGCAATGTTTGTTGGGAGAGAGGCAACTCTTTCCCTTCACAAATATCAACCTATATCTTTAACAACATTCGTCTGATAACATATTATGAATATACTTAATTCAAAATATAACTTTCAACAACGGATCTCTTGG
>2108:29598:15882_218
AAGTCGTAACAAGGTTTCCGTAGGTGAACCTGCGGAAGGATCATTAATGAGTTAGGGTCTTCTAGGCCCGATCTCCAACCCTTTGTATAACTACCATGTTGCTTTGGCGGGCCCGTCTTTAACCGGACCGTCGGGGGTCTTTGACCTCTGGCCAGTGCCCGCCAGTAGCCCACAACAAATTCTTTTTAACCATGTTAAATCTGAAAATAGTTAAATAAACTAAAAC
>1108:21997:13158_179
AAGTCGTAACAAGGTCTCCGTAGGTGAACCTGCGGAGGGATCATTACAGAGTTCATGCCCTTACGGGTAGATCTCCCACCCTGTGTTATTATTACTTTGTTGCTTTGGCGGGCCGTCAGGCTTCGGCATGGCTACCGGCTCCGGCTGGTAAGCGCCCGCCAGAGGACTCCAAACTCTGAATATTAGTGTCGTCTGAGTACTATATAATAGTTAAAACTTTCAACAA
>1105:20637:7189_131
AAGTCGTAACAAGGTTTCCGTAGGTGAACCTGCGGAAGGATCATTACCGAGTTTGAAACGGGCTGTCGCTGGCCTCCTTCGGGGGGCATGTGCACGCTCGGCTCGCTCCATCAACACTTGTGCACCTTTGGTAGTCTGGCTCGATTAGACCACTGGGCGTCGAGCCTTACTATGTTTTTATACACTATGTCAGTCTCAGAATGTAACTCATGCTATAAACGCATTT
>1101:21838:17273_159
AAGTCGTAACAAGGTTTCCGTAGGTGAACCTGCGGAAGGATCATTAGTGAATCTTCAAAAGTCGGCCCGTCGGATTGTGCTGGTGGAGACACATGTGCACGTCTGGCGAGTCGCAAACCCACACACCTGTGCATCCATGACTCTGAGTGCCGCTTTGCATGGCCTTGACCGGCCTGGTGCTCGAGTATTTTTCACACACTCGAATGTAACGGAATGTCTTGTTGT
>1101:12783:24668_039
AAGTCGTAACAAGGTTTCCGTAGGTGAACCTGCGGAAGGATCATTACCAATCTTTTAGCGAGCCTTGGCTTTTTTGTCCATGGTCTTGCAAACTCTGTATTTAAAACCCGCTCATAAATTAAAACAAACTTTTGTTATTATTATAATAAAGATCACTTTCAACAACGGATCTCTTGGCTCTCGCATCGATGAAGAACGTAGTAAAGGGAGCCTGTCTCTTATACA
>1107:16247:23318_226
AAGTCGTAACAAGGTTTCCGTAGGTGAACCTGCGGAAGGATCATTAATGAATATTAGGGTACTCTTTTAACAAGAGGCCTGACCTTCATTCTTCTACCCTGTGCACTATTATTCAATTCGGTCAGTTGGTAGTTTGGCCCTCACCGGCCTTACGACGCTGCCGGGTTTCATTTTTAAACTCTACAAGTCTAAGAATGTAACAAACCTAAAACAAAAAAACTTTCAA
>1101:14754:17399_223
AAGTCGTAACAAGGTCTCCGTAGGTGAACCTGCGGAGGGATCATTATTGAATGGTCTTTGACCTTCTACCCTTCAAACCTGTGGAAGCAAGTTGTGCTTCGGCGTCTCCTTTTGGGGTTGCCGCTTTTATGCAGAAACATGTGTGCTGTCTGAATGAAAACATAAAAATCAAAACTTTCAACAAAGGATCTCTTGGCTCTCGCATCGATGAAGAACGCAGCAAAC
>2103:12422:9065_199
AAGTCGTAACAAGGTTTCCGTAGGTGAACCTGCGGAAGGATCATTAGAATAATGGAAAATTATTTTCCTAATACTTTATTCAAAAATTTCATTCTATAAAATTTTTTTTAAAATAAAAAACTTAAATTAAGATAACTTTCAACAACGGATCTCTTGGCTCTTGCATCGATGAAGAACGCAGCGAAACATAACTGTCTCTTATACACATCTCCGAGCCCAC
>2109:19789:11210_176
AAGTCGTAACAAGGTCTCCGTAGTGGAGTATGAACCCTCCGTCGCGATCCTGGGAAGCCTTTGTACTCCGAAAGGAGCCCTCACGACTCTAAACTGAGGGAAGCAGGTACCGAGCTGATTATAGCTAGGTGCAACACAGCCGAAATGCGGGGACATCCTAAAGCCTAGGGGTACTAACCTACCATAGAGATGTGGTAGGGGCCCGTGTTAGCAGCACGGGGTATAG
>2108:25518:7567_211
AAGTCGTAACAAGGTTTCCGTAGGTGAACCTGCGGAAGGATCATTATTGAATACGATTGGTACTGATGCTGGCTCTTAACTGAGCATGTGCTCGTCCATCTATTTATCTTCTCTTGTGCACATTTTGTAGTCTTGAACGTACCTCTCGCAGTCAAATGCGGTTTGGGAGCTTGGGCGCAAGCCCTCCTCCTGCTTCTTCAAGGCTATGTTTTCATATACACTATAAA
>1108:17139:15792_190
AAGTCGTAACAAGGTTTCCGTAGGTGAACCTGCGGAAGGATCATTATTGATTTTAGCTTAACCTGGCTTTTTTAGCCAAAGTTAATGCGAAATTCTTGTATTTAAAACCCACTCTTACATGAATCAAATTTTTTTATTGGGATAAAAAAAGATCACTTTCAACAACGGATCTCTTGGTTCTCGCATCGATGAAGAACGTACAAAAACAGCTGTCTCTTATACAC
>1105:22475:17360_115
AAGTCGTAACAAGGTTTCCGTAGGTGAACCTGCGGAAGGATCATTATTGAATAACTTGGTGTTGAGCTGGCCCTATTGGGCATGTGCTCGCATCATATTATTTATCTATCTCTTGTGCACCTTTTGTAGTCTTTGAAGTGTTCGCAGTCAATGCGGTTTTGGGGCTTGGGCTTTTTGCACTTTTCCCTGTTTGCTTCAAAGGCTATGTTTTTATACACACTATTGA
>1101:23899:9156_193
AAGTCGTAACAAGGTTTCCGTAGGTGAACCTGCGGAAGGATCATTATTGAATTTTGGGATGTTGCTGGTCATCTTGTATGGATGGCAGTGTGTGCACTCCTCTAATATTCAAATCCACCTGTGCACGTGAAGTAGGCATGGATTGAGTTCTGTGCTTATGTATATATATATACACACACACTGTGAAAGATTGTTTTTATAACACAATGATAACATTACAACTTTC
>1106:14952:4880_095
AAGTCGTAACAAGGTTTCCGTAGGTAAGTAGTGGTCGTGTCCTTTTCTCCTTGGTCTACATATGCTAACGTGAAATTTCTAGGTGAACCTGCGGAAGGATCATTAACGAGTTAGGGTCTTCTCGGCCCGACCTCCTAACCCTGTGTTTATTGAACCTTTGTTGCTTCGGCGGGCCCGTCCCACGACCGTCGGGGGACCGTCAGACGTCCTCTGGCCCGTGCCCGCC
>1101:13750:9047_057
AAGTCGTAACAAGGTCTCCGTAGGTGAACCTGCGGAGGGATCATTACAGAGTTCATGCCCTTACGGGTAGATCTCCCACCCTATGTTATTATCACTTTGTTGCTTTGGCGGGCCGTCAGGCTCACGCCCGACCACCGGCCCCGGCTGGTGAGCGCCCGCCAGAGGACCCAAAACCCTGATTATTAGTGTCGTCTGAGTACTATATAATAGTTAAAACTTTCAACA
>1112:22259:16549_218
AAGTCGTAACAAGGTTTCCGTAGGTGAACCTGCGGAAGGATCATTATTGAATAACTTGGGTGTTTGATGCTGGCGTGAAAGCGCATGTGCTCGCATTCATATTATTTCAAATCCCTTTGTGCACCTTTCTAGTCTCGAATTCGAAAAGGAACCTCTCACACTTGATCACCTACATCTCTGGGTAAACCGGAGCGTTGGATGTGCTTGTGCGCTTTCATTAGCGTCC
>1101:24849:7815_120
AAGTCGTAACAAGGTTTTCGTAGGTGAACCTGCGGAAGGATCATTATCGAGTTTTGTCTCCCCCGGGAGTCATCTCCACCCTGTGAGAACTATTACTTGTTGCTTTGGCGGGCCGCGGCCCTGCTGCCGCCGGCCCCGGCTGGCGAGCGCCCGCCAGAGTCTTTTAAAATTCTGTTACATGGCGTCTGAGCGAGAAAATAAATGCGAAAAACTTTCAACAACGGA
>2102:13689:1707_154
AAGTCGTAACAAGGTCTCCGTAGGTGAACCTGCGGAGGGATCATTACAGAATTGGCGCCTCGGCGTCCAACTTTACCTTCCTGTGGGAGAGAAGCGTGCCTCGGCGTCTTCGACGCCGAACCTGTGCCGATTTGCGTTGCCTCCGATCCACGCTAGATTTAAAACTTTCAACAAAGGATCTCTTGGCTCTCGCACCGATGAAGAACGTAGTGAACCAAACTG
>1108:22610:9517_143
AAGTCGTAACAAGGTCTCCGTAGGTGAACCTGCGGAGGGATCATTACAGAGTTCTTGCCCAGTAGGGTAGATCTCCCACCCCATGTTAAAATACCTTTGTTGCTTTGGCAAGCCCGCTGGGCTTCCGTCTAGCCACTGGCTTTAGCTGGTGAGCGCTTGCCAGAGGATCCTAAAACTCTTGAATGTTAGTATTGTCTAAGCACTATGTAAAATAGTTAAAACTTTC
>1101:11168:5222_229
AAGTCGTAACAAGGTTTCCGTAGGGTAAGGATTTTCCTCTGGCAATGGATAACGCTAACAAATGTAGTGAACCTGCGGAAGGATCATTACCAGTTCCACTGGCCACCCGTGATAAATTACCACTGTTTGCCTCCGGGCAATTTTTATGCTCAATTGTTTCTGAATCAGACCAATAACCAAAAACTTTCAACAATGGATCTCTTGGCTCGAGCATCGATGAAGAAC
>1113:25616:15467_065
AAGTCGTAACAAGGTTTCCGTAGGTGAACCTGCGGAAGGATCATTATTGATTTTAGCTTAACCTGGCTTTTAGCCAAGGTTAATGCGAAATTCTTGTATTTAAAACCCCACTCTTACATGAATCAAATTTTTTTTATTGCGATAAAAAAAGATCACTTTCAACAACGGATCTCTTGGTTCTCGCATCGATGAAGAACGCAGTGAAAAACTGTCTCTTATACACAT
>2101:18261:4878_032
AAGTCGTAACAAGGTTTCCGTAGGTGAACCTGCGGAAGGATCATTATCGATTTCAGCGCGATTTTTTTCGCGCACGTATTTAAAACCCCACTCTTATAAATATTTTTATCATGATTTTTTTAAAAGATCACTTTCAACAACGGATCTCTTGGTTCTCGCATCGATGAAGAACGTAGCGAACTAATCTGTCTCTTATACACATCTCCGAGCCCACG
>2101:21429:19925_128
AAGTCGTAACAAGGTTTCCGTAGGTGAACCCATTATTGATTTTAGCTTAACCTAGCTTTTAGCCAAGGTTAATGCGAAATTCTTGTATTTAAAACTCACTCTTACATGAATCAAATTTTTTTTTTTATTGTAATAAAAAAAGATCACTTTCAACAACGGATCTCTTGGTTCTCGCATCGATGAAGAACGTAGTGAACAATACTGTCTCTTATACACAT
>2108:8698:17608_235
AGTTGTAACAAGGTTTCCGTAAGTGAACCTGCGGAAGGATCATTATTGATTTTAGCTTAACCTGGCTTTTTTAAGTTAAGGTTAATGCGAAATTCTTGTATTTAAAACTCACTCTTACATGAATCAAATTTTTTTTTTTATTGTAATAAAAAAAGATCACTTTCAACAACGGATCTCTTGGTTCTCGCATTGATGAAGAACGCAGCGAACATTAACTGTCTCTT
>1101:25692:9126_115
AAGTCGTAACAAGGTTTCCGTAGGTGAACCTGCGGAAGGATCATTAACGAGTTAGGGTCTTCTAGGCCCGACCTCCCAACCCTTTGTCTACTGAACCTCTGTTGCTTCGGCGGGCCCGTCTCACGACCGCCGGAGGAGCGCTGAAAGGCGTGTCCTCTGGCCCGTGCCCGCCGATGGCCAACCACAAAACTCTGCATAAACCGTGTCTTATGTCTAAGTCCATGA
>1101:10250:5079_064
AAGTCGTAACAAGGTTTCCGTAGGTGAACCTGCGGAAGGATCATTATTGAAATAAACCTGATAGGTTGTTGCTGGTTCTCGCGGGAGCATGTGCACACTTGTCATCTTTATATATCTCCACCTGTGCACCTTTTGTAAATCTGAATATCTTTCTGGAATGCCTGGCATATTCGGGTTTGAGGATTGATCTTTTTCTTTCCTTACATTTTCAGGTTTATGTTTTTC
>1101:14755:19091_122
AAGTCGTAACAAGGTCTCCGTTGGTGAACCAGCGGAGGGATCATTACCGAGTTATTCTACTCCCAAACCCCTGTGAACTTATACCTTTACTGTTGCTTCGGCGGGTTAACGCCCCGGAAGGCCCGCGAGGGCCGCCGGAACCAGGCGCCCGCCGGGGGACCCAAACTCTTGTATCTTTTTTATAGCATGTCTGAGTGGAATCATAAACAAATGAATCAAAACTTT
>2107:28372:18657_219
AAGTCGTAACAAGGTTTCCGTAGGTGAACCTGCGGAAGGATCATTATTGAATAAGTGTTTGGAGGTTGTAGCTGACTCCTTTGGAGTAAATTGTGCACACCTCTAAATTCTATCCATACTTTTTCACCTTGTGCACATTTTGTAGACAAGAAAACTGGTACTCTTTGTGCTAGTTGGGTTGTCTATGTTTTTGTCTTTGAACTCTTCATTGTCAATTGTATTTAAT
>1101:14060:19348_024
AAGTCGTAACAAGGTCTCCGTTGGTGAACCAGCGGAGGGATCATTACAGAGTTGCAAAACTCCAAAACCCATTGTGAACATACCTACTGGTTGCTTCGGCAGGCGGTCCCAGGGCGGGACCATTGCCTATCTCAGGCGCCTGCCGGAGGATTACTACTCTATATCATACCTGTCGTTCTGAGCTTGTTATAAATAAGTCAAAACTTTCAACAACGGATCTCTTGG
>2105:21815:10796_226
AAGTCGTAACAAGGTCTCCGTTGGTGAACCAGCGGAGGGATCATTAGAGGGTCTCAAGGCCTCCTACTGCTCTTAACCAAACCGCGTACTTGCCGGATATCATGTCTCTGCCTCGGCAGCGGCCCCAGGGGGGGCCAGCAGCCCGCCTATGGCGGGTGCTGCC
>1111:14171:3639_190
AAGTCGTAACAAGGTCTCCGTAGGTGAACCTGCGGAGGGATCATTAACGAAGGATCATCCTTGATCTTCCTACCCTCAAACCACTGTGGACTTGAGATGTGCTTCGGCGCCTGAGGCGTCGCTTTTATGCTTAGAGTCTTTCAATGTCTGTAAACATGAATAGTCAAAACTTTCAACAAAGGATCTCTTGGCTCTCGCATCGATGAAGAACGTAGTGAAAGCCT
>1102:21691:10199_066
AAGTCGTAACAAGGTCTCCGTTGGTGAACCAGCGGAGGGATCATTGCCGGGTCGGGAGACTCCGAGACCACCGCGAACCTACCACCGTCGTTGCCTCGGCGGGCGGCTCCAGGGCGGAGCCTCAGGCCCCCCTCCGGGGGGGGCGCCCGCCGGACGGCCCCCGAACGCACTGTCGCCTCTAGGCCCCTCCGAGTCCCCTGCGCAAGCAGTCACAACTTTCAACAA
>1101:21067:24730_232
AAGTCGTAACAAGGTCTCCGTAGGTGAACCTGCGGAGGGATCATTATTGAATGGGGCCTTTTGGCCACCTTCTTCCAAACCTGTGGAGATGAGAAGTGCTTTGGTGCCTTGAGTGCCAAGTCCATGCAGTTAGCCTTGTGTCTGATTGGAAACAAATTTTAAAACTTTCAACAAAGGATCTCTTGGCTCTCGTATCGATGAAGAACGTAGCGAAGTGTCTGTCT
>1102:12252:15804_238
AAGTCGTAACAAGGTCTCCGTTGGTGAACCAGCGGAGGGATCATTACCGAGTTTACAACTCCCAAACCCAATGTGAACCATACCAAACTGTTGCCTCGGCGGGGTCACGCCCCGGGTGCGTCGCAGCCCCGGAACCAGGCGCCCGCCGGAGGGACCAACCAAACTCTTTACTGTAGTCCCCTCGCGGACGTTATTTCTTACAGCTCTGAGCAAAAATTCAAATGA
>1101:10440:19309_157
AAGTCGTAACAAGGTTTCCGTAGGTGAACCTGCGGAAGGATCATTACTGAGTTAGGGTCTTTTAGGCCCGACCTCCAATCCTATGTTTAATCATACCATGTTGCTTTGGTAGGCCCGCTCTTAAAATAGGGCCACTGGAGATTACTTTGTTTATCTCTAGTCCGTGCCTACCAGTAGCCTTATTAAATTCTATTGTAATTGTGTTTTGTCTGAATAATAATTATA
>2108:8665:19305_182
AAGTCGTAACAAGGTTTCCGTAGGTGAACCTGCGGAAGGATCATTAATGAGTCTGAAAGGGGTTGTTGCTGGCTTTCTTGGAGGCAAGTGCACACCCTGCTCACTCCACATACACCTGTGCACCTTTGGTAGTCCGGTCCAGTTGGCCCAGACTGCTGTTTTTACACACACACACTTTCAAGTATCAGAATGTACTCTTGCTATAATGGCATTTAAAACAACTTTC
>1102:10591:9018_141
AAGTCGTAACAAGGTTTCCGTAGGTGAACCTGCGGAAGGATCATTCATAACGAGTGTTTATGGCACTCTAAAAAATCCATACCCACCTTGTGTGCATCGTTAAAGAGTCCTTTTGTCTTTTCTTTTAGAGAGGCATGGGATTTCTTTTTAATTAATCTATTTTAAACCAGTTTGTCTGAAGCAATGTATCATGAATAACATAATTCAAAATACAACTTTCAACAA
>1104:15460:17090_199
AAGTCGTAACAAGGTTTCCGTAGGTGAACCTGCGGAAGGATCATTACCGAGTCGCGCCCGTCAGGGCCCTCGCCTACCTCTTGTTGATCTTGCCATCGTTGCCTCGGCGGGCCGTTGCTCAGCCTCCACGGGTCCGCAATGGGATTCGTGAGCGCCCGCCAGGGGTCTCTCAGACTCATATCATGACAGTACTGTCTTAGTATACGAGAAGAGCCTATAACCTTCA
>1101:15217:8107_229
AAGTCGTAACAAGGTTTCCGTAGGTGAACCTGCGGAAGGATCATTACCGAGTCTCCCTAATTTTAGGGATCTCTCACCCTATGTTTATTGACCTGTTGCTTCGGCGAGTCGACTGCTTTTTAAGTGGCCGTCGACTTTCAGTGGGCGTGTGCTCGCCGAAGAATTTTCAACTCTTGTTTTTGAAGTCGTCTGAGTTTTACAAAATAAATCAAAACTTTCAACAAC
>1101:19581:2293_087
AAGTCGTAACAAGGTTTCCGTAGGTGAACCTGCGGAAGGATCATTATTGATTTTAGCTTAACCTGGCTTTTTTTAGTCAAGGTTAATGCGAAATTCTTGTATTTAAAACCCGCTCTTACATGAATCAAATTTTTTTTATTGTGATAAAAAAAGATCACTTTCAACAACGGATCTCTTGGTTCTCGCATCGATGAAGAACGTAGTAAATTAATCTGTCTCTTATA
>2110:8396:9497_113
AAGTCGTAACAAGGTTTCCGTAGGTGAACCTGCGGAAGGATCATTACCAATCTTTTTAGCGGGCCTTGGCTTTGTCCATGGTCTCGCAAAAAAACTGTATTTAAAACCCGCTCATAAATTATAAAACAATTTTTGTTATTATTGTAATAATAAAGATCACTTTCAACAACGGATCTCTTGGCTCTCGCATCGATGAAGAACGCAGCAAACAAGAAC
>1101:6477:14781_018
AAGTCGTAACAAGGTTTCCGTAGGTGAACCTGCGGAAGGATCATTACCAATCTTTTAGCGGGCCTTGGCTTTGTCCATGGTCTCGCAAAAACTCCGTATTTAAAACCCGCTCATAAATTAACATAATTTTTGTTATTATTATAATAATAAAGATCACTTTCAACAACGGATCTCTTAGCTCTCGCATCGATGAAGAACGCAGCAAAAAAACCTGTCTCTTATACA
>1101:12628:17586_085
AAGTCGTAACAAGGTTTCCGTAGGTGAACCTGCGGAAGGATCATTAATGAATTTGTCTCCGGACATTATTTCTTTAAACACTTGTGAACTTATATGTTTTGCTTTGGTTAGTCATTATTGACTGGCCAAAAGATTTTTACAAACACCTTTTATCAAGAAATTTATTTTGAAACTGAATTATATTAATTATTCAAAACTTTCAACAACGGATCTCTTGGTTCTCGC
>2113:10887:17661_025
AAGTCGTAACAAGGTTTCCGTAGGTGAACCTGCGGAAGGATCATTAGAGAAATCTTCGACGGCTGTGCGCCTTTGGGCCGCACGCCGTTTCAATTTCCACACACGTGCACCTTCGACGGGAGTGGGGAAACCCGCCACCCGTCGCTTTCATTAACCGAGTCAGTCTTGAATGTAAACCCTTTTATAAAAATACAACTTTCAGCAACGGATCTCTTGGCTCTCGCAT
>1110:22072:19592_138
AAGTCGTAACAAGGTTTCCGTAGGTGAACCTGCGGAAGGATCATTACCAATCTTTTTGCGGGCCCCTGTGGTCCTGCGAAAAAAACCATGTATTTAAAACCCAACTCATGATATTAACAAATTATACTGTATCAATGTGATATGTAATTAAAGATCACTTTCAACAACGGATCTCTTGGTTCCGGCAACGATGAAGAACGTAGCGAACTGTGCCTGTCTCTTA
>2103:24335:6547_011
AAGTCGTAACAAGGTTTCCGTAGGTGAACCTGCGGAAGGATCATTACTGAGTGCGGGCCCTCTGGGTCCAACCTCCCACCCGTGTTTATCGTACCTTGTTGCTTCGGCGGGCCTCCGTGCCCGCCGGAGACACCTTTGAACGCTGTCTGAAGGTTGCCGTCTGAGTCGATTTTTTAAATCATTAAAACTTTCAACAACGGATCTCTTGGTTCCGGCATCGATGAAGAA
>1106:24357:17801_052
AAGTCGTAACAAGGTTTCCGTAGGTGAACCTGCGGAAGGATCATTAATGAGTTTGAACGAAGCTGTTCTGGTCTTTCGAGGCAAGTGAACGCTTCACTCAAATCCACCTTACACCTGTGCACCTTTGAGGGGGGAAAACAGAGGATTCAAAGTTGGTTAACGACGATGACCCCTCATGTTGTCTCTTCTCTCAAAAAATTACAGTCTTTAGAAAGTCTATTTTATT
>1101:16486:7168_178
AAGTCGTAACAAGGTTTCCGTAGGTGAACCTGCGGAAGGATCATTACCAATTCTTAGTGAGCCTGGACTCGTCCACGGTCTCGCGAAATCTTGTATTTAAAACCCGCACGTATAATTTTAAAACATGACAGTTATGATAAAAAGTTAAAGATCACTTTCAACAACGGATCTCTTGGCTCTCGCATCGATGAAGAACGCAGCGAATCGACTGTCTCTTATACA
>1114:5528:16347_168
AAGTCGTAACAAGGTTTCCGTAGGTGAACCTGCGGAAGGATCATTACCGAGTTAGGGTCTTATAGGCCCGACCTCCAACCCTTTGTTTACTATACCATGTTGCTTTGGTGGGCCCGCCTTTCGGGGCCGCCGGGGACTTTCATGTCCCTGGTCAGTGCCCGCCAGTAGCCTTATCAAATTCTTTTATAATTATGTTGTCTGAGTCTAAATATAAATCGTTAAAACTTT
>2107:14307:2084_155
ACGTCGTAACAAGGTTTCCGTAGGTGAACCTGCGGAAGTATCATTACCAATCTTTTTGCGGGCCCCTGTGGTCCTGCGAAAAAAACCATGTATTTAAAACCCAACTCATGATATTAACAAATTATACTGTATCAATGTGATATGTAATTAAAGATCACTTTCAACAACGGATCTCTTGGCTCTCGCATCGATGAAGAACGCAGTAAAGCAGGATTGTCTCTT
>1112:20284:2699_113
AAGTCGTAACAAGGTTTCCGTAGGTGAACCTGCGGAAGGATCATTACCAATCTTTTTAGCGGGCCTTGGCTTTGTCCATGGTCTCGCAAAAAAAACTGTATTTAAAACCCGCTCATAAATTATAAAACATAATTTTCGTTATTATTGTAATAATAAAGATCACTTTCAACAACGGATCTCTTGGCTCTCGCATCGATGAAGAACGTAGCAAAGGCCCTG
>1102:3763:17023_128
AAGTCGTAACAAGGTTTCCGTAGGTGAACCTGCGGAAGGATCATTACGAAACAGGCGCATCTGCGTCAACCCCAACTTCCTGTGAGAGCAAAAGGCTTGCTTTGGCGCCGACGGCGTCAGATTTATGCGGATTTGCCGTTGAGTCTGAGAGAAACAAGGTTTAAAACTTTCAACAAAGGATTTCTTGGCTCTTGCACCGATGAAGACGTAGTAAAAATACTGT
>1104:14830:22860_247
AAGTCGTAACAAGGTTTCCGTAGGTGAACCTGCGGAAGGATCATTACAGAGAACTCGCCCCCCGGGGTAGTCTCCCACCCTATGTTTACACACGCTGTTGCTTTGGCAGGCCTGCTCTCGGGCTACCGGCCCCTGCTGGTCCGCGCCTGCCAGAGGGTCCTAAACTCGTATTTTGTGTCGTCTGAGTACTATATAATAGTTAAAACTTTCAACAACGGATCTCT
>1102:12167:14571_126
AAGTCGTAACAAGGTTTCCGTAGGTGAACCTGCGGAAGGATCATTACCGAGTGATGGTTACTTCGTGACCACCTCCCGTCCTGTGCCTATTTTACCTTTTGCTTCGGCGGGGAAACTCGCCGGAGCACCTCTTTAAACACGTTAAACCGGTGTCTGAGAGCAATACAAATAAACAAAACTTTCAACAACGGATCTCTTGGTTCCGGCAACGATGAAGAACGTAGC
>1113:8234:20138_076
AAGTCGTAACAAGGTTTCCGTAGGTGAACCTGCGGAAGGATCATTACCAATCTTTTAGCGGGCCTTGGCTTTGTCCATGGTTTCGCAAAAAACTCTGTATTTAAAACCCGCTCATAAATTATAAAACATAATTTTTTGTTATTATATTATAATAATAAAGATCACTTTCAACAACGGATCTCTTGGCTCTCGCATCGATGAAGAACGCAGTGAAGAGCTG
>2102:20202:2947_025
AAGTCGTAACAAGGTTTCCGTAGGTGAACCTGCGGAAGGATCATTACTGAGTTGTTTGATTTTTCTTTTGAAAAGTCAGCTCCTCCCACCCTTTGTTTATTTGACTATTTATTACTTTGGCGTTTCGATTTTCTTTTTCTTTTTTTGAAAAGAAAACCGTTGGCTTTTTGATATTTTTTTTATATCAAGCGGATGTGTATTCGCCAAAGGAAAAATCTTTAACACT
>1101:18156:14547_113
AAGTCGTAACAAGGTTTCCGTAGGTGAACCTGCGGAAGGATCATTATTGAATAAACTTGGTTAGGTTGTTGCTGGCTCTTAGGAGCATGTGCACGCCTACTCCATCTTTAACCACCTGTGCACCTTGCGTAGATCTGGAATATCTCGAGGAAACTCGGTTTGAGAATTGCTGTGCAACAGCCAGCTCTTCTTGTATTCAGGTCTACGTTTCTACATATACCCCAC
>1101:19042:12566_002
AAGTCGTAACAAGGTTTCCGTAGGTGAACCTGCGGAAGGATCATTAATGAAATGTGTAAATGATGCCCTTCTTAAGGAGTTGAGGAATACAGGGGGCTAAAATAGTTGTTGCTGGCCTTGTCATGAGGCATTGTGCACACTACCTCTTCGAACTAAGGGTGTGTCTATCATCTCATCTCTCACCTGTGCACCTAATGTAGGTCTGCATGGTTTTGGTAAAACAGA
>1101:14317:23561_097
AAGTCGTAACAAGGTTTCCGTAGGTGAGTAACATCGATATCCCTCATTCCTTCGATTTCTCGTCTGTATACTAACGTGTCCTTTTAGGTGAACCTGCGGAAGGATCATTAACGAGTTAGGGTCTTCCAGGCCCGACCTCCCAACCCTTTGTCTACTGAACCTCTGTTGCTTCGGCGGGCCCGTCTCACGACCGCCGGAGGAGCGCTGAAAGGCGTCTCCTCTGGC
>1101:27248:11994_142
AAGTCGTAACAAGGTTTCCGTAGGTGAACCTGCGGAAGGATCATTACCAATCTTTTTAGCGAGCCTTGGCTTTGCCCATGGTCTTGCAAAAAACTCTGTATTTAAAACCCGCTCATAAAATATATGAAACATATGTATAAACTTTTTGTTATTATTATGATAATAAAGATCACTTTCAACAACGGATCTCTTGGCTCTCGCATCGATGAAGAACGTAGCGAAAAT
>1101:23699:6619_238
AAGTCGTAACAAGGTTTCCGTAGGTGAACCTGCGGAAGGATCATTAAAGAAAAAGAAAACGCCCCGTTTTTTTAATAGAAATGGGTTCTATTCCCAAAACCGTGTCTACATACCTTTGTTGCTTTGGCAGGCCGCCTTCGGGCGTCGGCTTCGGCTGATTAGTGCCTGCCAGAGACCCCAAACTCTGTGTTTAGTGATGTCTGAGTACTATATAATATTTAAAAC
>2112:6996:24835_170
AAGTCGTAACAAGGTCTCCGTAGGTGAACCTGCGGAGGGATCATTACAGAATTGGCGCCTCGGCGTCCAACTTTACCTTCCTGTGGGAGAGAAGCGTGCCTCGGCGTCGAAGACGCCGAACCTGTGCTGATTTGCGTTGCCTCCGATCCACGCTAGATTTAAAACTTTCAACAAAGGATCTCTTGGCTCTCGCACCGATGAAGAACGCAGCGAAGAGGGCCT
>1112:24155:9286_153
AAGTCGTAACAAGGTTTCCGTAGGTGAACCTGCGGAAGGATCATTATCGTACAAAATGTGTGAGGCACATGCAAGGGCTGTCGCTAACTCAAAGTCGTGCACGCCGGAGGGTGTCCTCTCACATAATAATCCATCTCACCCTTTGTGCACCACCGCGTGGGCACCCTTTGGGATCAGACCGATCTCGGAGGATGCTCGCGTTTCACACAAACCCCCCCTTATA
>1102:15042:14348_075
AAGTCGTAACAAGGTTTCCGTAGGTGAACCTGCGGAAGGATCATTAGTGAACGCCCTCACGGGCTTATAACTATTCCAAACCTCTGTGAACCGTGCCCTTCGGGGCTATTTTACAAACATGGTGTAATGAACGTCATATATCATAACAAAACAAAACTTTCAACAACGGATCTCTTGGCTCTCGCATCGATGAAGAACGCAGCAAAATAAACTGTCTCTTATACA
>1101:13246:11675_010
AAGTCGTAACAAGGTTTCCGTAGGTGAACCTGCGGAAGGATCATTACCGAGTTAGGGTCTTCCAGGCCCGACCTCCAACCCTTTGTTGACTATACCATGTTGCTTTGGTGGGCCCGCCTTTAGGGGCCACCGGGGACTTTCATACCCCTGGTCAGTGCCTGCCAGTAGCCTTCTCAAATTCTTTTATAACTGTGTCGTCTGAGTATAGATATAAATCATTTAAAA
>2103:23195:4176_185
AAGTCGTAACAAGGTTTCCGTAGGTGAACCTACGGAAGGATCATTATTGATTTTAGCTTAACCTGGCTTTTTTTAGCCAAGGTTAATGCGAAATTTTTGTATTTAAAACCCACTCTTACATGAATCAATTTTTTTTTATTGTAATAAAAAAAGATCACTTTCAACAACGGATCTCTTGGTTCTCGCATCGATGAAGAACGCAGTGAACCTAACTGTCTCTTAT
>1101:10069:10409_109
AAGTCGTAACAAGGTTTCCGTAGGTGAACCTGCGGAAGGATCATTAATGAATGCAAGGATGCTCTTTTTAGAGGTCCGATCTTTCATTTTCCTTACACTGTGAACCCAATTTTTACACCATTTTTAAGCACATAAGTCTAAGAATGTCACAAGTCTCTTAATTGAGCATAAAATTGTAAAAACTTTCGGCAACGGATCTCTTGGCTCCCGCATCGATGAAGAACG
>2113:19412:14139_132
AAGTCGTAACAAGGTTTCCGTAGGTGAACCTGCGGAAGGATCATTAATGATTGGCCTCGCGGCCCTTATCAAATGTCCAGCATCCTACCTCTGTGAACCGTTTTGACCCTCGGGTCAGTTTTTACATACAAGCATTGTGTAACGAGCGTCTTGTTATCTTAACAAAACAGAACTTTCAACAACGGATCTCTTGGCTCTCGCATCGATGAAGAACGTAGCGAATAC
>1103:16511:13564_129
AAGTCGTAACAAGGTCTCCGTTGGTGAACCAGCGGAGGGATCATTGCCGAGTCACGAGGCTCCAAACCATCGCGAACATACCACTACGTTGCCTCGGCGGGCGGCTCCAGGGCGGAGCCTCTGCCCCCCCCCCCCCGGGGGGCGCCCGCCAAAGGCCC
>1101:16214:14276_087
AAGTCGTAACAAGGTTTCCGTAGGTGAACCTGCGGAAGGATCATTAATGAATTGTACTCGGAGTTTGATGCTGGCAAAGGAGGAAATGCCTTTGCATGTGCTTGCTTCGAGCAATTTTTATCCAAACACCTGTGCACCTTTGAAGGGAGATTGATCTTTTATGAATTTTCTCTCTTCATTTTTCTTATACACGCTAGTTTTAATATGGGGATGTGCTCGTGTCCT
>1102:6859:15313_157
AAGTCGTAACAAGGTCTCCGTTGGTGAACCAGCGGAGGGATCATTGCCGAGCCGGTCTGACAACCGCTCCCAAACCATCGCGAACCTACCCAGCAACATACCTCGGCGGGCGGCTCCGGGAGGAGAGCCAACCCGGGACCCGCCGGCGGTATCGCCGGCCGAAACCACGCAGCGCGCCTGAGCCTCTCAGAGTCCCCCCCCCCCC
>1101:19459:25470_198
AAGTCGTAACAAGGTTTCCGTAGGTGAACCTGCGGAAGGATCATTATAGAGAACATGCCCCTAAAGGGTATCATCTCCCACCCTCTGTTTACATACCTTTGTTGCTTTGGCAGACCCGTCGTTTAGACCACCGGCCTTGGCTGGTCTGTGCCTGCCAGAGGACCAAACAATTCATTTCAACTGTTGTCCGAGTCAAAAATAAGATTTATAAAACTTTCAACAACG
>1105:13033:20536_180
AAGTCGTAACAAGGTTTCCGTAGCATAAGTCTATGAAGAACAGTGATGTTCCTTCTGCAGAGTACACTTGCAGAAGCCTCAGTAGCCTGAAAGGGTTTTACCAGCGACTCTAAACAATTAGGTGAATTAAATGCTAGTCTCTTAGGAGGCAACACTATCAAATTGCGGGAAGATCCTGTCATGTCCATATCACCGCGGCTCACCGAAAGGTGCAGTGCAGCACCA
>1101:26696:18521_053
AAGTCGTAACAAGGTTTCCGTAGGTGAACCTGCGGAAGGATCATTACCAATCTTTTTTAGCGGGCCTTGGCTTTGTCCATGGTCTCGCGAAAAACTCTGTATTTAAAACCCGCTCATAAGTTAAAACATAATTTTTGTTATTATTATAATAATAAAGATCACTTTCAACAACGGATCTCTTGGCTCTCGCATCGATGAAGAACGCAGCAAACACGCTGTCTCTT
>1101:6618:7400_048
AAGTCGTAACAAGGTTTCCGTAGGTGAACCTGCGGAAGGATCATTACCAATCTTTTAGCGGGCCTTGGCTTTGTCCATGGTCTCGCAAAAACTCTGTATTTAAAACCCGCTCATAAATTATAAAACATTATTTTTGTTATTATTATAATAATAAAGATCACTTTCAACAACGGATCTCTTGGCTATCGCATCGATGAGGAACGTAGTAAAAACGACTGTCTCTTA
>2105:27242:12524_086
AAGTCGTAACAAGGTCTCCGTAGGTGAACCTGCGGAGGGATCATTACAGAGTTCTCGCCCTTGCGGGTAGATCTCCCACCCAATGTTATCGCTACTATGTTGCTTTGGCGGGATGCTAGGCCTAGCCTAGCCGCCGGCTCCGGCTGGTGTGCGCCCGCCAGAGGCCTGATAAACCCTGACTGTAAGTGTCGTCTGAGTACTACATAATAGTTAAAACTTTCAACAA
>1104:22847:4206_142
AAGTCGTAACAAGGTTTCCGTAGGTGAACCTGCGGAAGGATCATTACCAATCTTTTAGCGAGCCTTGGCTTTGTCCATGGTCTTGCAAAGTTCTGTATTTAAAACCCGCTCATAAATTAAAACAATTTTTGTTATTATTATAATAATAAAGATCACTTTCAACAACGGATCTCTTGGCTCTCGCATCGATGAAGAACGCAGCGAAATAACTGTCTCTTATACAC
>2101:24507:18913_155
AAGTCGTAACAAGGTCTCCGTAGGTGAACCTGCGGAGGGATCATTACAAAATCGGTGCGGCGCCCTTTCGGCGCCCAACCACGCCTTCCTGTGTGAGCTCAAAGCTTGCTTTGGCGCCAGCGGCGCCAGATCTATGCGGACGTGCCGTTGAATCTGAAAGACACATAAATTTAAAACTTTCAACAAAGGATCTCTTGGCTCTTGCACCGATGAAGAACGCAGTAAA
>1101:26735:16708_076
AAGTCGTAACAAGGTTTCCGTAGGTGAACCTGCGGAAGGATCATTACCAATCTTTTAGCGGACCTTGGCTTTGTCCATGGTCTCGCAAAAACTCTGTATTTAAAACCCACTCATAAATTAAAACATAATTTGTTGTTATTATAATAATAAAGATCACTTTCAACAACGGATCTCTTGGCTCTCGCATCGATGAAGAACGTAGCGAAATATCGCTGTCTCTTATAC
>1101:11330:7496_116
AAGTCGTAACAAGGTTACCTTCTAGCAGCTCGCTTCGGAGACCTTGCACCCCTTGGGGGAGGCAGCACGACTGTAAAGAAAGCTCGCCGCGTGCAAGTCAACCACGGTTGGCAACACAATTGAACTGACGGGGACTTCCTAAAGCTTATAACATCAACCGTTCGGGGAAACTCGGGCGGGGCCTTAAGGGGGTGGTAATAGATTATAAGATGATACAATGGATGA
>1101:13775:10574_115
AAGTCGTAACAAGGTTTCCGTAGGTGAACCTGCGGAAGGATCATTACCAATTCTTAGTGAGCCTGGACTCGTCCACGGTCTCGCGAAAACTTGTATTTAAAACCTACTCTTATAATTAAAAATTAAGATATCATGATAAAAATTAGATCACTTTCAACAACGGATCTCTTGGCTCTCGCATCGATGAAGAACGCAGTGAAAGGCCTGTCTCTTATACACATC
>1104:18918:6349_245
AAGTCGTAACAAGGTCTCCGTTGGTGAACCAGCGGAGGGATCATTACCGAGTTTACAACTCCCAAACCCTTTGTGAACCTTACCTACGTTGCTTCGGCGGGCTGGCCTAGGCCACCCGCCGAGGGCCAGAAACTCTTGTTTTATTCAGTGGTATTCTCTCTGAGTGGCACAAGCAAATAAAATTAAAACTTTCAACAACGGATCTCTTGGTTCTGGCATCGATGA
>1114:16425:23727_188
AAGTCGTAACAAGGTCTCCGTAGGTGAACCTGCGGAGGGATCATTACAGAGTTCATGCCCTCACGGGTAGATCTCCCACCCTGTGTTATCGTCACCTTTGTTGCTTTGGCGGGCCGCCTAGGCCCTCGGCCCAGGCTACCGGCTCCGGCTGGTAAGCGCCCGCCAGAGGACCCTAAACTCTTGAATATCAGGGTCGTCTGAGTACTATGGAATAGT
>2106:7960:18068_173
AAGTCGTAACAAGGTTTCCGTAGGTGAACCTGCGGAAGGATCATTAAAGGAACTTCGTTCTTTAGCGGAGTAATTCTTAACCCGTGTTTACTTTATCTTTGTTGCTTTGGCGGGCCGCCTTCGGGCGTCGGCTCCGGCTGGCAGCGCCCGCCAGAGGATTCAACTCTTTTATTTAGTGATGTCTGAGTACTATATAATAGTTAAAACTTTCAACAACGGATCTCTT
>1101:15694:12842_021
AAGTCGTAACAAGGTTTCCGTAGGTGAACCTGCGGAAGGATCATTAATGAATTCTGAAAGGGGTTGTAGCTGGCTGTTTCGTTTGAGCGGCATGTGCACGCCCTGATCATTATCCATCTCACACACCTGTGCACATACTGTAGGTCGGCTTGTGACTGGAGGTGGAGTCTTCATTGATTCTGCTTTGGTTGGAGGCCTTCCTATGTTTTATCACAAACTACTTCAG
>2114:19309:12600_216
AAGTCGTAACAAGGTCTCCGTATTGGAGTCAGAGTGATCCCTCTGCAGCGAACCTTTGGAAGCCTTTGCACCCCAGAAATGGGGGGTCTTAGCGACTTAAAATAAGAGACAGCAAGTAGCGTTAACCGCTGCAACATAATCGAATTGCGGGGATATCCTAAAGCCTGACGGTACTAACCTTTGGTAGAAATACCATAGGGGCCCATGCTAAAAACATGGGGGATAGT
>1104:16363:12971_037
AAGTCGTAACAAGGTTTCCGTAGGTGAACCTGCGGAAGGATCATTATAGAGTTAGGGTCTTATAGGCCCGATCTCCAACCCTATGTTTAATTACCTTGTTGCTTTGGTAGACTTGTCTTATGACTAAATCTACCAAGCTTAACAAAATTCTAATAATCATGTTGTCTGAGTAATAAATTTAATAATTAAAACTTTCAACAACGGATCTCTTGGTTCTGGCATCGA
>1111:9076:21121_025
AAGTCGTAACAAGGTTTCCGTAGGTGAACCTGCGGAAGGATCATTACAGAGTTCATGCCCTCACGGGTAGATCTCCCACCCTTGAATACCTTACCTTTGTTGCTTTGGCGGGCCACGTTCGCGTGTCGGCTTCGGCTGGCTGTGCCCGCCAGAGGACCCAAACTCTTTTGTTTAGTGATGTCTGAGTACTATATAATAGTTAAAACTTTCAACAACGGATCTCTTG
>1103:10880:7538_133
AAGTCGTAACAAGGTTTCCGTAGGTGAACCTGCGGAAGGATCATTACAGAGAGCCATGCCCTTTGGGGTATATCTCCCACCCTTTGTTTACAATACTTTGTTGCTTTGGCAGGCCCGTCTTCTGGGCCACCGGCCTTGGCTGGTCTGTGCCTGCCAGAGGATCCCCAACACTGTTTTTATATATGCTGTCTGAGTACTATATAATAGTTAAAACTTTCAACAACGG
>1101:8884:13721_049
AAGTCGTAACAAGGTTTCCGTAGGTGAACCTGCGGAAGGATCATTAACGAATTGTAAAGGAGAGTTGATGCTGGTAGCTTTCGGGCTACATGTGCTCGCTCTCTGACATTTCTTTATCCATACACCTGTGAACCTTTGAGGGAATCGAGTCTTCACGGATTTGAGGCCCTCTTTATTAACACATACCCCTTTATAAAATATTGAACGTGATAGTGCCGAAAGGCC
>1102:23564:16986_003
AAGTCGTAACAAGGTTTCCGTAGGTGAACCTGCGGAAGGATCATTAACGAGTTAGGGTCTTTTCGGCCCGACCTCCCAACCCTATGTTTACTGAACCTTTGTTGCTTCGGCGGGCCCGTCTCACGACCGCCGGGGGACCGTAAAACGTCCTCTGGTCCGTGTCCGCCGGTGGCCAAACTTAACAAATTCTCATTAAATGTGTCAATGTCTGAGTACAATTTTTAA
>2106:18834:8037_183
AAGTCGTAACAAGGTCTCCGTAGGTGAACCTGCGGAGGGATCATTACAGAGTTCATGCCCTCGCGGGTAGATCTCCCACCCTGTGTTATCGTCACCTTTGTTGCTTTGGCGGGCCGCCCAGGCCCCTCGGCCAGGCTACCGGCTCCGGCTGGTACGCGCCCGCCAGAGGACCCCCCCCCAACTCTTGAATATCAGTGTCGTCTGAGTACTATGTAATAGTTAAAA
>2101:8169:17461_122
AAGTCGTAACAAGGTTTCCGTAGGTGAACCTGCGGAAGGATCATTACAGTATTCTTTTTGCCAGCGCTTAATTGCGCGGCGAAAAAACCTTACACACAGTGTTTTTTGTTATTACAAGAACTTTTGCTTTGGTCTGGACTAGAAATAGTTTGGGCCAGAGGTTTACTGAACTAAACTTCAATATTTATATTGAATTGTTATTTATTTAATTGTCAATTTGTTGATT
>2101:21158:15204_149
AAGTCGTAACAAGGTCTCCGTTGGTGAACCAGCGGAGGGATCATTATAGAGTTTTCTAAACTCCCAACCCATGTGAACTTACCATTGTTGCCTCGGCAGAAGCTACCTGGTTACCTTACCTTGGAACGGCCTACCCTGTAGCGCCTTACCCTGGAACGGCCTACCCTGTAACGGCTGCCGGTGGACTACCAAACTCTTGTTATTTTATTGTAATCTGAGCGTCTTA
>2104:15736:14755_149
AAGTCGTAACAAGGTTTCCGTAGGTGAACCTGCGGAAGGATCATTAACCATTGGATACCTTCGGGTATATCCCATCCGTGTCTACATACTCTTGTTGCTTTGGCAGGCCGTGGTCACCCACTGTGGGCTATGCCTGCATGCGCCTGCCAGAGGACCAAACTCTGAATATTAGTGATGTCTGAGTACTATATAACAGTTAAAACTTTCAACAACGGATCTCTTGGTT
>1102:23326:11469_142
AAGTCGTAACAAGGTTTCCGTAGGTGAACCTGCGGAAGGATCATTACCAATCTTTTTAGCGAGCCATGGCTTTGCCCATGGTCTTGCAAAAAACTCTGTATTTAAAACCCGCTCATAAAATATATGAAACATTATATAAACTTTTTTGTTATTATTATGATAATAAAAGATCACTTTCAACAACGGATCTCTTGGCTCTCGCATCGATGAAGAACGCAGCAAAAC
>1101:12821:24100_032
AAGTCGTAACAAGGTTTCCGTAGGTGAACCTGCGGAAGGATCATTACCGAGTTAGGGTCTCAGGCCCGACCTCCAACCCTATGTTTATTCTACCCTGTTGCTTTGGCGGGCCCGCCTTATAGGGGCCGTCGGGGGTTATCTGACCCCTGATCAGTGCCCGCCAGTAGCCTCCCTCTGTAACTCTTGTATAACTGTGTTGTCTGAGTCCTAATTAAAATCGTTAAA
>1101:12717:16171_093
AAGTCGTAACAAGGTCTCCGTTGGTGAACCAGCGGAGGGATCATTACCGAGTTTACAACTCCCAAACCCCTGTGAACTTATACCTTTACTGTTGCTTCGGCGGGTTATTGCCCCGGGGAAACAGGCGGCCGTCAGGTCCCTGCCCACCCGGAAACAGGCGCCCGCCGGGGGACTCAAACTCTTCTGTATTTTTTTGTTTACTGTATACTGTCTGAGTAAAAATTC
>1104:12299:10038_039
AAGTCGTAACAAGGTCTCCGTAGGTGAACCTGCGGAGGGATCATTACAAAATTGGCGCTTTCGGCGTCCAACGACACCTTCCTGTGTGAGCAAAAAGCTTGCTTTGGCGCCTCGGCGTCATATTTATGCGGATTTTGCAGTTGGATCTGAGAAACAAACAAATTTAAAACTTTCAACAAAGGATCTCTTGGCTCTTGCACCGATGAAGAACGTAGCGAAAACC
>1101:13019:20156_142
AAGTCGTAACAAGGTTTCCGTAGGTGAACCTGCGGAAGGATCATTACCAATCTTTTAGCGAGCCTTGGCTTTGTCCATGGTCTTGCAAAACTCCGTATTTAAAACCCGCTCATAAATTATAAAACATAACTTTTGTTATTATTATGATAATAAAGATCACTTTCAACAACGGATCTCTTGGCTCTCGCATCGATGAAGAACGTAGTGAAACATAACTGTCTCTTA
>1101:27863:13934_133
AAGTCGTAACAAGGTTTCCGTAGGTGAACCTGCGGAAGGATCATTATTGAAATAAGTTTGGGTCGGCACGTCAGTTCTTAGTAGCTGGCGCGCCTACCCATTTCTTAAACCACCTGTGCATCTCTTGTAAGCCTGTGACAATTTTCAAGTTAGCTCTTGGTTCTAGAGAATCGCCGCAAAGGCTTTTCTTGTGCGTCTCAGGTTTATGTCGCTTTTACGCACTCT
>1107:25642:16497_075
AAGTCGTAACAAGGTTTCCGTAGGTGAACCTGCGGAAGGATCATTAATGAAATGCAAGGACGCTCTTTTTAGAGGTCCGACCAACTCATTTTCCTTCACCCTGTGCACAAACTGTTTTTACACATTTTGAACACGAAAGTCTAAGAATGACATTGTCTCTTAATCGAGCATAAACAAAACAAAACTTTCGGCAACGGATCTCTTGGCTCCCGCATCGATGAAGAAC
>1101:26753:21268_097
AAGTCGTAACAAGGTTTCCGTAGGTGAACCTGCGGAAGGATCATTACCGAGCGTTGGCCGCCCTCAAGGCGGCCGCCTCCCGTCCTCTTGTCTTCCATTACACGCTTCGCTTCGGCGGGGGAACCCGCCGGCGTACCAGCAAAACCCGCCCGTAGAACGGTGCCGTCCGAGGTTGCAGATGCGAATACTTGCAAAACTTTCAACAACGGATCTCTTGGTTCTGGC
>1106:16902:6993_104
AAGTCGTAACAAGGTCTCCGTTGGTGAACCAGCGGAGGGATCATTACAGAGCCTCCAAAAGCTCCAAACCCCTCGAGGACGTACCGCGCAGACGCCTCGGCGGGCCACCCCAGGGCGGGGTGGCGGGCCCTCACGGGCGCCCGCCGAGGGAAACACTTGTTATAAACCAAGCACCAGGTGGCATCTCTGAGCGATAGCGAACAGTTAAAACTCTCAACGACGGAT
>1109:16625:5151_089
AAGTCGTAACAAGGTCTCCGTTGGTGAACCAGCGGAGGGATCATTATCGAGTTATTCAACTCCCAAACCCTATGTGAACTTACCACTTGTTGCTTCGGCGCGCGCTTCGGCGCCGCCGAGGACACTTAAACTCTTTGTTTTTATAAGCATTTCTGAGTGGCCGAAAGGCAAAATACAAATGAATCAAAACTTTCAACAACGGATCTCTTGGTTCTGGCATCGATG
>1101:12286:4576_219
AAGTCGTAACAAGGTTTCCGTAGGTGAACCTGCGGAAGGATCATTACCAATCTTTTAGCGAGCCTTGGCTTTGTCCCTTGGTCTTGCAAAACTCTGTATTTAAAACCCGCTCATAAATTAAAACATAATTTTGTTATTATTATAATAATAAAGATCACTTTCAACAACGGATCTCTTGGCTCTCGCATCGATGAAGAACGTAGCAAATATTCTGTCTCTTATA
>1113:5052:21792_012
AAGTCGTAACAAGGTTTCCGTAGGTGAACCTGCGGAAGGATCATTAAAGAACCCCCCGCGCCCGGGCAACCGGGCGCGCGGACCCACCCTTTGTCTTTGGCGCACCGTACGTTTCCCCGGCAGGTCCGCCTGCCAACGGGGACCCCATCAAAACCCTCAGTAGTATGCAGTAAACGTCAACTCACAATAATCAAAACTTTCAACAACGGATCTCTTGGTTCTGGCA
>1112:21641:27353_205
AAGTCGTAACAAGGTTTCCGTAGGTGAACCTGCGGAAGGATCATTATTGATTTTAAATGAAATGTGCTGGCCCCTTCAAAGGGTAATGTGCACTTTCAACCTTTACATCCACCTGTGCACCTTTCGTAGACAATAGGGATTCACGTCCCTGTCTATGTTTTTAATACACATGATTTATTATGGATTGTAGTATGGCTTTTCAAGCCAATAAACTTATACAACTTTC
>1105:15722:24849_128
AGTTGTAACAAGGTTTCCGTAAGTGAACCTGCGGAAGGATCATTATTGATTTTAGCTTAACCTGGCTTTTTTAAGTTAAGGTTAATGCGAAATTCTTGTATTTAAAACTCACTCTTACATGAATCAAATTTTTTTTTTTTATTGTAATAAAAAAGATCACTTTCAACAACGGATCTCTTGGTTCTCGCATTGATGAAGAACGTAGTGAAAGCCTGTCTCTTA
>1103:12805:4417_180
AAGTCGTAACAAGGTTTCCGTAGGTGAACCTGCGGAAGGATCATTCACAATAAGTGTTTATGGCACTTTAAACAATCCATATCCACCTTGTGTGCAACGTTTGAATTTGATCCGCACGCTTGCGTGTGAGGAAAGATTCTTAACCCCATTAACTTATTTTGAACTAGTTTGTCTGAATTTAACGTATCATGAATTAACTTAATTCTAAAATACAACTTTCAACAA
>1103:27358:19654_136
AAGTCGTAACAAGGTTTCCGTAGGTGAACCTGCGGAAGGATCATTACCGAGTGTGGACTCCTCGCGAGCCCTACCTCCCACCCGTGTCTACCACTACCACGTTGCTTTGGCGGGCCCACTGAGGCCTCGCTTCGGTCGCCGGGGGACTGCAATCCCCGGGCCTGTGCCCGCCAGAGCGCCTCTGAACCCTGTGTGAACAGTGAGTCTGAGTCTCTATTGAATTAT
>1101:18358:16756_106
AAGTCGTAACAAGGTTTCCGTAGGTGAACCTGCGGAAGGATCATTACAGAGAAATTGCCCTTTAGGGTAGATCTCCCACCCTATGTTTACATTACCTTTGTTGCTTTGGCAGGCCCGTCTTTTGGCCACCGGCTTAGGCTGGTCAGCGCCTGCCAGAGAACCCTAAACTCTTAATATTTTGTTGTCTGAGTATATATATAAAATTTTTAAAACTTTCAACAACGG
>1102:28092:19055_175
AAGTCGTAACAAGGTTTCCGTAGGTGAACCTGCGGAAGGATCATTACTGAGTGAGGGCCCTCCGGGTCCAACCTCCCACCCGTGTTTATTCGTACCTTGTTGCTTCGGCAGGCCCGCCTCACGGCCGCCGGGGGGCTTCTGCCCCCGGGCCCGCGCCTGCCGGAGACAATTCTGAACGCTGTCTGAAGAATGCAGTCTGAGCGATTAGCAAAATTAGTTAAAACTT
>1101:18610:10523_194
AAGTCGTAACAAGGTCTCCGTAGGTGAACCTGCGGAGGGATCATTACAGAGACTCTGCCCCTTGGGTAGACCTCCCACCCTGTGTCGTTATACCTTCGTTGCTTTGGCGGGCCGCGGGGCCCCGGCCCCGCCCCTGGCTCCGGCTAGGGCGCGCCTGCCAGAGGACCCTAAACTCTGAATATTAGTGTTGTCTGAGTACTATAAAATAGTTAAAACTTTCAAC
>2112:25405:10938_200
AAGTCGTAACAAGGTTTCCGTAGGTGAACCTGCGGAAGGATCATTATTGAATTCACTATGCGAAGCTGTTGCTGACTCCTTTGGGGGTATGTGCACGCTAAGCAAATGTCATTTCAACCACCTGTGAACCATTTGTAGTCCTTGAGTGATGCTGCTTTCAAAGGAGACTTTGGATTTGAATGCTGCAGGCTTTCCTGGAATTGGGAGGTCGGCTTTATTCTATAGCA
>2103:16708:9999_093
AAGTCGTAACAAGGTTTCCGTAGGTGAACCTGCGGAAGGATCATTCATAACGAGTGTTTATGGCACTCTAACAATCCATACCCACCTTGTGTGCAGCGTTAAGAGTCTACGTGTCTCTCTCTCAGAGGGCATGTGATTTCTTCTAATTAATCTACCTTGAACAAGTTTGTCTGAAGCAATGTATCATGAATAACATAATTCAAAATACAACTTTCAACAACGGATC
>1101:21518:8968_234
AAGTCGTAACAAGGTTTCCGTAGGTGAACCTGCGGAAGGATCATTCATTGAGCATGCATGCCATGATTTAGGCTGCACAAGCTTGCTTTTTTTTTTCTTGACACAAGGCATTGATTGCCTTTAGTTGATGTCTTCTACGTTAAAGTGTGTGTGTGTGTGTGTGTGTGTGTGGTGATTTGGAATCGTCACTTAGAAAGAGAAAGTGTATAAATCATTTACAACTT
>1101:18880:6002_054
AAGTCGTAACAAGGTTTCCGTAGGTGAACCTGCGGAAGGATCATTAATGAATTCAAGAGAGTTGATGCTGGCGGTCTTGTGGCTGCATGTGCTCGCTCTCCTAATCCAATTTACACCTGTGCACTTAACTTTGAAGGGAGGGTAAAACCTGCCTTCGAAATCTTTAAACTCTTATATAACGAATGTTTATCTGCCGCAAGGCAAAATTTAATACAACTTTTAACA
>1101:10835:2737_094
AAGTCGTAATAAGGTTTCCGTAGATAAGTAGTAATCGTGTCCTTTTCCTCTATAGTTAACATATACTAACGTGAAATTTCTAGATAAACCTGCGGAAGAATTATTAACGAGTTAGGGTCTTTTCGGCCCGACCTTCTAACCCTATATTTACTGAACCTTTATTACTTCGGCGGGCCCGTCTTACGACCGCCGGGGGACCGTAAAACGTCCTCTAGTCCGTATCCG
>2105:4089:18306_002
AAGTCGTAACAAGGTTTCCGTAGGTGAACCTGCGGAAGGATCATTACCGAGTTAGGGTCTTTATCAGGCCCGATCTCCCATCCTTTGTTTATATTACCGTGTTGCTTTGGCGGGCCCGCTTTTTAGCCGCTGGAGGTTTGACCCTTTAGTCAGTGCCCGTCAGTAGCCCTCTTTAATTCTTTTAGCAACCTGTCGTCTGAATAATTCAATTTAAATAAAATTAAAA
>1108:22038:9281_011
AAGTCGTAACAAGGTTTCCGTAGGTGAACCTGCGGAAGGATCATTATTGATTTTAGCTTAACCTGGCTTTTTAGCCAAGGTTAATGCGAAATTCTTGTATTTAAAACCCACTCTTACATGAATCAAATTTTTTTTATAAAAAGATCACTTTCAACAACGGATCTCTTGGTTCTCGCATCGATGAAGAACGTAGTGAACAAAAACTGTCTCTTATACACATCTC
>1101:14292:18835_141
AAGTCGTAACAAGGTCTCCGTTGGTGAACCAGCGGAGGGATCATTACCGAGTTTACAACTCCCAAACCCCCTGTGAACTTATACCATTACTGTTGCTTCGGCGGGTTATTGCCCCGGGGAAAGGACCAGGTGCCGTCAAGGTTCCCTGCCCGCCCCCGGAAACAGGCGCCTGCCGGGGGACTCAAACTCTTCTGTATTTTTTATTTTACTGTTATACTGTCTGAG
>1103:16058:16921_031
AAGTCGTAACAAGGTTTCCGTAGGTGAACCTGCGGAAGGATCATTACCGAGTTTAGGGGGCCTTGGCCCCCGAACCTCCAACCCTTGACTGAAACTACCGCGTTGCTTTGGCGGGCCCGCCCTGAAAACGGGCCGCCGGAGGTGTCGCTGCCTCTGGCCCGTGCCCGCCAGTAGCCACAATCAACCCTTTTTTAACTGTGATGTCTGAGTACTATATAATATTT
>1101:27714:19462_025
AAGTCGTAACAAGGTCTCCGTTGGTGAACCAGCGGAGGGATCATTACAGTGACTTTACCGTCTAACCACCGCGAACGCTACCGTGACGTTGCCTCGGCGGGCGCTGCGGCGCTGGGCCTCTCGGCCCGGCCCGCGGCGTCGAGCCCGCCGGCGGCCCTATACTCTGCCTCTGAAGCGTTGCATCTCTGAGTATGACAAAATGAGTCAAAACTTTCAACAACGGAT
>1111:23102:3837_217
AAGTCGTAACAAGGTTTCCGTAGGTGAACCTGCGGAAGGATCATTATTGATTTTAGCTTAACCTGGCTTTTAGCCAAGGTTAATGCGAAATTCTTGTATTTAAAACTCACTCTTACATGAATTAAATTTTTTTTTTTATTGTAATAAAAAAAGATCACTTTCAACAACGGATCTCTTGGTTCTCGCATCGATGAAGAACGTAGTGAATCCCTGTCTCTTA
>1101:23389:24877_018
AAGTCGTAACAAGCTCTCCGTAGGTGAACCTGCGGAGGGATCATTACGAAACAGGCGCATCTGCGTCAACCCCAACTTCCTGTGAGAGCAAAAGGCTTGCTTTGGCGCCGACGGCGTCAGATTTATGCGGATTTGCCGTTGAGTCTGAGAGAAACAAGGTTTAAAACTTTCAACAACGGATCTCTTGGTTCTGGCATCGATGAAGAACGTAGCGAAATTCTA
>1106:8327:16710_094
AAGTCGTAACAAGGTCTCCGTAGGTGAACCTGCGGAGGGATCATTACAGAGTTCTCGCCCTCGCGGGTAGATCTCCCACCCACTGTTATTGCTACCGTGTTGCTTTGGCGGGCTGCGGGGCCTAGCCCGGCCGCCGGCTCCGGCCGGCGCGCCCGCCAGAGGCCCGACAAATTCTGATTGTCAGTGTCGTCTGAGTACTATATAATAGTTAAAACTTTCAACAAC
>1103:13580:8272_154
AAGTCGTAACAAGGTTTCCGTAGGTGAACCTGCGGAAGGATCATTAGAATAATGGGAAATTATTTTCCTTTATACTTTATTCAAAAATTTCATTCAATATAAAATTTTTTTTTTAAAATAAAAACTTAAATTAAGATAACTTTCAACAACGGATATCTTGGCTCTTGCATCGATGAAGAACGTAGCGACATCCTACTGTCTCTTATACACATCTCCGA
>1101:18526:20383_070
AAGTCGTAACAAGGTTTCCGTAGGTGAACCTGCGGAAGGATCATTATTGAAATCCTTAGGATGTTGCTGGCCTTTCGGGGCATGTGCACTCCGCCTTTTCATCTCACCTGTGAACATATTGTAGGCCAGATGTTACAGTCTGTGTCTATGTTATTTTTCTTTACACACCCAAGTTTATCAGAATGTCTAATGAAGACCTTTACTGGTCAAAATTTAATACAACTT
>1103:10250:18494_212
AAGTCGTAACAAGGTCTCCGTTGGTGAACCAGCGGAGGGATCATTACAGGACTCGCAAGACTCCTTAACCCTGTGAACTTACTATAAAGCGCGTTGCTTCGGCGGGTGCCCCGGGTCTCCCGAGGCGCTAAGCCCGCCGGCAGCCTACAAATTCTGTTTCTTTGCGTTGGCATCTCGAGTAAAACAAATAAGTTAAAACTTTCAACAACGGATCTCTTGGTTCTG
>1101:12566:5909_146
AAGTCGTAACAAGGTTTCCGTAGGTGAACCTGCGGAAGGATCATTAATGAATTTCAGAGAGTTGATGCTGGCAGTCTTTGATTGCATGTGCTTGTTCTCTAGTCCCATTTACACCTGTGCACTTGACTTTGAAGGGAGGATAAAAGCCTTCCTTTGAAATTCACAAAGCTCATTGTTTTAAATTACTGGATGTTTGTCTGCCGCAAGGCAAAATCGAATACAACT
>1105:27542:18487_047
AAGTCGTAACAAGGTCTCCGTTGGTGAACCAGCGGAGGGATCATTACCGAGTTTACAACTCCCAAACCCCAATGTGAACATACCTATTCTGTTGCTTCGGCGGGGTCGCCCCGGGCGCGGCCGAGCCCGGACACAACGTGCACCCGCCGGGGACCAAAACTCTCCTGTTTCTCACAGCGGTTATATTCTGAGGGGCTCCATCGCGAGCAGAACAAAAATGAATCA
>1110:25354:12342_107
AAGTCGTAACAAGGTTTCCGTAGGTGAACCTGCGGAAGGATCATTACTGAGTGTATTTTCGAGGATTGAAAGATCTTTTGAAAAACCTCCCACCCTTTGTTTATATGACCTGTTGCTTCGGCGAGACTGACCCTTTGGGGTCTGTCGGCTTTTTTTCACGAAAAAGTGGGCTTGTTTTTTTGCTCGCCGAAGTTTTTTCATAACAACTCTTATATTTTGATATTTG
>2102:13975:12096_155
AAGTCGTAACAAGGTTTCCGTAGGTGAACCTGCGGAAGGATCATTACAAATCTTTGCGAGTGCTGCGTGCGTAACTGTGCGCAGCATTTCACAACATTAGCACAAGGTCGCAAGGCTTTGATGTTTACGCTTGTTTGTTTGACAGAGTTAGTTGAGAATTAAAAAAGACAACTTTTAACAATGGATCTCTTGGCTCTTGCAACGATGAAGAACGTAGCGAAATGC
>1105:21366:9602_004
AAGTCGTAACAAGGTCTCCGTTGGTGAACCAGCGGAGGGATCATTACCGAGTTATACAACTCCCAAACCCATGTGAACATACCTGTCGTTGCTTCGGCGGACCGCCCCGGTGCCCTCCAGCGCCGGAGCCAGGCGCCCGCCGGGGGCTCGAAACACTCTGTTTTTTCTACGCAGATTTCTGAGTGGCATTTATTACAAATAAATCAAAACTTTCAACAACGGATC
>2113:10963:19126_217
AAGTCGTAACAAGGTTTCCGTAGGTGAACCTGCGGAAGGATCATTAATGAAACTTGGTTGGGTTGTTGCTGGCTCTCCAGAGCAATGTGCACACCTGCTCCATTTCAACCACCTGTGCACCTTTTGTAGACAATGAAATACCACTCGAGGAAGCTGTTTTTTCCTTTGGATTTTAGGGAATTGCTGTGTTGAAGCCAGCTCTTCCTTGTGTTCTCAAAGTCTATGT
>1109:6805:7328_158
AAGTCGTAACAAGGTTTCCGTAGGTGAACCTGCGGAAGGATCATTAATGAGTTTTGAACGAAGCTGTTCTGGTCTTTCGAGGCAAGTGAACGCTTCACTCAATCCATCTTACACCTGTGCACCTCTGGGGAAAACAAAGGGGGATTCAAAGTTGGATAACGACGATGACTCTCAATGTTTTCTCTTCTACCAAAAATTACAGTCTTTAGAAAGTCTTTTTTTGCGT
>2104:8873:14636_129
AAGTCGTAACAAGGTCTCCGTTGGTGAACCAGCGGAGGGATCATTGCCGAGTCACGAGGCTCCAAACCATCGCGAACATACCACTACGTTGCCTCGGCGGGCGGCTCCAGGGCGGAGCCTCTGCCCCCCCCCCCCCCCCCCCCCC
>1107:10952:19953_097
AAGTCGTAACAAGGTTTCCGTAGGTGAACCTGCGGAAGGATCATTAGAGATTGGCCTCTGGCCGTGTCTATTCCACACACACCGTGAACTGTGAACGTCTTCGGGCTCTCGGGCCCCTGACGCAAAACACCAAAAACCTTAGCGTGATGAATGTAAATTGTCGTAACAAAAACATAACTTTCAACAACGGATCTCTTGGCTCTCGCATCGATGAAGAACGCAGTGAA
>1113:20479:9887_229
AAGTCGTAACAAGGTTTCCGTAGGTGAGTACATATCTAACCCCCTCGTCGTCTGATCGATCGGTGCTAACTGAAATCTAGGTGAACCTGCGGAAGGATCATTACCGAGTATCGGGTGCTGTCGCGCCCCGCTCCCACCCTATGTTTACCTATAACCGTTGCTTTGGCGGGTCGGTGGGCCACCCACCGCCGGGCAGCGCCTGGAGAGCGCCCGCCAGAGGATCAA
>2104:15291:15612_064
AAGTCGTAACAAGGTCTCCGTTGGTGAACCAGCGGAGGGATCATTACAGAGTTGAAAGACTCCCAAACCACTGTGAACATACCCGTGAGCGTTGCCTCGGCGGG
>1104:25094:8656_042
AAGTCGTAACAAGGTTTCCGTAGGTGAACCTGCGGAAGGATCATTAGTGAACGCCCTTCATGGGTTTAAACTATTCCAAACCTCTGTGAACTGTGCCCCTCGGGGCTAATTTTACAAACATGGTGTAATGAACGTCATAACTTTAACAAAACAAAACTTTCAACAACGGATCTCTTGGCTCCCACATCGATGAAGAACGTAGCGAACAAGCACTGTCTCTTA
>1101:9697:5636_207
AAGTCGTAACAAGGGTTCCGTAGGTGAACCTGCGGAAGGATCATTACAGAGAACTCCCCCCCCGGGGGTAGTCTCCCACCCTATGTTTACACACGCTGTTGCTTTGGCAGGCCTGTTCTCGGGCTACCGGCTCCGGCTGGTCCGCGCCTGCCAGAGGGTCCTAAACTCGTATTTTGTGTCGTCTGAGCGTAACGCAATAGTTAAAACTTTCAACAACGGATCT
>1102:17211:9484_142
AAGTCGTAACAAGGTTTCCGTAGGTGAACCTGCGGAAGGATCATTACCAATCTTTTAGCGAGCCTTGGCTTTTGTCCATGGTCTTGCAAAACTCTGTATTTAAAACCCGCTCATAAATTATAAAACAATTTTTGTTATTATTATAATAATAAAGATCACTTTCAACAACGGATCTCTTGGCTCTCGCATCGATGAAGAACGTAGTAAGGATACTGTCTCTTATAC
>1101:24291:10807_104
AAGTCGTAACAAGGTTTCCGTAGGTGAACCTGCGGAAGGATCATTATCGAGTGAGGGTCCTCGTGGCCCGACCTCCCATCCTGTGTCTACTGTACCTCTGTTGCTTCGGTGGGCCCGTCCTCTGGACCGCCGGGCGTGTTCGCACGCCGGGCCCGTGCCCGCCGACAGCCCCGGACAACTTCTTGATCAACGATGATTGTCTAAGTCAAATATTGAAAATAAGCA
>1101:16339:14234_129
AAGTCGTAACAAGGTCTCCGTAGGTGAACCTGCGGAGGGATCATTACCGAGTGAGGGCTCCCGGGCTCGACCTCCCACCCCTTGACAAACCTCCGGCTTGCCTCGGGGGTGACCCGGCTCCGCGGAATGCGATGGCCGGGCGCCCCCGGAGGTATCCCCCACTCTGCGTCCTTGCGTCGGAGTCGAATCGAAAATTGAATAAAAACTTTCAACAACGGATCTCTT
>2101:19700:3024_222
AAGTCGTAACAAGGTCTCCTTCCGTAGGTGATGCCTAGGAAGCCTTAGCAGCCCGAAAGGGTACGCTCCGCGACTTGGAATAAATAATGGAGATTTGAATGCTAGTCAGCCCCCGTGCTGGCCACACCGTCAAATTGCGGGAAGCTCCTAAAGCTCTCAGCTACCAAGCAGCGTCGGGAAACCGCGCTGTGGCCAGGGTAATGACCTCGGGTACGGTAACAACGC
>1103:5550:11866_162
AAGTCGTAACAAGGTTTCCGTAGGTGAACCTGCGGAAGGATCATTAGTGAATCTTCAAAGTCGGCTCGTCGGATTGTGCTGGTGGAGACACATGTGCACGTCTGTCGGGTCGCAAATCCACACACCTGTGCATCTATGACTCTGAGTGCCGCTTTGCATGGCCCCTTGATTGGGTGCCTGGCGCTCGAGTATTTTTCACACACTCTTGAATGTAACGGAATGTCT
>1102:24618:24045_108
AAGTCGTAACAAGGTTTCCGTAGGTGAACCTGCGGAAGGATCATTACCAATCTTTTAGCGGGCCTTGGTTTTGTCCATGGTCTCGCAAAAACTCTGTATTTAAAACCCACTCATAAATTATAAAACATAATTTTTGTTATTATTATAATAATTAAGATCACTTTCAACAACGGATCTCTTGGCTCTCGCATCGATGAAGAACGCAGCGAAGATTACCTGTCTCTT
>1101:12046:20587_176
AAGTCGTAACAAGGTCTCCGTTGGTGAACCAGCGGAGGGATCATTACAGATGTTTATAACTTATACGGTACACTTTAAACAAAAAAGACTTTCAACAATGGATCTCTTGGCTCTGGCATTGATGAAGAACGCAGTGAAAAACACCTGTCTCTTATACACATCTCCGAGCCCACGAGACGCATCCTTATCTCGTATGCCGTCTTCTGCTTGAAAAAAA
>1104:11714:15196_218
AAGTCGTAACAAGGTCTCCGTAGGTGAACCTGCGGAGGGATCATTACCGAGTGAGGGCCCCCGGCCCGACCTCCAACCCTTTGTGTGTTTCTGACTGTGTTGCCTCGGGGGCGACCCGGCGCGTTTATCGCGTTGGGGCCCCCGGCGGACCCCAACCCACTCTTGCGTCCCGACGTCGGTTCAATTGATGAATATCAAAAAACTTTCAACAACGGATCTCTTGGT
>1104:9445:23240_097
AAGTCGTAACAAGGTCTCCGTAGGTGAACCTGCGGAGGGATCATTACCGAGCAAGCCCCCCCGGGGGCGACCTCCAACCCTCTGTCGTCGAACCGCGTTTCCTCCCGGGGCGTGCCCGCGCCTTCGTGCGGCCACCCCCGGGGCGGACCCTTTCAAAACCCTTCGTACCTTTGCCGTCGGAGTGAATCGTAAATATATCAAAACTTTCAACAACGGATCTCTTGG
>1102:11364:10511_064
AAGTCGTAACAAGGTTTCCGTAGGTGAACCTGCGGAAGGATCATTATTGAAATAAACCTGATGAGTTGTTGCTGGTTCTCTAGAGAGCATTGTGCACGCTTGTCATTTTTATGTCTCCACCTGTGCACATTTTGTAGACCTGGATCACTCTCTGAAATGCTAATCAGCATTTCAGGTTGGAGGAATTTGACTTTGTTGTCTTTCCTTGCATTTCTAGGTCTATGT
>1104:11632:6669_001
AAGTCGTAACAAGGTCTCCGTAGGTGAACCTGCGGAGGGATCATTACCGAGCCCCTGCCCCCGCGGGTAGGTCTCCCACCCACTGTTATCACTACCGTGTTGCTTTGGCGGGCCGCCGGGCCCTGCCCGGCCGCCAGCTGCGGTTGGCACGCGCCCGCCAGAGGCCCCCAAACCCCGAGTGTCGGTGTCGTCTGAGCACTAAGTAATAGTCAAAACTTTCAACAA
>1105:18974:2488_149
AAGTCGTAACAAGGTTTCCGTAGGTGAACCTGCGGAAGGATCATTAGTGAATACAAACGCTTGGGTGTCTCTGCTTCGGCAAGCCCCTCGCACCCTTCACATCCATAACACCTGTGCACTGTAAGATGACTCTAGGGCTTCGGCCTCTGGGTTGTCTGACCTTTTTACAAACTATTATATGTAACAAATGTAGTCTTATTATAACAAAATAAAACTTTCAACAAC
>1101:19763:21984_162
AAGTCGTAACAAGGTTTCCGTAGGTGAACCTGCGGAAGGATCATTACCAAATTTTAGTGAGCCTGGATTCTCGTCCATGGTCTCGCGAAATCTTGTATTTAAAACCCGCACGTATAATTTTAAAACATGATAGTTATGATAAAAAGTTAAAGATCACTTTCAACAACGGATCTCTTGGCTCTCGCATCGATGAAGAACGTAGCGAAATACCTCTGTCTCTTAT
>1113:13592:14177_199
AAGTCGTAACAAGGTTTCCGTAGGTGAACCTGCGGAAGGATCATTAGAATAATGGAAAATTATTTTCCTAATACTTTATTCAAAAATCTCATTCTATAAAATTTTTTTTTTAAAATAAAAAAATTAAATTAAGATAACTTTCAACAACGGATCTCTTGGCTCTTGCATCGATGAAGAACGTAGTGAAGGGGCCTGTCTCTTATACACATCTCCGAGCCCACGA
>2103:24641:7878_008
AAGTCGTAACAAGGTCTCCGTAGGTGAACCTGCGGAGGGATCATTACAGAGTTCTCGCCCTCGCGGGTAGATCTCCCACCCACTGTTATCGTTACTATCGTTGCTTTGGCGGGCCGCCGGGTCCTGCCCGGCCCCCGGCTTCGGCTGGGGCGTGCCCGCCAGAGGCCCGATAAATCCTGACTGTCGGTGTCGTCTGAGTACTATTACAATAGTTAAAACTTTC
>1103:23281:5193_104
AAGTCGTAACAAGGTTTCCGTAGGTGAACCTGCGGAAGGATCATTATTGAATAAACTTGGTTGGGTTGTTGCTGGCTTTCTGAGCATGTGCACGCCTGATCCATCTTTAACCACCAGTGCACATTGTGTAGAATCTGAGAAACTCGAGGCAACTCGGTTTGAGACTTGCTGAGCGCATGCCAGCTTTTCTTGTAATCGGATCTACGTTTCTACATACTCCATATG
>1102:8769:16284_109
AAGTCGTAACAAGGTTTCCGTAGGTGAACCTGCGGAAGGATCATTATTGAATGAACTTGGTCGAGCTGTTGCTGGTCCTTAGGGGCATGTGCACGCTTTGACTCTTGTTTCTAACCACCTGTGCACCTTTTGTAGATCTGGAGTCTTTTCGGAACTTTTGTTTCGTGTTGGGAAATTGTGTCAAGCTTTTCCTGTTCTCCGGTCTATGTTTTTACACACCCTTTG
>1108:10931:4164_095
AAGTCGTAACAAGGTTTCCGTAGGTGAACCTGCGGAAGGATCATTACCAATCTTTAGCGGGCCTTGGGCTTGTCCATGGTCTCGCGAAACTTTGTATTTAAAACCCGCTCATGTAAATTTTTTTAAATATATCTGTTATATTATATAAATAAAGATCACTTTCAACAACGGATCTCTTGGCTCTCGCATCGATGAAGAACGCAGTGAACCCACTGTCTCTTA
>1103:28516:18641_002
AAGTCGTAACAAGGTTTCCGTAGGTGAACCTGCGGAAGGATCATTAACGTGTTCTCCGACGGCAAAGGTGCGCCTGGTCAACCCTGGTGGCCAGGTGCCCCGAGCTGCTCGAACCTTTTCAAACCCACCGTGCACTTTGGTCGGCAGAGGGGCTTTTGCGGCCCCGAGCCGGATCTCACATACTCTTAACTGCGGAAAGTCTATGGCGAGCCCTTTTGTGCCGCC
>1101:17875:19412_142
AAGTCGTAACAAGGTTTCCGTAGGTGAACCTGCGGAAGGATCATTACAGAGAACATACCCACTAGGGTATATCTCCCACCCTTTGTTTACAATACCTTTGTTGCTTTGGTGGGCCTGTCTTTTGACTACTGGCCTTGAGCTGGTGTGTGCCCACCAGAGGACCTTTAATTCTCTATTTTGTACTGTCTGAGCTATATAAAATAGTTAAAACTTTCAACAACGGAT
>1101:15334:26308_149
AAGTCGTAACAAGGTTTCCGTAGGTGAACCTGCGGAAGGATCATTAATGAGTTAGGGTCTTCTAGGCTCGATCTCCAACCCTTTGTATAACTACCATGTTGCTTTGGCGGGCCCGTCTCTAACCGGACCGCCGAGGGTTTGGTTAACCCTTGGTCAGTGCTCGTCAGTAGCCCACACACAAATTCTTTTAACCATGTTAAATCTGAAAATAGTTAAATAAACTAA
>1101:18741:12273_162
AAGTCGTAACAAGGTTTCCGTAGGTGAACCTGCGGAAGGATCATTACAGAGCTTCGAAGCCTGGAGGGTTTACTCTTCAGGCGAGAACTCCACCCTTTGTTTACATTACCTTTGTTGCTTTAGCAGGCCCGCTCTCGGGCCGCCGGCAATAGCTGGTCAGTGCCTGCTAGAGGACCTAAAACTCATGTTAATAAAGTTGTCTGAGTACTATATAATAGTTAAAAC
>1102:10625:5543_196
AAGTCGTAACAAGGTTTCCGTAGGTGAACCTGCGGAAGGATCATTACAGTGAATCTCTAGCCTCGCAGCTAGAACTCACCACCCTTGTGTATTATTATTTGTTGCTTTGGTAGGCCGCGAGGTTGCATAGCAATTAAGCACCGGCTTTGGCTGGAGAGTGCCTGCCAGAGGACCCCCAACTCTGTTATTAGTAATGTCTGAGTACTATTTTAATAGTTAAAACTT
>1110:24707:15402_082
AAGTCGTAACAAGGTTTCCGTAGGTGAACCTGCGGAAGGATCATTAATGTAACCGGACCGGCCTTTGCCGTAAAACGCAACGGATTGGGAAGGGAGATATCATATACCCTGTATTTATTTACTTTTGTTGCTTTGGCGGGCCGTCCTTTTAGGCGTCGGCCCCGGCTGATAGTGCCTGCCAGAGGACCCAAACTCTATGTTTAGTGATGTCTGAGTACTATATAA
>1102:14424:10507_217
AAGTCGTAACAAGGTTTCCGTAGGTGAACCTGCGGAAGGATCATTAGTGAATCTTCAAAGTCGGCTCGTTGGATTGTGCTGGTGGGCAGCCACATGTGCACGTCTGCGGGTCGCAAATCCACACACCTGTGCATCTATGACTCTGAGTGCCGCTTTGCATGGCCCTTGATTGGACCTGGTGCTCGAGTACTTTTCACACACTCTTGAATGTAACGGAATGTCAAT
>1103:20916:23945_244
AAGTCGTAACAAGGTTTCACCTCTGGAAGCCTCTGCCGCTCTTGGGCCCTGGCGACTCTAAAGAACAGGAGGCAGGTGGCGTGCCCACGGGCTGCTGCAACACGATCGAACTGCGGGGACGTCCTTAAGCCTAACAGTACCAACCGTCCGCCGAAACGCGGTCGGGGCCTACGTTAATTGCGTAGGGGGTTATAACCCGTTGGGATATAGTGGACCATCCGCCAC
>1101:12205:22981_228
AAGTCGTAACAAGGTTTCCGTAGGTGAACCTGCGGAAGGATCATTAACGTATCTCTGGCGGGTGCTGGCTCGCCCTGCTCCGGCCTCTGGGCCGTGCAGCGGGCGAACCGGTCCCGTCCAAACTTCACAAACCCACCGTGCACTTTCACGGCCGAGGGCCACGGTGCGAGAGTGCCGTCGGCCCGGTGCCGCTTCACAAACCTCCAACTTACATCGAATGTGTTG
>1110:13572:14856_016
AAGTCGTAACAAGGTCTCCGTTGGTGAACCAGCGGAGGGATCATTACCGAGTTTTCAACTCCCAAACCCCTGTGAACATACCTGAACGTTGCTTCGGCGGGACCGCCCCGGCGCCCTCAGCGGCCCGGAACCAGGCGCCCGCCGGAGGACCCAAACTCTTGCTTTTAATTAGTGGTTATTCTCTGAGTCTCACAAACAAAAAATGAATCAAAACTTTCAACAACG
>1102:13291:21876_097
AAGTCGTAACAAGGTTTCCGTAGGTGAACCTGCGGAAGGATCATTACCGAGCGCCGGCCGCCCTCAAAAGCGGCCGCCTCCCGTCCTTTGTCTTCCGTTACACGCTTCGCTTCGGCGGGGGAACCCGCCGGCGTACCAGCGAAACCCGCCCGTAGAACGGTGCCGTCCGAGGTTGCACAAGCGAAACACAAAACTTTCAACAACGGATCTCTTGGTTCTGGCAAC
>1108:11282:20451_082
AAGTCGTAACAAGGTTTCCGTAGGTGAACCTGCGGAAGGATCATTAAAAAAAGAGAAACGTCCCGTTCTTTTTCATAAGAATGGGTTCTATTCCCTTAAACCGTGTCTACATACCTTTGTTGCTTTGGCAGGCCGCCTTCGGGCGTCGGCTCCGGCTGATAGTGCCTGCCAGAGGACCCAAACTCTATGTTTAGTGATGTCTGAATACAACTTGAAAATTATTAA
>1101:9620:6030_008
AAGTCGTAACAAGGTCTCCGTTGGTGAACCAGCGGAGGGATCATTACAAGAGAGTTAGCAATAACTCATAACCCTTTGTGAACATACCATTCTGTCTGTTGCTTCGGCGGGCGGCCGTTCCCCGAGAGGGGGGCGCCGCCCGCCGGAGGGACGCAACCCAAACTCTTGCTGTACCACAGTGGCACATCCGAGTCAAAACAAACAAACAAATTAAAACTTTCAACA
>1101:14989:8773_217
AAGTCGTAACAAGGTTTCCGTAGGTGAACCTGCGGAAGGATCATTAATGAGAACTAGGGGTAGTAGCCTTGGCTATTACTCTGAACACTCCACCCTTTGTTTACATTACCTTTGTTGCTTTAGCAGGCCCGCTTTTGGGCCGCCGGCACCTGCTGGTCAGCGCCTGCTAGAGAACCTAAAACTCTTGTTAATAATATTGTCTGAGTACTATATAATAGTTAAAAC
>1106:7535:14418_206
AAGTCGTAACAAGGTTTCCGTAGGTGAACCTGCGGAAGGATCATTACAGAGTTCATGCCCTCACGGGTAGATCTCCCACCCTTGAATACTATACCTTAGTTGCTTTGGCAGGCCGTGGAAACACCATGGGCTCCGGCTTATGCGTGCCTGCCGGAGGAAACAAACTCTGTTTTTAGTGATGTCTGAGTACTATATAATAGTTAAAACTTTCAACAACGGATCTCT
>1101:18650:20224_199
AAGTCGTAACAAGGTTTCCGTAGGTGAACCTGCGGAAGGATCATTACCAAAAGATAATCTTTCACTCGAAAGATCTTTTCCTTTGTGCTGGCTTTGACCGTATGTAATTTTGGGACTTAAACATGGTAGCCTTACGGTTGCCGGTCCCAAAAACAATATATCATCCTTATAAAAACTTACTGAACAACTAAACAATGATTTAATAATCTGTTTAAAACAACTTTC
>1108:12875:21795_108
AAGTCGTAACAAGGTTTCCGTAGGTGAACCTGCGGAAGGATCATTACCAATCTTTTAGCGGACCTTGGCTTTTGGCCATGGTCTCGCAAAAACTCTGTATTTAAAACCCACTCATAAATTAAAACAATTGTTATTATTATAATAATAAAGATCACTTTCAACAACGGATCTCTTGGCTCTCGCATCGATGAAGAACGCAGTGAAAACATCCTGTCTCTTATACAC
>1101:22462:15614_155
AAGTCGTAACAAGGTTTCCGTAGGTGAACCTGCGGAAGGATCATTACCGAGTTTAGGGGCCGTTGGCCCCTGAACCTCCAACCCTTGACTGAAACTACCGCGTTGCTTTGGCGGGCCCGCCTTGAAAACGGGCTGCCGGAGGTGTCACTGCCTCTGGCCTGCGCCCGCCAGTAGCCACAATCAACCCTTTTTCAACCGTGACGTCTGAGTGTAAATACAAAATAT
>1111:24514:14203_116
AAGTCGTAACAAGGTTTCCGTAGGTGAACCTGCGGAAGGATCATTAAAGAGAAACTGCCCTTTGGGTAGATCTCCCACCCTTTGTTTATTTTACCCTACGTTGCTTTGGCAGGCCCGTCTTCTGACCACCGGCTTCTAGCTGGTCCGTGCCTGCCAGAGGATCCTAAACTCTTGATTTCAAGTTGTCCGAGTCCTATATAATTATAAAAACTTTCAACAACGGATCT
>1114:18451:2624_224
AAGTCGTAACAAGGTCTCCGTAGGTGAACCTGCGGAGGGATCATTACAAGTGACCCCGGTCTAACCACCGGGATGTTCATAACCCTTTGTTGTCCGACTCTGTTGCCTCCGGGGCGACCCTGCCTTCGGGCGGGGGCTCCGGGTGGACACTTCAAACTCTTGCGTAACTTTGCAGTCTGAGTAAACTTAATTAATAAATTAAAACTTTTAACAACGGATCTCTTG
>1103:25376:17185_049
AAGTCGTAACAAGGTTTCCGTAGGTATGTTATATCGAAACCCCCCCCCCGGCTATTTTTTGCGAATATCTGCTAACAGTTTTCTCTCAGGTGAACCTGCGGAAGGATCATTATCGAGCGTTGGTCGGTTTCTTTGAAACTGGCCGCCTCCCGTCCCATGCCTTTTTTACAAAACAAAATTCTTTGCTTCGGTGGGGAGACCCGCCGGCGCAGAACACATTTAAAC
>1101:19012:9770_162
AAGTCGTAACAAGGTTTCCGTAGGTGAACCTGCGGAAGGATCATTACCAATTCTTAGTGAGCCTGGATTCATCCACGGTCTCGCGAAAACTTGTATTTAAAACCTACTCTTATAATTAAAAATAAGATATGATAAAAATTAGATCACTTTCAACAACGGATCTCTTGGCTCTCGTATCGATGAAGAACGCAGTAAATACCGCTGTCTCTTATACACATCTCC
>1111:7145:24774_112
AAGTCGTAACAAGGTTTCCGTAGGTGAACCTGCGGAAGGCTCATTAACGTATCTTTGACGGTGAGGGTGCACCAAGCTCCAGCCCCAACAATCGTGCAGCAGGTGCACCCAAGCCACTCAACCCTTGCAAACCCACTGTGCACTTTTGTCGGTGGAGGCCCAAGTGGCCCCGAGCCGGATCACAAACTCCCAAATTCAAAAGAATGACAAGCAGGCTTGTGCTGCC
>2103:27056:18935_229
AAGTCGTAACAAGGTTTCCGTAGGTGAACCTGCGGAAGGATCATTACCGAGTATTGGAGCCCTCGGGTTCCTACTCCCACCCTATGTTGACTTTAAATGTTGCTTTGGCAGACCGGTGGTCACATGGCCGGCCCATTAGGCTGGATAGCGTCTGCCAGAGGATTTTTAGACTCTGTTAACGGTGAATTCCGAGTACCGAGAAATTGAATTAAAACTTTCAACAACGG
>1102:28761:12964_063
AAGTCGTAACAAGGTCTCCGTAGGTGAACCTGCGGAGGGATCATTACTGAGTTCGTGCCCCTCGGGGTAGACCTCCAACCCAGTGTCTCTGTACCTCTGTTGCTTTGGTAGGCCGCCGGGCGTTGCCTGGCTCCCGGCTCCGGCTGGGGAGTGCCTACCAGAGGACCCTTCAAACCTGATTGTCAGTGTTGTCTGAGTACTATGTAATCGTTAAAACTTTCAACA
>1103:13538:6158_066
AAGTCGTAACAAGGTTTCCGTAGGTGAACCTGCGGAAGGATCATTAAAAAAAGAGAAACGTCCCGTTCTTTTTCATAAGAATGGGTTCTATTCCCTTAAACCGTGTCTACATACCTTTGTTGCTTTGGCAGGCCGCCTTCGGGCGTCGGCTCCGGCTGGTAAGCGCCCGCCAGAGGACCCCAAAACTCTGAGTGTTAATGTCGTCTGAGTACTATATAATAGTTA
>1107:18742:19742_064
AAGTCGTAACAAGGTTTCCGTAGGTGAACCTGCGGAAGGATCATTACTGGGCTACGAGCGTCCGCGCTCACCCCCACCCTGTGCTTCGACCGAAACGCGCTCGGCGCCGCGGCCCCCCCTTGGGGGGTCCTGCCGGACTCTAACCCTGAACAACGTTGATGCCTGAAGTAAAAAGCAAACAGTTAAAACTTTCAACAACGGATCTCTTGGTTCTGGCAACGATGA
>2110:20109:17368_031
AAGTCGTAACAAGGTTTCCGTAGGTGAACCTGCGGAAGGATCATTACCAATCTTTTAGCGAGTCTTGGCTTTGTCCATGGTCTTGCAAACTTTGTATTTAAAACCCGCTCATAAATTAAAACAAACTTTTGTTATTATTATAATAATAAAGATCACTTTCAACAACGGATCTCTTGGCTCTCGCATCGATGAAGAACGCAGTGAATGTGGTCTGTCTCTTATACA
>1105:11650:17917_122
AAGTCGTAACAAGGTTTCCGTAGGTGAACCTGCGGAAGGATCATTAAACAAGAGAACCTCTACGTCCGGCTTAGGGTTCCTAACCGGCCGTAGGGCTATCGCAAACCGTGTCTACCTACCTTTGTTGCTTTGGCGGGTCGTGGTCTCCACTACGGGCCCTGCTCGTACGTGCCCGCCAAAGGCCCAAACTCTGTTTATCAGTGTTGTCTGAGTACTATATAATAG
>1101:16644:1872_210
AAGTCGTAACAAGGTTTCCGTAGGTGAACCTGCGGAAGGATCATTACCGAGATTTCGTTTAGGGCTTTGCCCACGCGTCTCCCACCCATTGTGAACCTTACCATTGTTGCTTTGGCGGACCAGCAGGTCTAACCCGCCGCCGGCTTTTAGCTGGCGAGTGCCCGCCAGAGTCTAATCTAAACTCGTTTAATTAGTGATGTCTGAGAAAAAATAAATAGCAAAAAA
>1102:15513:26260_200
AAGTCGTAACAAGGTTTCCGTAGGTGAACCTGCGGAAGGATCATTATTGAAATGTTTTGGGGAATTACTGTTGCTGGCCTTTTCTAATAGGAAGGGTATGTGCACGTATTCTCTAATCTATTCATCCACCTGTGCACTTTTTGTAGAAGTACTCGTTGAGTTGACTGGTAGAAGGTCTTTGACTCTCTACTGTTGATTTGAAGGGCTTCTATGTTCTTACAAACA
>1101:13760:19818_057
AAGTCGTAACAAGGTCTCCGTAGGTGAACCTGCGGAGGGATCATTACAGAGTTCATGCCCTTCGGGGTAGATCTCCCACCCTTTGTATTTATACTCTTGTTGCTTTGGCAGGCCGCTGGGCTCCGGCCTAGCCACCGGCTCTCGCTGGTGTGCGCCTGCCAGAGGTTATCAAACTCTGAATGTTAGTGTCGTCTGAGTACTATATAATAGTTAAAACTTTCAACA
>1101:6615:23089_029
AAGTCGTAACAAGGTTTCCGTAGGTGAACCTGCGGAAGGATCATTAATGAGTTAGGGTACACTTGTGCCCGAACCTCCAACCCTTTGTCTACCTACTTTTAGTTGCTTTGGCGGGGCGTGAATTGAAAATATTTTCAATTCACCACCGGCTTCGGCTGGTGAGTACCCGTCAAAAGCCCACCCAAACCTTTTAATTAATGAAGTCTGAGTAAAAATTTAATAGCT
>1103:24853:13204_037
AAGTCGTAACAAGGTCTCCGTTGGTGAACCAGCGGAGGGATCATTAGCGAGTTACGCACTCCAAAACCCACTGTGAACCTTTCCACGTTGCTTCGGCGGGCGGCCCCTCGGGAGGGGCCAGGCCGCCCCTCGCAGGGGCGCCCGCCAGAAGACCAACCAAACTCGTTTTTATAGCGGCCTTCTGAGTATTTTATAAACTATCAAAACTTTCAACAACGGATCTCT
>1101:13137:12312_090
AAGTCGTAACAAGGTTTCCGTAGGTGAACCTGCGGAAGGATCATTACAAATCTTTTGCGAGTGTGCTGCGTGCTTAACGGTGCGTAGCATCTCACAACATTAGCACAAGGTTGCAAGACCTTGATGTTTACGCTTGTTTGTTTGACAGAGTTAGTTGAGACAAAAAAAGACAACTTTTAACAATGGATCTCTTGGCTCTTGCAACGATGAAGAACGTAGCGA
>1102:11515:22956_162
AAGTCGTAACAAGGTTTCCGTAGGTGAACCTGCGGAAGGATCATTATTGAAATCCTTAGGATGTTGCTGGCCTTTAGGGGCATGTGCACTCCGCCTTTTCAATTCACCTGTGCACTCATTGTAGGCCGGACTTCCAAGTCTGTGTCTATGTTTTTACACACCCTTTTAAAAAAAGTTTAACAGAATGTCATAATAGACCTTTGATGGTCGAAATAAATTAATACA
>1103:20839:16054_067
AAGTCGTAACAAGGTTTCCGTAGGTGAACCTGCGGAAGGATCATTAGAATATTTTCCTAATACTATATTCAAAAAATTTCATTCTATAAAATTTTTTTTTAAAATAAAAAACTTAAATTAAGATAACTTTCAACAACGGATCTCTTGGCTCTTGCATCGATGAAGAACGCAGCAAACGCAACTGTCTCTTATACACATCTCCGAGCCCACGAGACTTCGAACG
>1102:10142:4331_192
AAGTCGTAATAAGGTTTCCGTAGGTAAGTAGTGGTCGTATCCTTTTCCTCTATAGTTAATATATACTAACGTAAAATTTCTAGGTAAACCTACGGAAGGATTATTAACGAGTTAGGGTCTTTTCGGCCCGACCTTCTAACTCTATATTTACTAAACCTTTATTACTTCGGCGGGCCCGTCTTACGACCGCCGGGGGACCGTAAAACGTTCTCTAGTCCGTATCCG
>1103:25141:8165_029
AAGTCGTAACAAGGTCTCCGTTGGTGAACCAGCGGAGGGATCATTACCGAGTTTTCCAACTCCCAACCCTTTGTGAACCTATACCAGCTCGTTGCTTCGGCGGGACCGCCCCGGCGCGCCTTCGGGCGGCCCGGAACCAGGCGCCCGCCGGAGGACCACGCAAACTCTTGGATTTTCTTCAGGCGTCTTCTGAGTGTATGAAAAAACAAATGAATCAAAACTTTC
>1107:3176:10182_154
AAGTCGTAACAAGGTCTCCGTAGGTGAACCTGCGGAGGGATCATTACCGAGCGAGGGACCCGCGCCCGACCTCCAACCCTTTTTGAAGTTAAAACCACTCTGTTGCCTCGGGGGCGACCCGGCCGCCCCGTCGGGGCCCCCGACGGACCACACCACTCTGCGTCTTTGCGTCGGAGTTTGAAGGGAAATTTGAATCAAAACTTTCAACAACGGATCTCTTGGTTC
>1101:16072:3675_024
AAGTCGTAACAAGGTTTCCGTAGGTGAACCTGCGGAAGGATCATTATTGAAATAAACCTGATGGGTTGTTGCTGGTTCTCTAGGGAGCATGTGCACACTTGTCATCTTTATATCTCCACCTGTGCACCTTTTGTAGATCTGAATACCTTTCTGAATGCCTAGCATTTGGGTTTGAAGATTGACTTTTCTGTCTCTTTTTACTTTCAGGTCTATGTTTCTCCATAT
>1108:4045:15658_031
AAGTCGTAACAAGGTTTCCGTAGGTGAACCTGCGGAAGGATCATTACCGAGTTAGGGTCTTCCAGGCCCGACCTCCCAACCCTTTGTTTACCAAACCTATGTTGCTTCGGCGGGCCCGTCTTTATTGACCGCCGGAGGACTGTCCGTCATAGGCGTCCTCTGGCCCGTGCTCGTCGATGGCCCAACCTCCAAAACTCTGTATAAATCGTGTCATGATTGTCTGAG
>1101:5431:16377_002
AAGTCGTAACAAGGTCTTCGTAGGTGAACCTGCGAAGGGATCATTACCGAGTGAGGGCCCCCGGCCCGACCTCCAACCCTCTGTTGAACTTCCGCGTTGCCTCGGGGGCGACCCGGCCGTCCGTGCCGGGACCCCCGATGGACCCAACCAAAACTCTTGCATGTCGTGCGTCGGAGTATTAAAGTAAATCAATCAAAACTTTCAACAACGGATCTCTTGGTTCTG
>1101:16739:8050_070
AAGTCGTAACAAGGTTTCCGTAGGTGAACCTGCGGAAGGATCATTATTGAATCCTCAGGATGTCGCTGGCTCTCGCAAGGGAGCATGTGCACTCCGCCTTCAACCCACCTGTGCACTTATTGTAGGTCAAAGGGGGAAACCCCTCTGCCTATGCTTTTTACACACACTTTAAAGTACCAGAATGTAACACAGTAGACCTTCAGGTCGAAATAACAATACAACTTTC
>1107:16423:16742_043
AAGTCGTAACAAGGTCTCCGTAGGTGAACCTGCGGAGGGATCATTACAGAGTTCATGCCCTTCCGGGTAGTTCTCCCACCCTATGTTATCATTACCTTTGTTGCTTTGGCAGGCCGCCTTCGGGCGTCGGCTCCGGCTGATAGTGCCTGCCAGAGGACCCAAACTCTATGTTTAGTGATGTCTGAGTACTATATAATATTTAAAACTTTCAACAACGGATCTCTT
>1101:17752:11817_199
AAGTCGTAACAAGGTTTCCGTAGGTGAACCTGCGGAAGGATCATTAGAATATTTTCCTAATACTATATTCAAAAAATTTCATTCTATAAAATTTTTTTTTAAAATAAAAAACTTAAATTAAGATAACTTTCAACAACGGATCTCTTGGCTCTTGCATCGATGAAGAACGTAGTAAAAACGCTGTCTCTTATACACATCTCCGAGCCACGAGACTTCCGGAAATC
>1105:9655:14001_230
AAGTCGTAACAAGGTTTCCGTAGGTGAACCTGCGGAAGGATCATTACCGAATTGTCAACACGAGTTGTTGCTGGTCCTCAAATGGGGGCATGTGCACACTCTGTTTGCATATCCACTCACACCTGTGCACCCTCCGTAGTTCTGCAGCCTGGGGGCTCTGTCCCCCCTGCCGTGGTTCTATGTATTTACACACACACACACTGTAATAAAGTCTCATGGAACGTAT
>2109:18500:11659_113
AAGTCGTAACAAGGTCTCCGTTGGTGAACCAGCGGAGGGATCATTACCGAGTTTACCAACTCCCAAACCCCTGTGAACATACCTGAACGTTGCCTCGGCGGGACCGCCCCGGCGCCCACATCGCGGCCCGGAACCAGGCGCCCGCCGGAGGACCCAAACTCTTGCTTTCCCGAACAGTGGAATTTACGCTCTCTGAGTCTCACAAACATGAAAATGAATCAAAAC
>1104:17203:6462_114
AAGTCGTAACAAGGTTTCCGTAGGTGAACCTGCGGAAGGATCATTATTGATTTTAGTTTAACCTGGCTTTTTTAGCCAAAGTTAATGCGAAATTCTTGTATTTAAAACCCACTCTTACATGAATCAAATTTTTTTATTGTGATAAAAAAAGATCACTTTCAACAACGGATTTCTTGGCTCTTGCACCGATGAAGAACGTAGCAAAGGGACTGTCTCTTATACACA
>2102:19869:6857_131
AAGTCGTAACAAGGTTTTGCACTAAGCAACAGATCCTTCTGTAGCAGAGCTTAGGAGACCTTGCAACCCTCACGGGAGGCAGCACGACTGTAAATAACGCTGACCGCTTGCAAGTCGACCGCGAGGTCGGCAACACGATCGAACTGACGGGGACCTCCTAAAGCCTACAACACCAACCGTCCGGGGAAACTCGGGCGGGGCCCTCACGGGGTGGTAATAGAGTGT
>1102:11633:17280_013
AAGTCGTAACAAGGTTACCTTCTAGCAGCTCGCTACGGAGACCTTGCACCCCTTAGGGGAGGCAGCACGACCTTAAATAAAGCTCGCCGCATGCAAGTCAACCACGGTTGGCAACACAATCGAACTGACGGGGACTTCCTAAAGCCTATAACACCAACCGCCCGAGGAAACTCGGGCGGGGCCCTCACAGGGGGGGTGGTAAGAGAGTATAGGATGGTACAATGG
>1109:9140:25100_210
AAGTCGTAACAAGGTTTCCGTAGGTGAACCTGCGGAAGGATCATTATTGAATTAGCGAGGGCTGTCTGCTGGCCCCTTCGGGGGCATGTGCACGTCCGAGCCGTTTAAATCAACACCTGTGAACTCACCGTAGGCCTTCGGGCTTATGTATCATATATATATATACTCAGATCATAGAATGTACATTTTGCCTTTAAAAAAGCAATCAAATACAACTTTCAACAA
>2103:27479:7765_190
AAGTCGTAACAAGGTTTCCGTAGGTGAACCTGCGGAAGGATCATTAACGAGTTTTGAGGTTGTGCTGGTTCTCACAAGTGCACGCTTCTTCATTCAATTCACACCCATCGTGCACCATTAGAGGCGTAGCAGTTTCCCCCCGTTTACGTGCCGCGAGGCTATGGGGTTCTCTCGTCTATTTCACACACACAAAAACGTATAGAATGTAATCGCAGCAATGCGGAA
>1102:12132:6919_225
AAGTCGTAACAAGGTTTCCGTAGGTGAACCTGCGGAAGGATCATTACAGAGTTCATGCCCCTCGGGGTAGATCTCCCCACCCTTGTGTATCATTATGGAATGTTGCTTTGGCGGGCCGCGCCTCGTGCGCCTAGATTCGCGTCTAGCGTGCCCGCCAGAGGACCCCTAAACTCTGAATGTTAGTGTCGTCTGAGTACTATGAAATAGTTAAAACTTTCAACAACG
>2101:15149:21352_102
AAGTCGTAACAAGGTTTCCGTAGGTGAACCTGCGGAAGGATCATTAAAGAGATTCCTGCCCTTCTTGGGTAGACCTCCAACCCTCTGTATATCGTACCTTTGTTGCTTTGGCAGGCCCGTCTCTGACCGCCGGTGCATTCTGGCCAGAGTCTGCCAGGGGATTCAACTCTTAATACATGTTGTCCGAGTACTCTGTAACAGTTAAAACTTTCAACAACGGATCTC
>1101:21477:4334_107
AAGTCGTAACAAGGTTTTCGTAGGTGAACCTGCGGAAGGATCATTACTGAAGTCCAAGGGGGGAGTGCTGGCCTTTTTGGCATGTGCACCCTCCTACCCTTCATCCACACACACCTGTGCACCTTTCGAGGCGAGGACTCCCGTGCCCGGAGCCGGACCCTTTGATGGGTCCCGAGGACTCGCCTACTCTTTTTCACAAACTCTTATGCTTGACCCGGAACGTAG
>1101:7528:7285_159
AAGTCGTAACAAGGTTTCCGTAGGTGAACCTGCGGAAGGATCATTCATAATAAGTGTTTTACTGCACTTTTTAAAAATCAGTATTCACCTTGTGTGCAATGTTTGCTGACGAGTTCGCGTTTTTCGCGTTCTTGGCAGTATAATACCAACCCTTTATTGAAATTTTTTGTCTGAAGATTTTTGAATACATAATTCGAAATACAACTTTTAACAACGGATCTCTTG
>1106:22073:14194_141
AAGTCGTAACAAGGTTTCCGTAGGTGAACCTGCGGAAGGATCATTATAGAGTTAGGGTCCTCCAGGGCTCAATCTCCAACCCTCTGTCAAATTTACTTTGTTGCTTTGGCTACCCCGTCCTGGGGACCGTTGGTGGTTCATCTGTAACCACCCGATGGTTTATCCTGGAGACCGCCGGTATTTCAACTGGCCAGTGGTAGCCAATAGCCTATTTAAATTCTTTAC
>2114:7646:16169_008
AAGTCGTAACAAGGTTTCCGTAGGTGAACCTGCGGAAGGATCATTAATGTAACCGGACCGGTCTTTGCCGTGAAACGCAACGGATCGGGAAGGGAGATATCATATACCCTGTGTTTATTTACTTTTGTTGCTTTGGCGGGCCGTCCTTTTAGGCGTCGGCCCCGGCTGATCGTGCCCGCCAGAGGACCCCAAACTCTGAATGTTAGTGTCGTCTGAGTACTATAC
>1108:20697:25247_209
AAGTTGTAACAAGGTTTCCGTAGGTGAACCTGCGGAAGGATCATTAACAAATCCATATAAGCTGGTAGGGTAACCTGCTGGCGAATATTAAACCGCCAGTGCTTGCGTGCTGGTTGGATATAAATGAGTGATTGTTGACAGTGTGTGTAACTATTTAATTATTGACAACTTTTAACAATGGATCTCTAGGCTCTTGCAGCGATGAAGAACGTAGTAAAAATACT
>1103:22750:13654_166
AAGTCGTAACAAGGTTTCCGTAGGTGAACCTGCGGAAGGATCATTACCGAGTTAGGGTCTTCTAGGCCCGACCTCCCACCCTTTGTTAACTATACCATGTTGCTTTGGTAGGCCCGCCTTTAAGGGCCGCCGGGGTTTCATACCCCTGGTCAGTGCCTGCCAGTAGCCTTCTCAAATTCTTTCATAATTATGTTGTCTGAGTTTAGATATAAATCGTTAAAACTT
>1105:24829:22272_085
AAGTCGTAACAAGGTCTCCGTTGGTGAACCAGCGGAGGGATCATTACCGAGTTTACAACTCCCAAACCCCTGTGAACATACCTATCGTTGCTTCGGCGGAACGCCCCGGCGCACTCGCTGCCCGGGCCCAGGCGCCCGCCGGAGACCACAAACTCTTTTGTCTTTTTACGTATTCTGAGTGGCATAATGCAAAAAATGAATCAAAACTTTCAACAACGGATCTCT
>1101:12468:15525_089
AAGTCGTAACAAGGTCTCCGTAGGTGAACCTGCGGAGGGATCATTAACGAATGGCTTTTTTGGCCTTTGACTTCAAACCTGTGGAAGCGATATGTGCTTTGGCGCCAAGTCGCCTCATTTATGCCAAAAAGCATTTGTCTGAATCAAAAAAAACGAGAATCAAAACTTTCAACAACGGATCTCTTGGCTCCCACATCGATGAAGAACGTAGCGAAAAAGATCTGT
>1104:25044:4890_173
AAGTCGTAACAAGGTCTCCGTAGGTGAACCTGCGGAGGGATCATTAACGAACGATCATCCTTGATCTTCCACCCTCAAACCACTGTGGACACGAGATGTGCTTCGGCGTCGAGAGGCGCCGCCTTTATGCTTCATCAAGTCTTTATTGTCGGTACTAAAACAAATGTCAAAACTTTCAACAAAGGATCTCTTGGCTCTCGCATCGATGAAGAACGTAGCAAACCT
>2110:8255:10145_088
AAGTCGTAACAAGGTTTCCGTAGGTGAACCTGCGGAAGGATCATTAATGTAACCGGACCATTCGGGTGCAGTAAAACGCATCTGTTTGGAAAGGGAGATATTATACACCCTGTGTTTATTTACTTTTGTTGCTTTGGCAGGCCGCCTTCGGGCGTCGGCTCCGGCTGATAGTGCCTGCCAGAGGACCCAAACTCTATGTTTAGTGATGTCTGAGTACTATATAA
>1104:10748:9838_020
AAGTCGTAACAAGGTCTCCGTTGGTGAACCAGCGGAGGGATCATTACCGAGTTTACAACTCCCAAACCCAAATGTGAACATACCTTCAGTTGCTTCGGCGGACTCGCCCCAGCGTCCGGATGGCCTCGTGCCACCCGCGGCCTGGAGCCAGGCGGCCGCCGAAGACCACCAAAACTCTCTGTATTGTCCAGTCTCTTCTGAATCCGCCGCAAGGCACTACAAATG
>1106:17576:24990_036
AAGTAGTAACAAGGTTTCCGTAGGAGAACCTGCGGAAGGATCATTACCAATCTTTTTGCGGGCCCCTGTGGTCCTGCGAAAAAAACCATGTATTTAAAACCCAACTCATGATATTAACAAATTACACTGTATAGATGTGATATGTAATTAAAGATCACTTTCAACAACGGATCTCTTGGCTCTCGCATCGATGAAGAACGCAGTGGAGCGGCTGTCTCTTATACA
>1111:7700:7280_032
AAGTCGTAACAAGGTCTCCGTTGGTGAACCAGCGGAGGGATCATTACAGAGTTTACAACTCCCAAACCCTATGTGAACATACCTATTGTTGCTTCGGCGGACCCGCCCCGGCGTCCGGACGACCTAGCGTCGCCCGCGGCCCGGACCCAGGCGGCCGCCGGAGACCACCAAACTCTTTGTATTATGAGAATCTTCTGAATTCGCCGCAAGGCAAAACAAATGAAT
>2110:4292:20064_204
AAGTCGTAACAAGGTTTCCGTAGGTGAACCTGCGGAAGGATCATTACAGAGTCCTTGCCCCGTCATGGGGCAGACCTCCAAAACCCCCCGTGCATACCGATACCTTTGTTGCTTTGGCAGGCCGCCCGGGTGACCGGCTACCGGCCTTGGCTGGTACGTGCCTGCCAGAGGCCAAAAAAAACCTCCGTTTCTGAACGAGCGTCGTCTGAGTGAGAAGAAAAAATCG
>1112:14643:14265_210
AAGTCGTAATAAGGTTTCCGTAGGTAAGTAGTGGTCGTATCCTTTTTCTCTATAGTTAACATATGCTAACGTGAAATTTCTAGGTGAATCTGCGGAAGGATTATTAACGAGTTAGGGTCTTCTCGGCCCGACCTTCTAACCCTATGTTTACTGAACCTTTGTTACTTCGGCGGGCCCGTCTTACGACCGCCGGGGGACCGTAAAACGTCCTCTGGTCCGTATCCG
>1102:16982:19363_116
AAGTCGTAACAAGGTCTCCGTAGGTGAACCTGCGGAGGGATCATTAAAGAGTTCATGCCCTCTGGGTAGATCTCCCACCCACTGTTATTACTACTCTCGTTGCTTTGGCGGGCCGCTGGGCCCTGCTCGGCCGCCGGCTCCGGCTGGCGCGTGCCCGCCAGAGGCTCCATAGACTCTGAATATTAGTGTCGTCTGAGTACTATATAATCGTTAAAACTTTCAACA
>1104:19558:4853_083
AAGTCGTAACAAGGTTTCCGTAGGTGAACCTGCGGAAGGATCATTACCAATCTTTTAGCGGGCCCTTGGGTTTTGTCCATGGTCTCGCAAAAAAACCTGTATTTAAAACCCGCTCATAAATTATAAAACATAATTTTTGTTATTATTATAATAATAAAGATCACTTTCAACAACGGATCTCTTGGCTCTCGCATCGATGAAGAACGTAGCAAAGTGAGACTGT
>1102:5273:17438_183
AAGTCGTAACAAGGTTTCCGTAGGTGAACCTGCGGAAGGATCATTAATGGATCACAGAGGGTTGATGCTGGCAGTTTGGCTGCATGTGCTCGCTCTTCTGAATTATTTACACCTGTGCACTTAATTTTTTCAAAGGGAGGGTAGAACCTGCCTTTGGAGCTTTATAAACCCCTTGTATTGGAACAGTGAATGTTTATCTGCCATAAGGCTAATTTTTAATACAAC
>1105:17915:24496_144
AAGTCGTAACAAGGTTTCCGTAGGTGAACCTGCGGAAGGATCATTCAAAATAAAAGTGTTTTATGGCACTTTTAAAACAATCCATATCCACCTTGTGTGCAATGTTTTTTTTTTTTTTTTAAACTCATTTTTTTAATTTTATTTTGTCTGAAATATATTATGAATAACTTAATTCAAAAATATAACTTTCAACAACGGATCTCTTGGCTCTCGCATCGATGAAGA
>2101:21656:16150_062
AAGTCGTAACAAGGTTTCCGTAGGTGAACCTGCGGAAGGATCATTACAAATCTTTTGCGAGTGCTGCGTGCTTAACGGTGCGGTAGCATCTCACAACATTAGCACAAGGCCGCAAGGCTTTGATGTTTACGCTTGTTTGTTTGACAGAGTTAGTTGAGACAATAAAAAAAACAACTTTTAACAATGGATCTCTTGGCTCTTGCAACGATGAAGAACGCAGCAAAA
>1101:10996:4957_084
AAGTCGTAACAAGGTTTCCGTAGGTGAACCTGCGGAAGGATCATCATTGAACATCCCAGTGCTTATGCTGGTAGAGTGCACACTCACGCCGCCCTCGCGGGTGGCTACTTTAAACCCAATATAGTATGTGTATGTGTTATATTGTAATAATATACAACTTTCAACAACGGATCTCTTGGCTCTCGCATCGATGAAGAACGCAGTAAAGACCTGTCTCTTATAC
>1112:15124:6711_107
AAGTCGTAACAAGGTCTCCGTAGGTGAACCTGCGGAGGGATCATTACAGAGTTCTCGCCCCTCCGGGTAGATCTCCCACCCACTGCGATTGCTACCGTGTTGCTTTGGCGGGCCGCTGGGCCCCGGCCCGGCCGCCGGCTCCGGCTGGCGCGCGCCCGCCAGAGGCTCCGCAAACCCTGAACGTCTGTGTCGTCCGAGTACCATACAATAGTTAAAACTTTCAAC
>1114:23110:5076_123
ACGTCTTAACAAGTTCTCCGTAGGTAAACCTGCGGAGGTATCATTACGAAACAGGCGCATCTGCGTCAACCCCAACTTCCTGTGAGAGCAAAAGGCTTGCTTTGGCGCCGACGGCGTCAGATTTATGCGGATTTGCCGTTGAGTCTGAGAGAAACAAGGTTTAAAACTTTCAACAAAGGATTTCTTGGCTCTTGCACCGATGAAGAACGCAGCAAAGTGTCT
>2112:11739:6896_235
AAGTCGTAACAAGGTTTCCGTAGGTATGTAGTGGTCGTGTTCTTTTCCTCTGTGGTCAACGTATACTAACGTGTAATTTCTAGGTGAACCTGCGGAAGGATCATTAACGAGTTAAGGTCTTCTCGGCCCGACCTCCCAACCCTATGTTTACTGAACCTTTGTTACTTCGGCGGGCCCGTCTCACGACCGCCGGGGGACCGTAAGACGTCCTCTGGCCCGTGTTCG
>1101:14111:18051_031
AAGTCGTAACAAGGTATCCGTAGGTGAACCTGCGGATGGATCATTAGTGAATTTTAGGGCGTCTACTTGTAGAGCCTGACCTCCACTCTCTAACACTGTGCACTTGATGGCAATTTGAAAGCTTCTCACGAGGCGGACATTTTGCGGCTTCATTTTAAACATTAGTTAAAGTATGTAACGAAATATCGAAACAAAAAAAAACTTTCAACAACGGATCTCTTGGCT
>1102:5580:12028_164
AAGTCGTAACAAGGTCTCCGTTGGTGAACCAGCGGAGGGATCATTAAAGAGTTGCAAAACTCCCAAACCATATGTTTATCTACCTGTTTCGTTGCTTCGGCAGGCGGTTCTTCTGGAGCCTTCGCCCTTGGGTGCCTGCCGGAGTATCTAAAACTCTTGTTAATTACTGTTCTGTCTGAGTAAACTTTTAATAAGTTAAAACTTTCAACAACGGATCTCTTGGTT
>1108:16692:17883_204
AAGTCGTAACAAGGTTTCCGTAGAAATAAGTCTCGGGATGTTTGGTCCTTCCGCAGTGAAACTTATAGAAGCCTTAGCAGCCTGGCAACAGGAGGCCACGCGACTTGAAATAATGTGACCGTCTGCTAGTTGTCTCGGTTTTCGAGGTGGCGACACGATCGAACTGACGGGGACACCCTAAAGCCTGCAACACCAACCTACCTGGGAAACCTGAGTAGGGGTCG
>1103:11174:15015_218
AAGTCGTAACAAGGTTTCCGTAGGTGAACCTGCGGAAGGATCATTAGTGAATTTTAGGGTGCTCTCTTGCTTTTAACAGCTCGAGAGGCCTGACCTCCACTCTCCAACTCTGTGCACCTTTCGGCATCATGATTGAAACGGGGTCAAACCCGGGACATGTTTGATGCGGCTCTTTTTAAACATGAGTTAAAGAATGTAAACAAACCATAACAAAAAAAAACTTTC
>2105:21803:17906_108
AAGTCGTAACAAGGTTTCCGTAGGTGAACCTGCGGAAGTATCATTACCAATCTTTTAGCGGGCCTTGGCTTTGTCCATGGTCTCGCAAAAACTCCGTATTTAAAACCCGCTCATAAATTAACATAATTTTTGTTATTATTATAATAAAGATCACTTTCAACAACGGATCTCTTGGCTCTCGCATCGATGAAGAACGTAGTGAACGCCGCCTGTCTCTTAT
>1104:14199:21741_110
AAGTCGTAACAAGGTCTCCGTTGGTGAACCAGCGGAGGGATCATTACTGATTATTCTTATATTCTATGGTACATTATCTAAAACAAAACTTCCAACAATGGATCTCTTGGCTCTGGCATCGATGAAGAACGTAGTGAATAGTACTGTCTCTTATACACATCTCCGAGCCCACGAGACCTTGCTTGATCTCGTATGCCGTCTTCTGCTTGAAAAAAAAA
>2102:17540:1774_125
AAGTCGTAACAAGGTTTCCGTAGGTGAACCTGCGGAAGGATCATTAATGAAATGCACCCTCGGGGGGTTGTGCTGGCGCTCCGGCGCAATGTGCACGCCCTCTCTGGCGTTCAGACCCTTCACACCTGTGCACGAACCTGTCGGACGGGAGTGGTGCCTTGTGCGCCCTCCGGTCTGGCCCTTCACATCAGCTTATTATCGTATGTCGAATGCATCACTGCGCAC
>2108:17853:6487_205
GAGTCGTAACAAGGTTTCCGTAGGTGAACCTGCGGAAGGATCATTATTGATTTTAGCTTAACCTGGCTTTTTAGCCAAGGTTAATGCGAATTTCTTATATTTAAAACCCACTCTTACATGAATCAAATTTTTTTTATTGTAATAAAAAAGATCACTTTCAACAACGGATCTCTTGGTTCTCGCATCGATGAAGAACGTAGTGAATGAGGCTGTCTCTTCACAT
>1101:13731:3965_077
AAGTCGTAACAAGGTTTCCGTAGGTGAACCTGCGGAAGGATCATTATAAATATTAAGCTTGCCTTGGCTTTTATAAGTCCTGGCTTGCGAATCCTTCGTATTTAAAACCCCCCACTCTTTTAAGATGAATCATATTTTTTATGTTAAAAAATAATATAAAGATCACTTTCAACAACGGATCTCTTGGCTCTCGCATCGATGAAGAACGCAGTAAAGATCTACTGT
>1102:14079:2168_225
AAGTCGTAACAAGGTTTCCTTCCCCAGGGGCATTGCCCTGCTGAAGCCTTTCGCGGCGACTTTAAATATACGCGCAGTTCGGATGGCTTCCATCCGGGCAACGCCGTCACTGTGCTGGAAGTATGCCTCGCGGCGATAACCAGCGGCCGACCCCCCTAGAGCGTCGGTTCACAGATCAAACGATGGTGGCCGCCGAAGGCGGTTTAGATATGACCGAGCCCAGCC
>1107:9774:9174_040
AAGTCGTAACAAGGTCTCCGTTGGTGAACCAGCGGAGGGATCATTAGCGAGTTTACGCACTCCAAACCCACTGTGAACAGTTCCACGTTGCTTCGGCGGGCGGCCCCTCGGGGTCACGTCGCCCCTCGTTAGGGGTGCCCGCCAGAAGACCAAACCAAAACTCGTTTTTTTAGCGGCATTCTGAGTCTAAAAACAAACTGTTAAAACTTTCAACAACGGATCTCT
>1111:17786:20524_075
AAGTCGTAACAAGGTTTCCGTAGGTAAGTAGTGGTCGTGTCCTTTTCCTCCATGGTCAACATATGCTAACGTGAAATTTCTAGGTGAACCTGCGGAAGGATCATTAAAGAGTTAGGGTCTTCTCGGCCCGACCTCCCAACCCTTTGTCTATTGAACCTCTGTTGCTTCGGCGGACCCGTCCCTTCGGGGACCGCCGGAGGACCGTCGCAAGGCGTCCTCTGGCCC
>2106:9896:15458_091
AAGTCGTAACAAGGTTTCCGTAGGTGAACCTGCGGAAGGATCATTACCACGTACCCGCCCCCAGGGCGGTACTCCCACCCGTGTTCAATCACCACAACCGTTGCTTTGGCGGGTCCCCTCGGGGGGCGACGGCGGCCACGCCGCCCGCCAGAGATCCTCAACACTGCCTGTCTGTGTCCGTCCGAAAACCGCGAATCGTGAAAACTTTTAACAATGGATCTCTTG
>2109:15808:15164_075
AAGTCGTAACAAGGTTTCCGTAGGTGAACCTGCGGAAGGATCATTAATGTAACCGGACCATTCGGGTGCAGTAAAACGCATCTGTTTGGAAAGGGAGATATTATACACCCTGTGTTTATTTACTTTTGTTGCTTTGGCGGGCCGTCCTTTTAGGCGTCGGCCCCGGCTGATCGCGCCCGCCAGAGGACCCAAACTCGTATTTTGTGTCGTCTGAGCATAACGCAA
>1102:18726:12316_158
AAGTCGTAACAAGGTTTCCGTAGGTGAACCTGCGGAAGGATCATTAACGAATGCCGAAAGGCACAAAATTCTTCAACACTTGTGAACAATTATAAACTTTGCTTTGGTCAAAGCGTAACAGTTTTGGCCAACATTTTAAAATCTAAAATTTTTTAACCAGAAATCAGATTGAAATATTGAATTATTCAAAACTTTCAACAACGGATCTCTTGGTTCTCGCATCGA
>1103:19274:19118_057
AAGTCGTAACAAGGTTTCCGTAGGTGAACCTGCGGAAGGATCATTAATGAGTTAGGGTCTTCCAGGCCCGATCTCCAACCCTTTGTATAACTACCATGTTGCTTTGGCGGGCCCGTCTTTAACCGGACCGCCGGGGGTTTACGCCCCTGGTCAGTGCTCGTCAGTAGCCCATAACAAATTCTTTGAATCATGTTAAATCTGAAAATAGTTAAATAAACTAAAACT
>1104:26642:9502_010
AAGTCGTAACAAGGTTTTGCTAAGCAACAGTCCTTCTGAAGCAGAGCTTAACGGAGACCTTGCACCCGAGAGGGGGGAGGCGACTATAAGAGAACTCCCAGCGCAAGTCAGCTTAGCTGGCAACACAATCGAATTGCGGGGACGCTTTAAAGCCCGCCAGTACCAACTGCTCTTCCAAGGCAGGGCTAGCTATAGCTAGAGGTTAGAACCTGGTAGGATGCTACA
>1105:15403:5648_129
AAGTCGTAACAAGGTTTCCGTAGGTGAACCTGCGGAAGGATCATTAGTGAATTTTAGGGTGCTCTCTGGTCTTTTAACAAGTCAGAGAGGCCTGACCTCCACTCTCCAACTCTGTGCACTTTTCGGCATCGTAGTGTTATTGTCCTAGTGACAAAAACACTTGATGCGGCTCTTTTTAAACATGAGTTAAAGAATGTAAACAAACCATAACAAAAAAAACTTTCA
>1111:6795:9134_146
AAGTCGTAACAAGGTTTCCGTAGGTGAACCTGCGGAAGGATCATTATTGAGTTCTGAAGCAAAAGGGGAGTTGTTTGTATGCCTTGCCTTTTTTGTTGCCTTTGGATGCTGGCAATAGCAATTTGTTGCATGTGCTCAGGGCTTTTAAGGGGGTGAGGAATGCAGATGGCACAAACACCCTACCTGCTTTTCAAATTGCTCATGTCCTCCAACACCTGTGCACTA
>1101:11362:25373_226
AAGTCGTAACAAGGTTTCCGTAGGTGAACCTGCGGAAGGATCATTAACGAAGCCATTAATTTGGCAAAATTCTATTCTGTGAATATATCTTTTTGCTTTGGGACGGATCACTACGCAAGTGGTGGTTGGTCCCAAACATTTTAAACTCTTCAATTGATTTATTGTCTGAACTGAATTAAAATAATTATTCAAAACTTTCAACAACGGATCTCTTGGTTCTCGCAT
>1102:15806:7282_149
AAGTCGTAACAAGGTTTCCGTAGGTGAACCTGCGGAAGGATCATTACTGAGTTAGGGTCTTTATAGGCCTAATCTCCAACCCTTTGTCTAAATTACTACGTTGCTTTGGCGAGCCTATCCATATTGGATCACTCTGTTTGAGTGAGTGCTCGCCAATAGCCCACTTAAATTCTTAATAATTATGTCGTCTGATATCAAATATTTAATTATATAAAACTTTCAACA
>1113:20760:16104_137
AAGTCGTAACAAGGTTTCCGTAGGTGAACCTGCGGAAGGATCATTAATGTAACCGGACCGTTCGGGTGCAGTAAAACGCATCTGTTTGGAAAGGGAGATATCATACACCCTGTGTTTATTTACTTTTGTTGCTTTGGCGGGCCGTCCTTTTAGGCGTCGGCTCCGGCTAACAGTGCTTGCCAGAGGACCCAAACTCTTTTGTTTAGTGATGTCTGAGTACTATA
>1101:15814:7041_218
AAGTCGTAACAAGGTCTCCGTAGGTGAACCTGCGGAGGGATCATTACCGAGCGAGGGCCTCCGGGTCCGACCTCCAACCCTTTGTCGTTAATCTCTGTTGCCTCGGGGGCGACCCGGCCTCCGCGTCGGGGCCCCCGGTGGACCCCCCAATCAAACTCTGCGTCCATGCGTCGGAGTCGCAAGTAAATGTAATCAAAACTTTCAACAACGGATCTCTTGGTTCTG
>1107:16144:1599_098
AAGTCGTAACAAGGTTTCCGTAGGTGAACCTGCGGAAGGATCATTAATGAATTTACAGAGGGTTGATGCTGGCAGTCTTGACTGCATGTGCTTGCTCTCTAGTCCCATTTACACCTGTGCACTTGACTTTGAAGGGAGGGGTAAAAGCCTGCCTTTGAAATTTTGCAAAACTCATTGATTAATGGATGTTTATCTGCCGCAAGGCAAAAATTGGAATACAACTTT
>1101:24061:10145_155
AAGTCGTAACAAGGTTTCCGTAGGTGAACCTGCGGAAGGATCATTAGAATATTTTCCTAATACTTTATTCAAAAATTTCATTCTTAAAATTTTTTTTAAAATAAAAACTTAAATTAAGATAACTTTTAACAACGGATCTCTTGGCTCTTGCATCGATGAAGAACGTAGTAAATCCACCTGTCTCTTATACACATCTCCGAGCCCACGAGACGTCTACTCATCT
>1102:23676:6923_108
AAGTCGTAACAAGGTTTCCGTAGGTGAACCTGCGGAAGGATCATTAACGAGTTTTGAAGTGGGTTTGATGCTGGCCTTCCCAGGCATGTGCTCGCCCTACTCTTCATCCACTCACACCTGTGCACCTATAAATGCTAAGAGATTCATCCCCTAGACTTCGTCAGGGGTGCGGTTGAGGGAGACTTTGACCGTTGGGTTGAGTCTTTTGCGTTTAACTTTTCTATA
>2101:12183:15446_056
AAGTCGTAACAAGGTTTCCGTAGGTGAACCTGCGGAAGGATCATTCATAATAAGTGTTCTACTGCACTTTTTAAAAATAGTACTCACCTTGTGTGCAATGTTGTGTGAACTTCTACTTGTAGAAGTCCACACCTACACCAACCTATAACCTTGAACCACTTTGTCTGAAAAACTATTATGAATACTTAATTCAAAATACAACTTTCAACAACGGATCTCTTGGCT
>1103:28084:17098_208
AAGTCGTAACAAGGTTTCCGTAGGTGAACCTGCGGAAGGATCATTATTGAAATCCAATCGGGGTGGAGGTTGTTGCTGGCCTAGGCACGTGCACGCCTCCCTCCAAAACCCACACCTGTGCACCTTGGGACGGAGTCCTGCCACCCTTGTGGATGGTCTGGGCGAAGTTCATCTTTTACACACGCTTAGAATCTATGAATGTACAAACTCGTTGAGTAACGAAAT
>1105:14587:13292_149
AAGTCGTAACAAGGTCTCCGTTGGTGAACCAGCGGAGGGATCATTACCGAGTCTCCCGACTCCCAAACCCCTGTGAACATACCTGAACGTTGCCTCGGCGGGACCGCCCCGGCGCCCTCGGGCGGCCCGGAAACCAGGCGCCCGCCGCAGGACCCCAAACTCTTGCTTCCGAACAGTGGGATCACGCACTCTGAGTACAGCGAGAATGAATCAAAACTTTCAACA
>2109:10568:23812_193
AAGTCGTAACAAGGTCTCCGTAGGTGAACCTGCGGAGGGATCATTACCGAGCGAGGGCCCCCGGCCCGACCTCCAACCCTTTGTGATTACCCCTCTGTTGCCTCGGGGGCGACCCGGCCGCGCGCCGGGGCCCCCGGTGGGCCAACCTTCACAACCTGCATCCGTGCGTCGGCTGAATGGATGAATTCAATCAAAACTTTCAACAACGGATCTCTTGGTTCTGGC
>1104:12908:10239_245
AAGTCGTAACAAGGTTTCCGTAGGTGAACCTGCGGAAGGATCATTACTGAGCGAGGGCCCTCTGGGTCCAACCTCCCACCCGTGTTTACTGTACCCTGTTGCTTCGGCGGGCCCGCCTCACGGCCGCCGGGGGGCCTCTGCCCCCGGGCCTGTGCCTGCCGAAGACCCCCCTGAACGCTGTCTGAAGATTGCAGTCTGAGCGGTTAGCGAATTTAGTTAAAACTT
>2103:27854:20668_176
AAGTCGTAACAAGGTCTCCGTAGGTGAACCTGCGGAGGGATCATTAATGAACGATCATCCTTGATCTTCTACCCTCAAACCACAGTGGACATGAGATGTGCTTCGGCGTCGATAGGCGCCGTCTTTATGCCTCATCAAGTCTTTATCAGTCTGTATGAAACAAAATGTCAAAACTTTCAACAAAGGATCTCTTGGCTCTCGCATCGATGAAGAACGTAGTAAAAA
>1105:10638:19913_223
AAGTCGTAACAAGGTTTCCGTAGGTGAACCTGCGGAAGGATCATTACCGAGTTAGGGTCTTATAGGCCCGACCTCCAACCCTTTGTTTACTACACCATGTTGCTTTGGCGGGCCCGCCTTTTGGGGCCGCCGGGGGTTTACAAGCCCTTGGTCAGTGTCCGCCAGTAGCCTTATTAAATTCTTTTATAATTATGTAGTCAGAGTACTATATAATAATTAAAACTT
>1111:23322:13827_097
AAGTCGTAACAAGGTTTCCGTAGGTGAACCTGCGGAAGGATCATTATCGAGTTAGGGTCCTCGAGGCCCGATCTCCAACCCTGTGTTTACCTGACCACGTTGCTTCGGCGGGCCCGTCTCACGACCGCCGGGGGGTGAATCACCCCCTGGCCCGCGCCCGCCGATGGCCCCCAATTCAAACTCTGTATAACTGTGTTGTCTGAGTACCTAAAACAAAATAAAACA
>1101:14068:19502_217
AAGTCGTAACAAGGTTTCCGTAGGTGAACCTGCGGAAGGATCATTACCGAGTTAGGGTCCTCTGGGCCCGAATCTCCAACCCTCTGTATACCTACCTCATGTTGCTTTGGCGGGCCGTTGGGCCTGGCCCACCGCCGGCTTCGGCTGGCGTGCGCCCGCCAGAGACCAACCAAACTCTTGTTTATCAGTGTCGTCTGAGTACTATGCAAATAGTTAAAACTTTCA
>1101:15848:18529_013
AAGTCGTAACAAGGTTTCCGTAGGTGAACCTGCGGAAGGATCATTACAGAGAACTCGCCCCTCGGGGTAGTCTCCCACCCTATGTTTACACACACTGTTGCTTTGGCAGGCCTGCTCTCGGGCTACCGGCCTTGGCTGGTCCGCGCCCGCCAGAGGACCCAAAAACTCTGAATGTTAATGTCGTCTGAGTACTATATAATAGTTAAAACTTTCAACAACGGATCT
>1102:14691:15134_197
AAGTCGTAACAAGGTCTCCGTAGGTGAACCTGCGGAGGGATCATTACCGAGTGAAGGGCCTCCGGGTCCGATCTCCCACCCTTTGTGATTAAACCTCTGTTGCCTCGGGGGTGACCCGCGCGTCTTCGGCGCCGGGGCCCCCGGTGGACCAACCCATAACACTGCATCTTTGCGTCGGATATTAATGAAAATAAATAAAAACTTTCAACAACGGATCTCTTGGTT
>1104:15738:17776_123
AAGTCGTAACAAGGTTTCCGTAGGTGAACCTGCGGAAGGATCATTAATGTAACCGGACCGGCCTTTGCCGTAAAACGCAACGGATCGGGAAGGGAGATATCATATACCCTGTATTTATTTACTTTTGTTGCTTTGGCGGGCCGTCCTTTCAGGCTATCGGCTCCGGCTGGTAAGCGCCCGCCAGAGGACCCCAAAACTCTGAGTGTTAATGTCGTCTGAGTACT
>1105:14021:23248_084
AAGTCGTAACAAGGTTTCCGTAGGTGAACCTGCGGAAGGATCATTAATGAGTTTGAATAAAGCTGTTCTGGTCTTTCGGGGCAAGTGAACGCTTTTCTCAATCCATCTCACCCCTGTGCACCTTTGGGAGATGACTTTGGATTCAAGTTGGATAACGACGGCGATCCTCAGTCTCTTCTTTTATACCAAACAACAGTCTTAAGAACGTCTTATTTGCTTGATGCA
>2108:27281:14630_104
AAGTCGTAACAAGGTTTCCGTAGGTGAACCTGCGGAAGGATCATTACAAATCTTTGCGAGTGCTGCGTTTACGCAGTATCTCACACATTAGCACAAGGTCGCGAGGCCTTGATGTTTACGCTTGTTTGTTTGACAGAATTAGTTGAGACTAAATATAGACAACTTTTAACAATGGATCTCTTGGCTCTTGCAACGATGAAGAACGTAGCGAAAGGCACTGTCTCT
>1103:23837:15354_044
AAGTCGTAACAAGGTTTCCGTAGGTGAACCTGCGGAAGGATCATTAAAAAAAGAGAAACGTCCCGTTCTTTTTCATAAGAATGGGTTCTATTCCCTTAAACCGTGTCTACATACCTTTGTTGCTTTGGCAGGCCGCCTTCGGGCGTCGGTCAGGCTATCGGCTCCGGCTGGTAAGCGCCCGCCAGAGGACCCCAAAACTCTGAGTGTTAATGTCGTCTG
>1107:7650:19774_180
AAGTCGTAACAAGGTTTCCGTAGGTGAACCTGCGGAAGGATCATTAGAATGAGATTCGGTCAGAGGGCGTAAAACCCCTCCAGCCGTCAACCTCCACCCTTGTGTATCATTCAATTGTTGCTTTGGTGGGCCGCGAACCTAACAGTGAGCACCGGCTTCGGCTGGAGAGTGCCTGCCAGAGGACCCAACTCTGTAATTTTGTAATATCTGAGTACTATATAATAG
>1108:21130:13664_007
AAGTCGTAACAAGGTCTCCGTAGGTGAACCTGCGGAGGGATCATTACAGAGAACATCGCCCTCACGGGTGACTCTCCAACCCTATGTTAATACAACCTTTGTTGCTTTGGCGAGCCGCCTCGGCCACCGGCACCTCGCTGGTGAGTGCTCGCCAGAGGACCCCAAACCCTGAATATTAGTGTCGTCTGAGTACTATATAATAGTTAAAACTTTCAACAACGGATCT
>1109:7670:9297_093
AAGTCGTAACAAGGTCTCCGTAGGTGAACCTGCGGAGGGATCATTACAGAGTTCTCGCCCTCACGGGTAGATCTCCCACCCACTGTTATCGTTACTATCGTTGCTTTGGCGGGTCGCCGGGTCCTGCCCAGCCCCCGGCTTCGGTTGGGGCGTGCCTGCCAGAGGCCCTACAAACTCTGAATGTTAGTGTCGTCTGCGTACTATATAATAGTTAAA
>2113:20386:10044_057
AAGTCGTAACAAGGTCTCCGTTGGTGAACCAGCGGAGGGATCATTACTGAGTTGTAAAACTCCAACCCTTTGTCATTTATTCCTGTCAAGTTGCTTCGGCGGGCGGCCCCAGGGCGGGCTCGCGTCCGCCTGCCGAAGACCAATTTTTAAACTCTCTTACTGTTTAGTGTCCTTCTGAAAACACCAAAAAATAAGTTAAAACTTTCAACAACGGATCTCTTGGTT
>1101:10354:9391_242
AAGTCGTAACAAGGTTTCCGTAGGTGAACCTGCGGAAGGATCATTACCAATTCTCAGTGAGCCTGGACTCGTCCACGGTCTCGCGAAATCTTGTATTTAAAACCTACTCTTATAATTAAAAATAAGTATCATGACAAGAAATTAGATCACTTTCAACAACGGATCTCTTGGCTCTCGCATCGATGAAGAACGTAGTGAAAACAGACTGTCTCTTATACACATC
>1101:16909:20009_008
AAGTCGTAACAAGGTCTCCGTAGGTGAACCTGCGGAGGGATCATTACAGAGTTCGTGCCCTCAAGGGTAGATCTCCCACCCTGTGTTTATTTACTTTTGTTGCTTTGGCGGGCCGTCCTTTTAGGCGTCGGCCCCGGCTGATCGTGCCCGCCAGAGGACCTAAATTCTTTATCAGTGATGTCTGAGTATTATATAATAGTTAAAACTTTCAACAACGGATCTC
>1101:22918:11988_095
AAGTCGTAACAAGGTTTCCGTAGGTGAACCTGCGGAAGGATCATTACCAATCTTTAGCGGGCCTTGGACTTGTCCATGGTCTCGCGAAACTTTGTATTTAAAACCCGCTCATGTAAATTTTTGAACTATATATTTGTATTATCATATAAATAAAGATCACTTTCAACAACGGATCTCTTGGCTCTCGCATCGATGAAGAACGCAGTAAAGCTTGCTGTCTCTT
>1104:7564:4603_238
AAGTCGTAACAAGGTTTCCGTAGGTGAACCTGCGGAAGGATCATTATTGAATTCACTATGCCAGGTTGTTGCTGGTTCCTTCGGGGACATGTGCACGCTTAGCAAAAGTCATTTCAACCACCTGTGAACCTTTTGTAGTCCTTGGGTGAACGCTACTTTCAAAGGAGACTTTGGAATTGAATGCTGCAGGCTTTCTATAACCGGAAGGTCGGCTTTATTCTACAG
>1107:6301:8862_161
AAGTCGTAACAAGGTCTCCGTAGGTGAACCTGCGGAGGGATCATTACAGAGCATCATGCCCTTCGGGGTAGATCTCCCACCCTATGTATTTATACCTTTTGTTGCTTTGGCGGGCCGCCTCGGCCACCGGCTCCGGCTGGTGCGTGCCCGCCAGAGGACCCCAAACTCTGAATGTTAGTGTCGTCTGAGTACTATATAATAGTTAAAACTTTCAACAACGGATCT
>2106:23614:17072_089
AAGTCGTAACAAGGTCTCCGTTGGTGAACCAGCGGAGGGATCATTACCGAGTTTACAACTCCCAAACCCATGTGAACATACCTATCGTTGCTTCGGCGGGACCGCCCCGGCGCCTTGTGCCCGGAACCAGGCGCCCGCCGGAGACCACAAACTCTTGTATTTATACGAATTATCTGAGGATTTATACAAATGAATCAAAACTTTCAACAACGGATCTCTTGGTTC
>1103:10599:19190_097
AAGTCGTAACAAGGTTTCCGTAGGTGAACCTGCGGAAGGATCATTACCAAAAGATAATCTTTTTTCAGAAAAAGATCTTTTCCATTGTGCTGGCTTTGACTGTATTGTCATTTTAGGGCTTAAACATGGCATGGATGTTTGAAGTGCCGGCCCTAAAAAAATTCTACCAACCTTATGAAAATTGACTGAACAAAGGAAAACAATTGATAATTTTGTTTAAAAACA
>1103:11639:14015_220
AAGTCGTAACAAGGTTTCCGTAGGTGAACCTGCGGAAGGATCATTAATGAATTTAGTGTTGAGAAGAGGTTGTAGCTGGCCTCATAGTAGGCATGTGCACATCTCAATCACACATCTACATCTTACACCTGTGCACAACCTGTAGCTTTGGGATAATTACAGAGCTAATAACTCTGGAAAGTCTCTTAGCTATGAATTCTATACACACACTTATAAAAAGTACTA
>1108:7442:14565_052
AAGTCGTAACAAGGTTTCCGTAGGTGAACCTGCGGAAGGATCATTAACGTGTTCTCCGACGGCAAAGGTGCGCTCGGTCACCCTGGTGGCCAAGCGCCCTGAGCTGCTCGAACCTTTTCAAACCCACCGTGCACTTTGGTCGGCAGAGGGGCTTTGTGGCCCTGAGCCGGATCTCACATACTCTTAACTGTGGAAAGTCTACGGCGAGCCTTTTGTGCCGCCCTA
>1111:15997:23653_149
AAGTCGTAACAAGGTTTCCGTAGGTGAACCTGCGGAAGGATCATTAATGAGTTAGGGTCTTCTAGGCCCGATCTCCAACCCTTTGTATAACTACCATGTTGCTTTGGCGGGCCCGCCTTTTGGGGCCACCGGGGGTTTATAGGCCCCTGGTCAGTGTCCGCCAGTAGCCTTATTAAATTCTTTTATAATTATGTTGTCTGAGTATAAATATAAATCGTTAAAA
>1102:13916:11089_148
AAGTCGTAACAAGGTTTCCATGACAAGTCTGTGCAGGAACATTTAGATCCTTCTTCAGTGTACACTTATTGAAGCCTTTGCAGCCACGCAAGTGGAAAGCTCGAGCGACTCTTAAAAAATTCAGCTATAAAAAAAAATGCAAGTCAGTTACAAATTTTGTTTTTTGAGCTGGCGACATTTCTGAATTGCCGGGGACACCCTAAAGCCAATCACACCAACCTGTA
>1104:10412:15915_151
AAGTCGTAACAAGGTTTCCGTAGGTGAACCTGCGGAAGGATCATTAACGAGTCTTTGAAGTGGGTTTGATGCTGGCCGTCTCAGGCATGTGCTCGCCCCGCTCCAATCCACTCAACCCCTGTGCACTTCATGTTCGAAGATGTGACTTCCCCCGCGAGGGGAGCAGCTCGGGAGACCGAGCCGGAGTCGCTCTTTGGGCACACACAAACTCATATGTACCTGGAT
>2102:11386:20299_222
AAGTCGTAACAAGGTTTCCGTAGGTGAACCTGCGGAAGGATCATTAATGAATTTTGGAGGGAAGTGTTGTTCTGGCTCTCGGGCATTGTGAACGCCTTCCTGACACATCCATCATACCCTGTGTGCACTGTTGGGGGTAGCATCGACTGTATAGTCGGATTGGACCATTGCAACTCTGAGTAGTGCTTCGGTCTCTTCTGCTGCCTCTATTTTTTTCTACAAATAC
>1102:18915:13607_103
AAGTCGTAACAAGGTTTCCGTAGGTGAACCTGCGGAAGGATCATTATTGAGTTAGGGTCTTCCAGGCCCGACCTCCAACCCTGTGTCTAAATACCTCTGTTGCTTTGGCAGGCCCGTCTTCGGACCGCCGGAGGTTAATTTTATGACTTCTGGTCAGAGCCTGTCGAGGTCACCATCAAAATCTGTTGAAATGTGTCATTCTAATCTACAAAAGAAATTATCAAA
>1103:15449:19681_069
AAGTCGTAACAAGGTCTCCGTAGGTGAACCTGCGGAGGGATCATTAATGAATGGCTTTGGCCTTCAACCTTGTAAACCTGTGGAAGCAAGATGTGCTTTGGCGCCTCGGCGCCTCATTTATGCAGCAAAGTCGTTTTGTCTGAATCAAAAGCAAGAATTAAAACTTTCAACAAAGGATCTCTTGGCTCTCGCATCGATGAAGAACGTAGCAAACATCTGTCTC
>1103:9738:10915_210
AAGTCGTAACAAGGTTTCCGTAGGTATGTTATATCGAAAACACCCCCCCGCTATTTTTTGCGAATATATGCTAACAGTTTCTCTCAGGTGAACCTGCGGAAGGATCATTATCGAGCGTTGGTCGATTTTCACAAATCGGCCGCCTCCCGTCCCATGCCTTTTTTACAAAAATCATTCTTTGCTTCGGTGGGGAGACCCGCCGGCGCAGAACACATTTAAACCTTT
>1104:21044:6375_185
AAGTCGTAACAAGGTCTCCGTTGGTGAACCAGCGGAGGGATCATTACAGAGTTGATAAAACTCCCAAACCCTTTGTGAACCTACCATTTTGTTGCTTCGGCAGGCCGTCCTTTAGGGGACAGCTCGTGTCTGCCGGAGGTTTTAAACTCTATTTCTTTTAGTATCTTCTGAAATATAAGCAAATAAATCAAAACTTTCAACAACGGATCTCTTGGTTCTGGCATC
>1105:22698:16327_052
AAGTCGTAACAAGGTTTCCGTAGGTGAACCTGCGGAAGGATCATTAATGTAACCGGACCATTCGGATGCTGTAAAACGCATTCATTTGGAAAGGGAGATATCATACACCCTGTGTTTATTTACCTTTGTTGCTTTGGCGGGCCGTCAGGCCTCGGTCAGGCTATCGGCTCCGGCTGGTAAGCGCCCGCCAGAGGACCCAAAAACTCTGAATGTTAATGTCGTCTG
>1106:18104:16991_181
AAGTCGTAACAAGGTTTCCGTAGGTGAACCTGCGGAAGGATCATTAGTGAATTTAGGACTGCCGTAAGGCGTCCAACCCCTCACTTTCTAACTCTGTGCACTATGTTGGTCTACTTGAGGGAACGAGTTCTTAGAATTCTATTACCAACAGTATGATCTATTACCTTTTTTAAACATCAGTCAATGAATGTCATCAAATACAAAACAAAAAAAAACTTTCAACAA
>1110:21985:14296_179
AAGTCGTAACAAGGTTTCCGTAGGTGAACCTGCGGAAGGATCATTAATGGATTTTCAATAAAGGGGTTCGTGGGTAGTGCTGGCCTTCCTTTTGGTTGGCAAGTGCACACCTACCTTCCCTGATTATCCTCTTTTACCACTGTGAACCTTTAGTAGGGCTGGAAACGGCTCTATGTTTTTTACACACTATGTATGACCTTTGAATGTTTTTACTTCTAGTATGCT
>1113:8677:10267_024
AAGTCGTAACAAGGTTTCCGTAGGTGAACCTGCGGAAGGATCATTACCGAGTGATGGCTACTCTGGTAGCCGCCTCCCGTCCTATGTCTACTCAATGTTTTTGCTTCGGTGGGGAGACTCACCGACAGCACCCCTTTTAAACTCAATGAATATGCTGTCAGAGACAAGAAAAGAAATAAAACTTTCAACAACGGATCTCTTGGCTCCCACATCGATGAAGAACG
>2108:8167:14648_097
AAGTCGTAACAAGGTCTCCGTTGGTGAACCAGCGGAGGGATCATTACCGAGTTTACAACTCCCAAACCCCTATGTGAACGTTACCAAAATGTTGCCTCGGCGGGGAATTTATTCATGCCCCGGGCGCGTCGCAGCCCCGGACCAAGGCGCCCGCCGGAGGACCAACCAAAACTCTTTTGTATGTCCCCTCGCGGACTTTTATAATTCTGAACCATCTCGGCGCCCC
>2113:14895:23497_138
AAGTCGTAACAAGGTCTCCGTAGGTGAACCTGCGGAGGGATCATTAACGAATGATCATCCTTGATCCTTCCATCACCAAACAACTGTGAACTTAAGGTGTGCTTCGGCGCCCGTGGCGTCTCTTTCATGCTTGATGAATGTATTTCTGTGGAATATAATTGAATTTCAAAACTTTCAACAAAGGATCTCTTGGCTCTCGCATCGATGAAGAACGTAGTAAAAACCT
>1101:14010:20709_169
AAGTCGTAACAAGGTTTCCGTAGGTGAACCTGCGGAAGGATCATTATCGTGGGGATTCGTCCCCTCTAGATAGACACCCTTTGTTTATGAGTACCAATTGTTTCCTCGGCGGGCTTGCCCGCCGGTGGACATCCAAAACCCTTTGTAGTAGCAGTATCTTCAGTTAAAAAACAAATATTAAAACTTTCAACAACGGATCTCTTGGTTCTGGCATCGATGAAGAAC
>1103:12156:13477_144
AAGTCGTAACAAGGTTTCCGTAGGTGAACCTGCGGAAGGATCATTACAGAGTTCATGCCCTCACGGGTAGACCTCCCACCCTTGTGTTATTATACTATGTTGCTTTGGCGGGCCGCGAGGCTCACGCCGCGCCCTGGGCTCTCGAGCCTGGGTGTGCCCGCCAGAGGATATCTAAATTCTGAATGTTAGTGTCGTCTGAGTAATTATATAATAATTAAAACTTTC
>1103:21726:20835_229
AAGTCGTAACAAGGTTTCCGTAGGTGAACCTGCGGAAGGATCATTAATGAGATCATGCCCTTCGGGGTAGACCTCCCACCCTCTGTATACAATACCTTTGTTGCTTTGGCGGCCCCGTCGCAAGACAACCGGCTCCGGCTGGTCAGCGGCCGCCAGAGGAATCAAAACTCTTATTATTATTGTCGTCTGAGTACTATATAATAGTTAAAACTTTCAACAACGGAT
>1105:3991:10098_231
AAGTCGTAACAAGGTCTCCGTAGGTGAACCTGCGGAGGGATCATTACAGAGTTCATGCCCTTACGGGTAGATCTCCCACCCTATGTTATTATTACCTTTGTTGCTTTGGCGGGCCGTGGCCTCCACTGCGGGCTCTGCTCGTGTGTGCCCGCCAGAGAACCAAACTCTGAATGTTAGTGATGTCTGAGTACTATCTAATAGTTAAAACTTTCAACAACGGATCTC
>1103:18456:12491_119
AAGTCGTAACAAGGTTTCCGTAGGTGAACCTGCGGAAGGATCATTATTGAATAAAATATGAATTTGGTTGCTGCTGGCTCTTTGAAGCAAGTGCACGCTGACTTCAATTTGTTTTTTTTTTACAACCCTCTGTGCACTGTTGCATAGATTTGAATGTCTTGGGGAAACTCAGTTTTGAGAACTGTTATGCAAAGTAGCCAACCCTTCTCTTCTTGACTTCGGATCT
>1109:16537:11123_129
AAGTCGTAACAAGGTTTCCGTAGGTGAACCTGCGGAAGGATCACTAAAGAGAACTGCCTTCGGGCTAATCTCCCACCCTTTGTTTACATTACCTTTGTTGCTTTGGCAGGCCCGTCTTCGGACCGCTGGCTTCGGCTAGTCCGCGCCTGCCAGAGGACCCCAAACTCATATTATCTATGTCGTCTGAGTACTATATAATAGTTAAAACTTTCAACAACGGATCTC
>1101:15276:20466_087
AAGTCGTAACAAGGTTTCCGTAGGTGAACCTGCGGAAGGATCATTACAGAGAATAATGCCCTCTGGGTATATCTCCCACCCAATGTTTACAATACCTCTGTTGCTTTGGCAGGCCTGTCTTGTGACTGCCGGCTTAGGCTGGTCAGTGCCTGCCAGAGGACCCAAAAACTCTGAATGTTAATGTCGTCTGAGTACTATATAATAGTTAAAACTTTCAACAACG
>1103:24421:18379_078
AAGTCGTAACAAGGTTTCCGTAGGTGAACCTGCGGAAGGATCATTAACGTATCTCTGACGGTGAGGGCGCGCCCTGCTCCGGGAACCGAAAGGCCCCGTGCAGCGGGTGAGCCCTCGCCGCTCAACCCTTGCAAACCCACTGTGCACATTTGTCGGCGGAGGGCCCAGTCAATGGGCCCCGAGCCGGACCCACAAACTCCAAGCATTAAAAGAATGACTAGCGGA
>1106:23009:14896_077
AAGTCGTAACAAGGTTTCCGTAGGTGAACCTGCGGAAGGATCATTATAAATATTAAGCTTGCCTTGGCTTTTATAAGTCCTGGCTTGCGAATCCTTCGTATTTAAAACCCCCACTCTTTTTAAGATGAATCATATTTTTTATGTTAAAAAATAATATAAAGATCACTTTCAACAACGGATCTCTTGGCTCTCGCATCGATGAAGAACGTAGCAAATCCCTGTCTC
>1110:8352:21342_032
AAGTCGTAACAAGGTCTCCGTAGGTGAACCTGCGGAGGGATCATTAATAGAGATGGTGGGCCCCGCGCCCCCGTCCCCAACCCTTTGTTGACCAAACCACTTTTGCCTCGGGGGCAGAGCGGCCTCCGCCGCCCCCGGTGGACCATTCAACCCTGTCTCTGTACGTCGGAGTCTTTGATAAATATATGAAAACTTTCAGCAACGGATCTCTTGGCTCTCGC
>2114:15834:1599_127
AAGTCGTAACAAGGTTTCCGTAGGTAAGTAAAAATATTGATGAGTCTCAAGTCTTTTCAAATACTAATTATTCTAATAGGTGAACCTGCGGAAGGATCATTACTGAGTGTAGATCTTTTAAAAAGATCAACCTCCCACCCTTTGTTTATTGACCTTATTTCTTCGGCAAATCGTCCCTAATTTTTTTTAGGGCCATTGGCTTTTTTCTTAAGTGAATGTGTTATT
>1101:19124:13364_081
AAGTCGTAACAAGGTCTCCGTAGGTGAACCTGCGGAGGGATCATTACAGAGTTCTCGCCCTCGCGGGTAGATCTCCCACCCCCTGTTATCGTTACTGTGTTGCTTTGGCGGGCTGCCAGGCCAGGCCTGGCCGCCGGCCCCGGCTGGTACGCGCCCGCCAGAGGACCCCAAACTCTGAATGTTAGTGTCGTCTGAGTACTAT
>1102:10805:6171_213
AAGTCGTAACAAGGTTTCCGTTGGTGAACCAGCGGAAGGATCATTACAGAGATCATGCCCTCACGGGTAGACCTCCCACCCTGTGTTATTTACTATTGTTGCTTTGGCAGGCCGCCTTCGGGCCCTCGGCTTCGGCTGGGGCGCGCCTGCCAGAGGACCCCAACTCTGTGTTTAGTGTCGTCTGAGTACTATATAATAAGTTAAAACTTTCAACAACGGATCTCT
>1103:24440:12359_095
AAGTCGTAACAAGGTTTCCGTAGGTGAACCTGCGGAAGGATCATTACCGAATCGTCAAACACGGGTTGTTGCTGGCCTCCAAACGGGGGCACGTGCACGCTCTGTTTACACATCCACTCACACCTGTGCACCCTCTGTAGTCCTATGGTTCGGAAGACCCCGTCTTCCTTCTGTAGCTCTACGTCTTTACACACACACTGTAGCGATGTCTCATGGAATGTTTTT
>2106:10868:4361_149
AAGTCGTAACAAGGTCTCCGTTGGTGAACCAGCGGAGGGATCATTACCGAGTTTACAACTCCCAAACCCTTTGTGAACCTTACCTATCGTTGCTTCGGCGGGATCGCCCCGGCGCCCTCGCGGCCCGGACCCAGGCGCCCGCCGGAGGACCCAAACTCTTATGTCTCTTAGTGGTATCTCTTCTGAGTTTTTTTTATAAATGAATAAAAACTTTCAACAACGGAT
>1101:19445:4401_143
AAGTCGTAACAAGGTTTCCGTAGGTGAACCTGCGGTAGGATCATTAATGTAACCGGACCGTTCGGGTGCAGTAAAACGCATCTGTTTGGAAAGGGAGATATCATACACCCTGTGTTTATTTACTTTTGTTGCTTTGGCGGGCCGTCCTTTTAGGCGTCGGTCAGGCTATCGGCTCCGGCTGGTAAGCGCCCGCCAGAGGACCCCAAAACTCTGAGTGTTAATGTC
>1101:21181:11262_133
AAGTCGTAACAAGGTCTCCGTTGGTGAACCAGCGGAGGGATCATTAGCGATGCCCACGGGCCGCGCGACCCTGCGAACGCTACCAGCCGCCCCGGCGGCCCGCCGCCGGGGGGACGAACGCCCTGTCACTGTGCCGTCTAGCACGCCTTGAACGCGAAAACCCTCAACAACGGATCTCTTGGCTCCGGCATCGATGAAGAACGTAGTAAAGAATGCTGTCTCTT
>1101:5129:14357_104
AAGTCGTAACAAGGTTTCCGTAGGTGAACCTGCGGAAGGATCATTTGTGAGGGGTTAATCCCTACACATATCCAATACATTGTGAATTGTGATTGGCTTCGGCCACTACAAACTATGTGTAATGAAAGTATTCTATTGTAATTAATAAAACTTTCAACAACGGATCTCTTGGCTCTCGCATCGATGAAGAACGTAGCAAATCCGCTGTCTCTTATACACATCT
>1102:12198:13234_011
AAGTCGTAACAAGGTTTCCGTAGGTGAACCTGCGGAAGGATCATTACCAATCTTTTAGCGGGCCTTGGCTTTGTCCATGGTCTCGCAAAAAACTCTGTATTTAAAACCCGCTCATAAGTTAAAACAATAATTTTTTGTTATTATTATAATAATAAAGATCACTTTCAACAACGGATCTCTTGGCTCTCGCATCGATGAAGAACGCAGCGAAATACCTGTCTCTT
>1104:6305:18598_225
AAGTCGTAACAAGGTTTCCGTAGGTGAACCTGCGGAAGGATCATTACTGGGTCACAGGGCGCTCCGGCGCCCGTCACCACCCCCTGCTTCCCGCCCCCTTTCGGCGCGACGGGGTCCCCTCGTGGGGCCCCCTGCCGGAGCCCAAACCCTGAACGAACTTGCAGCCTGAGTAAAAAAAGCAAATAATCAAAACTTTCAACAACGGATCTCTTGGTTCTGGCAACG
>1105:20063:5915_134
AAGTCGTAACAAGGTTTCCGTAGGTGAACCTGCGGAAGGATCATTTATGAGCGAGCCGAAAGGCAAGCATGATATCCAATAACACTGTGAACTGTTGGCTTTGGCCAAATTTTTACAAAGCTTTGTGTAATGAACGTAAAATAATATAATCAATAAAACTTTCAACAACGGATCTCTTGGCTCTCACATCGATGAAGAACGCAGCAAAAGCACTGTCTCTTATA
>1105:24809:18498_012
AAGTCGTAACAAGGTTTCCGTAGGTGAACCTGCGGAAGGATCATTACCGAGTACCGGGGCTCAGGTCCCTACTCCTATCCTATGTAGACTGCTCGATACTGCCTTGGCGGGCTGATTTCTTTGGTCGCCCGCCAGAGGCATCTCAAACTCTTGTTTTTACCATACGGCTCTGAGTACGCGATAATAATCAAAACTTTCAACAACGGATCTCTTGGTTCTGGCATC
>1111:11682:22502_082
AAGTCGTAACAAGGTTTCCGTAGGTGAACCTGCGGAAGGATCATTAATGTAACCGGACCGGCCTTTGCCGTAAAACGCAACGGATTGGGAAGGGAGATATCATATACCCTGTATTTATTTACTTTTGTTGCTTTGGCGGGCCGTCCTTTTAGGCGTCGGCCCCGGCTGATCGTGCCCGCCAGAGGCCCGATAAATCCTGACTGTCGGTGTCGTCTGAGTACTATT
>1101:17242:20625_050
AAGTCGTAACAAGGTCTCCGTAGATGAACCTGCGGAGGGATCATTATTGAATGGGGCCTTTTGGCCACCTTCTTCCAAACCTGTGGAGATGAGAAGTGCTTTGGTGCCTCGGGCGCCAAGTCCATGCAATTAGCCCTGTGTCTGATTGGAAACGAATTTTAAAACTTTCAACAAAGGATCTCTTGGCTCTCGTATCGATGAAGAACGCAGCAAACAACCTGTCT
>1105:19178:2246_149
AAGTCGTAACAAGGTCTCCGTAGGTGAACCTGCGGAGGGATCATTACAGAGTTCATGCCCTTCGGGGTAGATCTCCCACCCGTGTTATTATACTATTGTTGCTTTGGCGGGCCCGCCTCGGCCACCGGCTCCGGCTGGTGAGCGCCCGCCAGAGGACCCCAAACTCTGAAATTTAGTGTCGTCTGAGTACTATTTTAATAGTTAAAACTTTCAACAACGGATCTC
>1113:23959:5270_236
AAGTCGTAACAAGGTTTCCGTAGGTAAGTAGTGGTCGTGTCCTTTTCCTCCATGGTCAACATATGCTAACGTGAAATTTCTAGGTGAACCTGCGGAAGGATCATTACCGAGTTAGGGTCTCAGGCCCGACCTCCAACCCTATGTTTATTCTACCCTGTTGCTTTGGCGGGCCCGCCTTATAGGGGCCGTCGGGGGTTATCTGACCCCTGTTCAGTGCCCG
>2103:10577:10301_125
AAGTCGTAACAAGGTTTCCGTAGGTGAACCTGCGGAAGGATCATTAACAAATCTGTGATGTTGCGTTGCGAGGAATTGCACGTGACACCATTTGCTCCGTGTGCATGTGCACATTGTGACATTTCTGCTCAACGTCTGATTGTTGCATTTGAAACAGAATCAACTTTTAACAATGGATCTCTAGGCTCTTGCATCGATGAAGAACGCAGCAAAAAAGCCTGTCTC
>2106:17812:1733_011
AAGTCGTAACAAGGTCTCCGTAGGTGAACCTGCGGAGGGATCATTACAGAGTTCTCGCCCTCGCGGGTAGATCTCCCACCCCCTGTTATCGTTACTGTGTTGCTTTGGCGGGCTGCCAGGCCAGGCCTGGCCGCCGGCTCCGGCTGGCGCGTGCCCGCCAGAGACCTCACAGACTCTGAATGTTAGTGTCGTCCGAGTAACTATACAATCGTTAAAACTTTCAA
>1101:20205:12960_127
AAGTCGTAACAAGGTTTCCGTAGGTGAACCTGCGGAAGGATCATTATTGAATAAACTTGATGAGTTGTAGCTGGCTCCTTGGAGCATGTGCACGCTCATTATCTTTATCTATCCACCTGTGCACAATCTGTAGTCTTGAGGGAATGGAAAGGCAGCCGGTCGGTTGTTGGACTATCTCTCGAGTCTATGTGTTTTCATACACCACATAGCATGTTGCAGAATGTA
>1103:21629:27035_007
AAGTCGTAACAAGGTTTCCGTAGGTGAACCTGCGGAAGGATCATTACAAGTGAGGCTACCGAACGTTGGAAACAGCGGTTAGGAGCTTACACCCACCCGTGTTTACATACTATTGTTGCTTTGGCGGGCCGGATGAAGAACGCAGTGAAGAGCTGTCTCTTATACACATCTCCGAGCCCACGAGACGACATGTCATCTCGTATGCCGTCTTCTGCTTGAAAAAAAAAAAA
>1107:15661:23224_002
AAGTCGTAACAAGGTATCCGTAGGTGAACCTGCGGATGGATCATTACCAATTTTTATTATTAGTTTGTGGTGTTGCTTCGGTAACCATCACTTAAACTACTAATGTAAACGTTGAACTAGATCAATTAGTGTGTGGGATATGTGTATATATGTACATATACCCCACATACTGATAACCTTTTTCTAATATTACAAACTATACATACTACAAACAAAACAAAACAA
>2113:13436:16932_085
AAGTCGTAACAAGGTCTCCGTTGGTGAACCAGCGGAGGGATCATTATAGAGTTTTTAACTCCCAAACCCATGTGAACCTACTATTTTGTTGCCTCGGCGGGTTCTGCCTCCCATCTCGGGAGCAGGCTCAAGCCCGCCGGTGGCCCAACTAAACTCTTGTATTATTTGTTATCTGAGAGTTATTTTTAAAATAAGTCAAAACTTTCAACAACGGATCTCTTGGTT
>1101:18278:10516_011
AAGTTGTAACAAGGTTTCCGTAGGTGAACCTGCGGAAGGATCAGGCCTCCGTGCCCGCCAGAGACACCTTTGAACGCTGTCTGAAGGTTGCAGTCTGAGTCGAATTTTTTTAAATCATTAAAACTTTCAACAACGGATCTCTTGGTTCGGC
>1101:26510:6845_120
AAGTCGTAACAAGGTTTCCGTAGGTGAACCTGCGGAAGGATCATTACTGAGTGTATTTCTTTTTTTTTCTTTTAAGAAAGGAAACCTCCCACCCTTTGTTTAAATGACCTGTTGCTTCGGTGAGACTGATTTCTTGAAGTCGGTCGATTTGATTTTTGATTTTTCTAAAATCAAGTGGGCTAGTTTTTTTGCTCACCGAAGTTTTTTTATAACTCTATTATTTTT
>1102:15319:5051_106
AAGTCGTAACAAGGTCTCCGTAGGTGAACCTGCGGAGGGATCATTACAGAGTTCATGCCCTAACGGGTAGATCTCCACCCAATGTTATTTTACTTTTGTTGCTTCGGCGGGCCGCCTATGGCCACCGGCTTTAGCTGGTGAGTGCCCGCCAGAAGACCTCAAAACTCTGATTATTGTAATGTCTGAGTTATATTTTAATAGTTAAAACTTTCAACAACGGATCTC
>1102:21006:14489_086
AAGTCGTAACAAGGTTTCCGTAGGTGAACCTGCGGAAGGATCATTAATGTGTTTGAGCCTTTGGGTTCTTCATCCTGATGCTGTGCGCTCTCGGGCTGCACGCTGAAGGAGCATATATCCACCCCTGTGCACACATACGGTGGTTCAGCTGGGTAACGGCTGGCCGCTGCTCTTTACACACGTTTAAAAAGTCTTGTATGTTCATTTTAAAAAATCACAACTTTC
>1104:19334:4618_199
AAGTCGTAACAAGGTTTCCGTAGGTGAACCTGCGGAAGGATCATTAGTGAATCACCGCTTGAGCCTTCGCCTCGGCAAGGCTCTCGCAACTCACATCCATAACACCTGTGAACCGTAAGGAGTCGTCCCGTCGCAAGACGAGGCCTCCTGCCCCTTTTTCATAAACAATCAGTAGTAACAAAAGTAGTATTATTATAACCTAATAAAACTTTCAACAACGGATCT
>1105:27625:10337_235
AAGTCGTAACAAGGTTTCCGTAGGTGAACCTGCGGAAGGATCATTAAAGAGTTAGGGTCTCTCAGGCCCGACCTCCCAACCCTTTGTTTACTGAACCATTGTTGCTTCGGTGGGTCCGTCTCACGACCGCCGGGGGGGAAGCGCCGCGAGGCAACCCTCCCCTGGCCCGCACCCGCCGATAGCCCAACCCCTAAAATCCTTTATGAATCGTGTCTTATGTCTAAA
>1106:19482:9412_106
AAGTCGTAACAAGGTCTCCGTAGGTGAACCTGCGGAGGGATCATTACAGAGTTCAGCGCGATTTTTTTCGCGCACGTATTTAAAACCCCACTCTTATAAATATTTTTATCATGATTTTTTTTACTTTAAGTAAATTAAAAGATCACTTTCAACAACGGATCTCTTGGTTCTCGCATCGATGAAGAACGCAGCAAATCAATACTGTCTCTTATACACATCTCC
>1107:16617:24689_210
AAGTCGTAACAAGATTTCCGTAGATAAGTAGTGATCGTGTCCTTTTCCTCCATAATCAACATATGTTAACGTGAAATTTCTAGGTAAACCTACGGAAGGATTATTAACGAGTTAGGGTCTTCTCGGCCCGATCTTCTAACTCTATGTTTACTGAACCTTTATTACTTCGGCGGGCCCGTCTCACGACCGCCGGGGAACCGTAAAACGTCCTCTGGTCCGTGTCC
>1107:22207:20711_025
AAGTCGTAACAAGGTTTCCGTAGGTGAACCTGCGGAAGGATCATTACTGAGTTAGGGTCTTCTGGGCCCGAACCTCCAACCCTATGTTTAACTACTTTGTTGCTTTGGCAGGCCCGCCTTTCGGGGCCGCCGGAGGGGTTAAGTCACCTCTGGTCAGTGCTTGTCAGTAGCCAATCTAAATTCTTTATAATTATGAAGTCTGAATCTTTAATTAAAATTTAATTA
>1111:23970:21088_108
AAGTCGTAACAAGGTCTCCGTAGGTGAACCTGCGGAGGGATCATTACAGAGTTCTCGCCCCCACGGGTAGATCTCCCACCCACTGTTATCGTTACCATCGTTGCTTTGGCGGGCCGCCCAGGCCCTTGGCCAGGCTACCGGCTCCGGCTGGTAAGCGCCCGCCAGAGGACCCTAAACTCTTGAATATCAGTGTCGTCTGAGTACTATGTAATAGTTAAAACTTTC
>2105:9384:5518_196
AAGTCGTAACAAGGTTTCCGTAGGTAAGTAGTGGTCGTGTCCTTTTCCTCCATGGTCAACATATGCTAACGTGAAATTTCTAGGTGAACCTGCGGAAGGATCATTAAAAAAAGAGAAACGTCCCGTTCTTTTTCATAAGAATGGGTTCTATTCCCTTAAACCGTGTCTACATACCTTTGTTGCTTTGGCAGGCCGCCTTCGGGCGTCGGCTCCGGCTGATAGTG
>1101:25923:11387_120
AAGTCGTAACAAGGTTTCCGTAGGTGAACCTGCGGAAGGATCATTAGAATATTTTCCTAATACTTTATTCAAAAATTTCATTCTTAAAATTTTTTTTTAAAATAAAAACTTAAATTAAGATAACTTTCAACAACGGATCTCTTGGCTCTTGCATCGATGAAGAACGCAGCAAAATTACTGTCTCTTATACACATCTCCGAGCCCACGAGACGGTTGGTTATC
>1103:28154:13684_071
AAGTCGTAACAAGGTTTCCGTAGGTGAACCTGCGGAAGGATCATTACAAGTGAGGCTACCGAACGCTGGAAACAGCGGTTAGGAGCTTACACCCACCCGTGTTTACATACTATTGTTGCTTTGGCGGGCCGTCAGATCTCGGTCAGGCTACCGGCTCCGGCTGGTAAGCGCCCGCCAGAGGACCCCAAACTCTGAATATTAGTGTCGTCTGAGTACTATATAATA
>1103:6912:14730_177
AAGTCGTAACAAGGTTTCCGTAGGTGAACCTGCGGAAGGATCATTACCGAGTTAGGGTCCTCTGGGCTCGACCTCCAACCCTGTGTATAATTACCCTGTTGCTTTGGCGGACCCGTCTTCGGACCGCCGGCGGTCAGTAGTGACCTCTGGCCCGCGCCCGCCAAAGGCCCCCTTCAAATTCTATGAAACGTTCTTCTCAGTTATAAGACAAATAGTCAAAAACTT
>1104:21476:20464_098
AAGTCGTAACAAGGTTTCCGTAGGTGAACCTGCGGAAGGATCATTACAGAGAACATGCCCTTCGGGGTATATCTCCCACCCTTTGTCTACAATACCTTTGTTGCTTTGGCAGGCCCGTCTCACGACTACTGGCTTTAGCTGGTCCGTGCCTGCCAGAGGACCAAAATTCTTTTTATTATGTTGTCCGAGTATTATGAAAATAGTTAAAACTTTCAACAACGGATC
>1104:25781:14013_057
AAGTCGTAACAAGGTCTCCGTTGGTGAACCAGCGGAGGGATCATTACTGAGTTTACAACTCCCAAACCCATGTGAACATACCATATGTTGCTTCGGCGGGATCGCCCCGGGCGCCCTGCGTGCCCCGGATCCAGGCACCCGCCGGAGGACCCAAACTCTTGTCTTTCAGTGATCTTCTGAGTGGATTAAACAAATAATCAAAACTTTCAACAACGGATCTCTTGG
>1105:17085:2761_088
AAGTCGTAACAAGGTTTCCGTAGGTGAACCTGCGGAAGGATCATTAATGTAACCGGACCATTCGGGTGCAGTAAAACGCATCTGTTTGGAAAGGGAGATATTATACACCCTGTGTTTATTTACTTTTGTTGCTTTGGCGGGCCGTCCTTTTAGGCGTCGGCCCCGGCTGATCGCGCCCGCCAGAGGCCCGATAAATCCTGACTGTCGGTGTCGTCTGAG
>2102:10444:4973_093
AAGTCGTAACAAGGTCTCCGTTGGTGAACCAGCGGAGGGATCATTACAGGACTCGCAAGACTCCTTATCACCCTGTGAACCTACCCAAAACACGTTGCTTCGGCGGGTGCCGCGGCGGGGGTCTCCCCC
>1101:14770:8989_190
AAGTCGTAACAAGGTTTCCGTAGGTGAACCTGCGGAAGGATCATTATGAATATATACATTATTGTGGAATTACTTATATCTAACTAATCTATTTTTTAATTACAACTATCAACAACGGATCTCTTGGCTCTCGCATCGATGAAGAACGCAGTGAACCAGCTCTGTCTCTTATACACATCTCCGAGCCCACGAGACTCACTCACATCTCGTATGCCGTCTTCTGC
>1101:24977:14889_057
AAGTCGTAACAAGGTTTCCGTAGGTGAACCTGCGGAAGGATCATTAGTGAATTTTAGGGTGCTCTTCTCCTTCTTAACAAAGGGAAGAGGCCTGACCTCCACTCTCCAACACTGTGCACTTATTGGCATTAGGAAAACGACGGCTAAAAAGCTTGAGTTATCCTTTTGCGGCTTTATTCTTAACACTAGTCAAAGAATGTAAAACAAAACCATAACAAAAAAAAA
>1101:2743:20194_126
AAGTCGTAACAAGGTTTCCGTAGGTGAACCTGCGGAAGGATCATTACAAGAAGCCCTTCGGGGACCTTCCACCCTTGCAAACATACCTGTGCTTGGCCTTCGGGTCAACATATACTCTGAAACTGTTCTGAAATGAGACAAATCAAAAAAACTTTCAACAATGGATCTCTTGGCTCGAGCATCGATGAAGAACGTAGCAAACACCTGTCTCTTATACACATCTC
>1102:20095:9651_179
AAGTCGTAACAAGGTCTCCGTTGGTGAACCAGCGGAGGGATCATTACAGAGTTTACAACTCCCAAACCCACTGTGAACCTTACAGCGTCGTTGCCTCGGCGGACCGCCCCCGGCGCGCCCCCCCTCGGGGGGACGCCCGGGACCACGGCGCCCGCCGGAGGACCCAAACTCTTGTATTTGCAGGATGCATTGCTCTGAGTGAAAACAAGCAAATGAATCAAAACT
>1103:18225:7661_136
AAGTCGTAACAAGGTTTCCGTAGGTGAACCTGCGGAAGGATCATTAACAAATCTTGGATGGTTGCGTGTTTATGCGCGTGACACATTTGTTCCATGTGCATTGCGCACATTGTGATACATTTCTGCGAATTATCTGATTGTTCACTTGTAATCATCTGATCAACTTTTAACAATGGATCTCTAGGCTCTTGCATCGATGAAGAACGCAGCGAAAACGTCTGT
>1103:25177:10582_064
AAGTCGTAACAAGGTTTTCGTAGGTGAACCTGCGGAAGGATCATTAGTGAATTACCGGATTCCTCTGCAAAGAGAAGGTCCGATCCACTATCACACACACATGTGCACTTGTCATTTTTACAAATTCATTTTTGTATCTTTTAACACTTTTGTATGCAAACCAGTTTATTATAAAAACTTTGATAAAGAAAGAAAAACTTTCAGCAACGGATCTCTTGGCTCTCG
>1105:4282:11520_179
AAGTCGTAACAAGGTTTCCGTAGGTGAACCTGCGGAAGGATCATTAACAAATCTTGGATGGTTGCGTGTTTTGTGCACGTGACACATTTGTTCCATGTGCATTGCGCACATTGTGATACATTTCTGCGAATTGTCTGATTGTTTATTTGTGAATCATCTGATCAACTTTTAACAATGGATCTCTAGGCTCTTGCATCGATGAAGAACGCAGCAAATATACTGT
>1108:25397:21772_239
AAGTCGTAACAAGGTCTCCGTTGGTGAACCAGCGGAGGGATCATTACTGATTATTCTTATATTCTATGGTACATTACTCAAAAACAAAACTTTCAACAATGGATCTCTTGGCTCTGGCATCGATGAAGAACGTAGCGAACACCTCTGTCTCTTATACACATCTCCGAGCCCACGAGACGAGTAGACATCTCGTATGCCGTCTTCTGCTTGAAAAA
>2105:5196:18998_141
AAGTCGTAACAAGGTTTCCGTAGGTGAACCTGCGGAAGGATCATTAGTGAATTTCGACGCGAGTCGATACACTTTCGGCTGTGCGCCTTCGGGCCGCACGCCGTCCACACACCCGTGCACACTTCGGTGGGAGGTGACTCCCGCTGTATTTTACACACTTTTAAAGTCTTGAATGTAACACGTTTATAACAAATACAACTTTCAGCAACGGATCTCTTGGCTCTC
>2108:13317:20062_201
AAGTCGTAACAAGGTATCCGTAGGTGAACCTGCGGATGGATCATTACCAATTTTTATTATTAGTTTGTGTTGTTACTTCGGTACCATCACTTAAACTACTAATGTAAACGTTGAACTAGATCAATTAGTGTGTGGGGTATATATGTATCTCACACACTGATAACCTTTTTCTAATATTACAAACTATACATACTACAAACAAACAAAACAAAACAAAAGCTTTAA
>2109:19134:8718_244
AAGTCGTAACAAGGTTTCCGTAGGTGAACCTGCGGAAGGATCATTACCGAGTGAGGGTTCCCTCGTGGGCCCAACCTCCCACCCGTGTTTACCGTACCCCGTTGCTTCGGCGGTCGCCCCCCCCGGGGGGTCCGCCGGAGACCAACTTGAACCCTGTATGATAGCATTGCAGTCTGAGTCGATTGATACCAATCAGTTAAAACTTTCAACAATGGATCTCTTGGT
>2110:8387:20369_095
AAGTCGTAACAAGGTTTCCGTAGGTGAACCTGCGGAAGGATCATTAGTGATTTCGAAATGTTACTCTCTGTGCTGGCTCCTCGCATGTGCACATTAGTGACTTTCATCCAACACCCATTTGTGAACCTCTTTAGCCTTGCGTTGGTTTCGGCCGGCGAAAGGATTTTTACACATACTCCGAATGTAATGAAAATAGTATTGTGCACATGCACTAATGTACAACTTT
>1101:18891:10355_101
AAGTCGTAACAAGGTAACCGTAGGTGAACCTGCGGTTGGATCATTACTGATACTTGTCAAGGCTCGAGTCCTTCGGGATTCGCCAAGACAATCAACCCCTTGTGCACCATATTGTATTTTGGGCATGTCCTTGGATGTGCCCAATTGTAAGAACCATATCCTATTTGTCTGATATCTATGTAAAATAGAAACAACTTTTGACAACGGATCTCTTGGCTCTCGCAA
>1102:22120:12527_013
AAGTCGTAACAAGGTCTCCGTTGGTGAACCAGCGGAGGGATCATTATCGAGTTTTTAACTCCCAAACCCTATGTGAACTTACCATATTGTTGCTTCGGCGGACCGTCCCAGCCAGGCCCTTCACGGGGTCTGCTGGAACCAGGCGCCCGCCGAAGGTTTCAAACTCTTCTGTTTCTTACAGTATTCTCTGAGTGGCCGAAAGGCAAAAAACAAATGAATCAAAAC
>1102:26244:15846_050
AAGTCGTAACAAGGTTTCCGTAGGTGAACCTGCGGAAGGATCATTACAAGTGAGGCTACCGAACGCTGGAAACAGCGGTTAGGAGCTTACACCCACCCGTGTTTACATACTATTGTTGCTTTGGCAGGCCGTGGTCACCCACTGTGGGCTTCTGCCTGCATGCGCCTGCCAGAGGACCAAACTCTGAATTTTAGTGATGTCTGAGTACTATATAATAGTTAAAA
>1104:17708:13618_113
AAGTCGTAACAAGGTTTCCGTAGGTAAGTAGTGGTCGTGTCCTTTTCCTCCATGGTCAACATATGCTAACGTGAAATTTCTAGGTGAACCTGCGGAAGGATCATTATTGAATACGATTGGTACTGATGCTGGCTCTTCACAGAGCATGTGCTCGTCCATCTATTTATCTTCTCTTGTGCACATCTTGTAGTCTTGAATGAAACCTCTCGCAGTCAATGCGGTTTG
>1106:11007:8497_041
AAGTCGTAACAAGGTTTCCGTAGGTGAACCTGCGGAAGGATCATTAATGAAATGCAAGGACGCTCTTTTTAGAGGTCCGATCTTTCATTTTCCTTACACTGTGAACTAAATTTTTACACCATTTTTAAACGCATGAGTCTAAGAATGTCACAAGTCTCTTAATTGAGCATAAAACTTGTTAAAACTTTCAACAACGGATCTCTTGGTTCTGGCATCGATGAAGAA
>1110:26413:17819_192
AAGTCGTAACAAGGTTTCCGTAGGTGAACCTGCGGAAGGATCATTATAGAGAACATACCCTAAAGGGTATATCTCCCACCCTATGTTTATAATACTTAGTTGCTTTGGCGGGCCCGTCTTGGGACCACCGGCTACTGCTGGTCAGTGCCTGCCAAAGAATCTCAACCCTTATATCATTTAAGTCAGAGTTTATTTATAATTGAAAACTTTCAACAACGGATCTCT
>2102:10600:14272_229
AAGTCGTAACAAGGTTTCCGTAGGTGAACCTGCGGAAGGATCATTAGTGAATTTTAGGGTGCTCTCGTTTAACACGAGAGGCCTGACCTCCACTTTCCAACCCTGTGCACATTTGTTAGGCGAGATGGCGAGCGCAAGCTCAACGTCGAGCCTTTCCCTTTACTATTAACACTAGTCAAAGAATGTAAAAAAATCATAACAAAAAAAACTTTCAACAACGGATCT
>2103:8964:17722_154
AAGTCGTAACAAGGTTTCCGTAGGTAAGTAGTGGTCGTGTCCTTTTCCTCCATGGTCAACATATGCTAACGTGAAATTTCTAGGTGAACCTGCGGAAGGATCATTAACGAGTTAGGGTCTTCTCGGCCCGACCTCCCAACCCTATGTTTACTGAACCTTTGTTGCTTCGGCGGGCCCGTCTCACGACCGCCGGGGGTTTACAAGCCCTTGGTCAGTGTCCGCCAG
>2106:22823:5634_148
AAGTCGTAACAAGGTTTCCGTAGGTGGTTCGCCTGCGATTCTAGTCTGCTTAGCAGGCTACATCTCTACTATGCTAGGAATTACAAATGTATTACTAGCAGCCTGCTTGACAGGTTCACAGATCAAATAGAGGTGGCCCTTTTCAGGGTTAAGACATGATCGAACTAGCGCTGTAATAGTGCTAAGAAAGTGGAACCTGCGGAAGGATCATTATAGAGTAACTGG
>2112:13269:5180_227
AAGTCGTAACAAGGTTTCCGTAGGTGAACCTGCGGAAGGATCATTACCGAGTGAGGGCCCTCTGGGTCCAACCTCCCACCCGTGTTTATTATACCTTGTTGCTTTGGCGGGCCCGCCTCACGGCCGCCGGGGGGCTTTTGCCCCCGGGCCCGTGCCCGCCGAAGACACCTAGAACTCTGTCTGAAGATTGTCGTCTGAGTATAAATATAAATTATTTAAAACTTT
>1101:10686:20027_182
AAGTCGTAACAAGGTTTCCGTAGGTGAACCTGCGGTAGGATCATTAATGAAATGCAAGGACGCTCTCTTTAGAGGTCCAACCATTCATTTTCCTTACACTGTGAACCCAATTTTTACACCATTTTAAACGCATAAGTCTAAGAATGTCGCAAGTCTCTTAATTGAGCATAAAAATGTAAAAACTTTCGGCAACGGATCTCTTGGCTCCCGCATCGATGAAGA
>1101:9868:18992_112
AAGTCGTAACAAGGTCTCCGTAGGTGAACCTGCGGAGGGATCATTACCGAGTGAGGGCCCTCGCGGCCCGACCTCCCACCCTTGCGAACCGACCCCGTTGCTTCGGGGCGACGCCCCCTCGGGGGCGGCCCCGGAGGCCATTTAACACGGCATCCGTGCATCTGAGTCACAAAGAAAATAAACAAAACTTTCAACAACGGATCTCTTGGTTCCGGCATCGATGAA
>1102:16790:13942_218
AAGTCGTAACAAGGTTTCCGTAGGTGAACCTGCGGAAGGATCATTAGTGAATTTAGGGTGACTATTCGTAGTGCCCGACCTCCACTTCTAACACTGTGCACTTATTGGCGAGAGTTTCGAATAGTAAGGACGGCGTTCTGCGCCTCACGAACTTTGAAGTCTCTTGCGGCTTTACTTTATAACTCCAAGTTAATGAATGTAACCAATACAAAACAAAAAAAAACT
>1102:18652:4071_103
AAGTCGTAACAAGGTTTCCGTAGGTGAACCTGCGGAAGGATCATTAATGTAACCGGACCGGTCCTTTGCCGTAAAACGCAACGGATCGGAAAGGGAGATATCATACACCCTGTGTTTATTTACCTTTGTTGCTTTGGCAGGCCGCCTTCGGGCGTCGGCTCCGGCTGATAGTGCCTGCCAGAGGACCCAAACTCTATGTTTAGTGATGTCTGAGTACTATATA
>1103:12953:22986_021
AAGTCGTAACAAGGTTTCCGTAGGTGAACCTGCGGAAGGATCATTACCGAGTGAGGGCCCTCTGGGTCCAACCTCCCACCCGTGTTTATTGTACCTTGTTGCTTCGGTGGGCCCGCCTCACGGCCGCCGGGGGGCACCTGCCCCCGGGCCCGCGCCCGCCGAAGACACCATTGAACTCTGTCTGAAGATTGCAGTCTAAGCGATTAACTAAATCAGTTAAAACT
>1103:24080:25395_229
AAGTCGTAACAAGGTTTCCGTAGGTGAACCTGCGGAAGGATCATTACTGAGGTACGCTCGGTGTCGTGTCAAAGCGCGCCGGTTACCCGCCCTTATGTCATCTGTGCTGGGCCCATTCCGTTTCCGGACGTGTGGGACCAGGAACATCACTTCGGTCGAGGTGTTGCACCTCCCATCCGCTCCGCGGGGGGAGATTTGCGACCGCGGCCGGCCGTATTTTACACT
>1104:21779:5956_209
AAGTCGTAACAAGGTTTCCGTAGGTGAACCTGCGGAAGGATCATTATTGAATACTCTCGATGGGTTGTCGCTGGCCTCTCGAGGCATGTGCACGCCTGTCTTGACTCTATTCATCCACCTGTGCACCTAGTGTAGTCTTTGTTTTGAGGGTAATGAGGAAGCGACTTCTGCTCGGTTGTCAAAGACCGGATTTGAGGATTGCCTCTGGGCTCTCCTCTGCTTTAA
>1106:4375:12101_066
AAGTCGTAACAAGGTTTCCGTAGGTGAACCTGCGGAAGGATCATTATTGAATAAACTTAGTTGGGTTGTTGCTGGTTCTTAGGGACATGTGCACACCTGGCAAATGTTTTTAACCACCTGTGCACCTTTTGTAGATCTGAAATACTTCTTGAGGAAACTCAGTTTGAGGACTGCTGTGTGAAAACCAGCTTTCCTTGCATTTCAGGTCTATGTTTTATATATACT
>2101:5073:14512_018
AAGTCGTAACAAGGTCTCCGTTGGTGAACCAGCGGAGGGATCATTGCCGAGCCGGTCTCGACCGCTCCCCAAACCATCGCGAACTTACCAGCAACCTACCTCGGCGGGCGGCTCCAGGGCGGAGCCACCCGGGACCCGCCGGCGGTACCCCGGCCGAAACCACGCAGCGCGCCTGAGCCTCTCGGAGTCCCCCCTTGCGGCAAGCAAGAAGAACCAGTCAAAACT
>2108:27879:9487_025
AAGTCGTAACAAGGTCTCCGTTGGTGAACCAGCGGAGGGATCATTATCGAGTTTACAACTCCCAAACCCACTGTGAACATACCTATTGTTGCTTCGGCGGGATCGCCCCGGTGCCGCTGTGCTCCGGATCCAGGCGCCCGCCGGAGGCCCCAAACCTCTGTTTTGCAGTTGTGGCATTTCTGAGTAGCGCAAGCAAATAAATCAAAACTTTCAACAACGGATCTC
>1101:15067:18776_217
AAGTCGTAACAAGGTTTCCGTAGGTGAACCTGCGGAAGGATCATTAGTGAAATATCGTCGGCTGTGCGCCCTCGGGCCGCACGCCGTCGCTCCACACATTCGTGCACCTTCGACGGGAGGGGGAGACCTCTCTCGTCGCTTCATTAACAAGTCAGTCTTGAATGTAAACATATCATAAAAAATACAACTTTCAGCAACGGATCTCTTGGCTCTCGCATCGATGAA
>1101:19811:9635_016
AAGTCGTAACAAGGTTTCCGTAGGTGAACCTGCGGAAGGATCATTACAGAATATACTTATTCTCACCCCATGTATACAAGAACCTCTGTTGCCTCGGCGCGCCTCGCGCCAGAGGACCCAAACGCTGAAATTATACTGTCTGAGTTGCTATGCAAAATAGTCAAAACTTTCAGCAACGGATCTCTTGGCTCTCGCATCGATGAAGAACGTAGCAAAGCAATGCTG
>1101:26877:8418_202
AAGTCGTAACAAGGTTTCCGTAGGTGAACCTGCGGAAGGATCATTATTGATTTTAGCTTTACCTGGCTTTTTAGCCAAGGTTAATGCGAAATTCTTGTATTTAAAACCCACTCTTACCTGCCTCAAATTTTTTTTATTGTAATAAAAAAGATCACTTTCAACAACGGATCTCTTGGTTCTCGCATCGATGCCGAACGCAGCGAATATCCTGTCTCTTATACAC
>1102:17834:17065_082
AAGTCGTAACAAGGTCTCCGTTGGTGAACCAGCGGAGGGATCATTACAGAGTTTACAACTCCCAAACCCACTGTGAACCTTACAGCGTCGTTGCCTCGGCGGACCGCCCCCGGCGCCCGCCGGAGGACCCAAACTCTTGTATTTGCAGGATGCATTGCTCTGAGTGAAAACAAGCAAATGAATCAAAACTTTCAACAACGGATCTCTTGGTTCTGGCATCGATGA
>1102:28647:16671_130
AAGTCGTAACAAGGTCTCCGTAGGTGAACCTGCGGAGGGATCATTACAGAGTTCTCGCCCTCACGGGTAGATCTCCCACCCACTGTTATCGTTACTATCGTTGCTTTGGCGGGCCGCCTTCGGGCGTCGGCTCCGGCTGATAGTGCCTGCCAGAGGACCCAAACTCTATGTTTAGTGATGTCTGAGTACTATATAATATTTAAAACTTTCAACAACGGATCTC
>1106:14499:6012_053
AAGTCGTAACAAGGTTTCCGTAGGTGAACCTGCGGAAGGATCATTACTGAGTGAGGGCCCTCTGGGTCCAACCTCCCACCCGTGTTTTATTGTACCTTGTTGCTTCGGCAGGCCCGCGCCTGCCGAAGACACCCTTGAACGCTGTCTGAAGTTTGCAGTCTGAGCGAAAAGCAAAATTTATTAAAACTTTCAACAACGGATCTCTTGGTTCCGGCATCGATGAAG
>1106:25005:17611_162
AAGTCGTAACAAGGTTTCCGTAGGTGAACCTGCGGAAGGATCATTAATGAAATGAAAGGACGCTCTCTTTAGAGGTCCGACCCAATTCATTTTCTCACACTGTGCACTCTACTACTTTTTACACCATTTTTAACACTTAAAGTCTAAGAATGTAAACCGTCTCTTAATTGAGCATAAAATTTAAACAAAACTTTCAGCAACGGATCTCTTGGCTCTCCCATCGAT
>1107:12238:11452_004
AAGTCGTAACAAGGTCTCCGTAGGTGAACCTGCGGAGGGATCATTACAGAGTTCGTGCCCTCACGGGTAGATCTCCCACCCTGTGTTATTATACCTTTGTTGCTTTGGCGGGCCGCCCTCGGCTACCGGCCCCGGCTGGTACGCGCCCGCCAGAGGACCTAAATTCTTTATCAGTGATGTCTGAGTATTATATAATAGTTAAAACTTTCAACAACGGATCTCTTG
>1107:5414:11659_043
AAGTCGTAACAAGGTTTCCGTAGGTGAACCTGCGGAAGGATCATTACTGAGTTAGGGTCCCACGGCCCGACCTCCAACCATCGTGTTAAATTACTAAGTTGCTTTGGCGGGCCCGTCGTTGAGACCGCCGGGGGCTTTCGGTCCCTGGTCCGCGCCCGCCAATGGCCCCCTTAAACTCCATTAAAACATGCCGAGCTTAGTTATATTTTTAATTGTTAAAAACT
>1108:21386:13056_089
AAGTCGTAACAAGGTTTCCGTAGGTGAACCTGCGGAAGGATCATTACCGAATGGCTTTTTTGGCCTTTGACTTCAAACCTGTGGAAGCGAGATGTGCTTTGGCGCCAAGTCGCCTCATTTATGCCAAAAAGCATTTGTCTGAATCAAAAAAAACGAGAATCAAAACTTTCAACAAAGGGTCTCTTGGCTCTTGCATCGATGAAGAACGTAGTAAAGAGAGCTG
>1108:8512:10533_229
AAGTCGTAACAAGGTTTCCGTAGGTGAACCTGCGGAAGGATCATTAAAGAGAACTGGTCACGAGCCAGTGCGCGGCTTCGGCCCCGCCCTCTTCACCCTTTGTATATCTTACCTTTGTTGCTTTGGCAGGCCTTGGGGTCACCTCATGCCGGCGTTTCGCCGGCGAGTGCTTGCCAGAGACCCCTAAACTCCGATTTTTCAATGCAGTCTGAGCAAAAAACAAAT
>1110:14132:9878_012
AAGTCGTAACAAGGTTTCCGTAGGTGAACCTGCGGAAGGATCATTAGAATGAGATTCGGTATCAGGGCGTAAAACCCCTCTGCCGTTACCCTCCACCCTTGTGTATCATTCAATTGTTGCTTTGGTGGGCCGCGAACCTAACGGTAAGCACCGGCTTCGGCTGGAGAGCGCCTGCCAGAGGACCCAACTCTGTATTTTAGAACATCTGAGTACTATACAATAGT
>1112:19941:9946_038
AAGTCGTAACAAGGTCTCCGTAGGTGAACCTGCGGAGGGATCATTACCGAGTGAGGGCTCCGGCCCGACCTCCAACCCTTTGTCGGAATCCCTTGTTGCCTCGGGGGTGACCCGTCCCTCTGGTACGGGGCCCCCGGCGGACCACACAAATCACTCTTGCATATTTGCGTCGGAGTCGAAAAGCAAATGAAATAAAAACTTTCAACAACGGATCTCTTGGTTCTG
>1112:25769:22368_020
AAGTCGTAACAAGGTTTCCGTAGGTGAACCTGCGGAAGGATCATTAAAGAGAAGAGAGATTCGTCTCTCGGGGCTTCGGCCTCACCTCTTCACCCTGTGTTAACATAAATATCTCTGTTGCTTTGGCGAGCCATGAGATTTCTCACGTCGATTTAATGTCGACGAGTGTTCGCCGCAGACTTTTAAATTCCGATTTTCAATGCCGTCAGAGCAAAACACAAATAA
>2108:27926:12294_094
AAGTCGTAACAAGGTCTCCGTTGGTGAACCAGCGGAGGGATCATTACAGAGTTTACAACTCCCAAACCCAAATGTGAACATACCTACTGTTGCTTCGGCGTGCTCGCCCCGGCGTCCGGCTGGCCTCGTGCTGGTCGCGGCCCGGAACCAGGTGGCCGCCGGAGAAAACCAAAAACTCTTTGTATTATCAGCTTCTTCTGAATCCGCCGCAAGGCAAAACAAATG
>2111:11709:12777_221
AAGTCGTAACAAGGTTTCCGTAGGTGAACCTGCGGAAGGATCATTAGTGATTGCCCTAGTGGCTTAAAACTATATCCATTTACACCTGTGAACCGTTTGATTGACACTCTGTGTTGATTTTACAAACAATATGTAAAGAAAGTCAAGTTATTATAACAAAAAATAACTTTCAACAACGGATCTCTTGGCTCTCGCATCGATGAAGAACGTAGTAAAAACA
>2113:17789:17762_077
AAGTCGTAACAAGGTTTCCGTAGGTGAGTAAACCAACGTTTTTTCAGTCGTTCCCCATAGCTTTTTAGTAATATTCGCTAACCATTATCTTTATAGGTGAACCTGCGGAAGGATCATTACCGAGATGGGGTCTCTCAGGCCCGACCTCCTATCCTTTGTTTACATTACCATGTTGCTTTGGCGGGCCCGCTTTCTAGCCGCTGGAGGTTCGACCCTCTAGTCAGT
>1101:15313:14632_133
AAGTCGTAACAAGGTTTCCGTAGGTGAACCTGCGGAAGGATCATTAATGTAACCGGACCGGTCCTTTGCCGTAAAACGCAACGGATCGGAAAGGGAGATATCATACACCCTGTGTTTATTTACCTTTGTTGCTTTGGCGGGCCCGTCTCACGACCGCCGGGGGACCGTAAAACGTCCTCTGGTCCGTGTCCGCCGGTGGCCAAACTTAACAAATTCTCATTAAA
>1102:11209:8565_101
AAGTCGTAACAAGGTTTCCGTAGGTGAACCTGCGGAAGGATCATTAATGTAACCGGACCGGTCCTTTGCCGTAAAACGCAACGGATCGGAAAGGGAGATATCATACACCCTGTGTTTATTTACCTTTGTTGCTTTGGCGGGCCGTGGCCTCCACTGCGGGCTCTGCTCGTGTGTGCCCGCCAGAGAACCAAACTCTGAATGTTAGTGATGTCTGAGTACTATCT
>1102:15825:17896_057
AAGTCGTAACAAGGTTTCCGTAGGTAGAGTTTTGCCTACTACAGCAGCCCTACCCGGGGCTGCTAGTCTCCCTGCGAGGCGACACGCTCAATGTGCGGAGAGCCCCTACTGCTAGGGCAATCCGCAGTGGCCTGCGCGGCCATTCAGAGACTCAATGAGCGTGGGTTCAGCCTGGCTGAGCTTGAGATAGAGCCCGTCCCCGCCGGCAATGGCGGGGGATCAA
>1105:18894:17157_041
AAGTCGTAACAAGGTTTCCGTAGGTGAACCTGCGGAAGGATCATTAATGTAACCGGACCGGCCTTTGCCGTGAAACGCAACGGATCGGGAAGGGAGATATCATATACCCTGTGTTTATTTACTTTTGTTGCTTTGGCGGGCCGTCCTTTTAGGCGTCGGCCCCGGCTGATCGTGCCCGCCAGAGAACCCCAACATCCTTGTATTATGCTGTCTGAGTACTAT
>1108:23290:15665_239
AAGTCGTAACAAGGTTTCCGTAGGTGAACCTGCGGAAGGATCATTATCCATCTCAACCAGGAGTGGTGGCGGCCAGGCATTGCGTCCTCGGTTCAGCCCCGCTTTCCTGCATCCTTTTTTTACGAGCACCTTTCGTTCTCCTTCGGCGGGGCAACCTGCCGCTGGAACTTAACAAAACCTTTTTTTGCATCTAGCATTACCTGTTCTGATACAAACAATCGTTAC
>1109:21231:10362_048
AAGTCGTAACAAGGTCTCCGTAGGTGAACCTGCGGAGGGATCATTACAGAGTTCATGCCCTTCGGGGTAGACCTCCCACCCAGTGTATTTATACCTTTGTTGCTTTGGCGGGCCGTCAGATCTCGGTCAGGCTACCGGCTCCGGCTGGTAAGCGCCCGCCAGAGGACCCCAAACTCTGAATATTAGTGTCGTCTGAGTACTATATAATAGTTAAAACTTTCAAC
>1114:18845:8743_176
AAGTCGTAACAAGGTCTCCGTTGGTGAACCAGCGGAGGGATCATTACAGAGTTACCCAACTCCCAAACCCCTGTGAACATACCGCACGTTGCTTCGGCGGACCGCCCCGGCGCCCGAACCCCCAGGGGGGGCGGCCCGGGCCCAGGCGCCCGCCGGGGGACCCCAAACCCTAGAATCCGCCTCCGGCAGAGCATCCTCTGAGTGAAGAAGCAAATGAATCAAAAC
>2103:9660:12652_190
AAGTCGTAACAAGGTTTCCGTAGGTGAACCTGCGGAAGGATCATTACCGAGTACCGGAGCCCTCGGGTTCCTACTCCCACCCTATGTTGACTTTAAACGTTGCTTTGGCGGACCGGGTTAAACCGCCGGCCTAGGCTGGATAGCGTCCGCCAGGGGATTTTCAAACTCTGTAACTGTGAACTCCGAGTACTTAGAAATTGAATCAAAACTTTCAACAACGGATCT
>2110:12217:22074_103
AAGTCGTAACAAGGTTTCCGTAGGTGAACCTGCGGAAGGATCATTATTGAAATAAACCTGATGAGTTGTTGCTGGTTCTCTCTCCAGGGAATATTGTGCACACTTGTCATCTTTATATCATCACCTGTGCACTTTTTTTGTAGGCGAGGATTAACTTCCAAGTCTATGTTTCTTCATATACCCTAATGTATGTTATAGAATGTAATAAAATATGGCTCTTCGTG
>2111:12442:23418_028
AAGTCGTAACAAGGTTTCCGTAGGTGAACCTGCGGAAGGATCATTAATGGATTAATAGAGGGGGTTGATGCTGGCAGTTTTTACTGTATGTGCTCACTCTCCTTTAATCCATTCACACATGTGCACTAATTTCCTTTTTGAAGGCAGAGGTTGAAAAGTCTGCCTTTGGAATTGATAAACTCTTATTCTATGTAATGGATGCTATTCTGCCACAAGGCGAAATTT
>2112:14099:20762_217
AAGTCGTAACAAGGTCTCCGTAGGTGAACCTGCGGAGGGATCATTACCGAGTTCATGCCCTTACGGGTAGATCTCCCACCCTATGTTATATTACCTTTGTTGCTTTGGCAGGCCGCTGGGCCCTGCCCGGCCGCCGGCCCCGGCTGGCGCGTGCCCGCCAGAGACCTCACAGACTCTGAATGTTAGTGTCGTCCGAGTAACTATACAATCGTTAAAACTTTCA
>1101:24473:14061_225
AAGTCGTAACAAGGTCTCCGTTGGTGAACCAGCGGAGGGATCATTACCGAGTTTACAACTCCCAAACCCCCTGTGAACCTATACCATTACTGTTGCTTCGGCGGGTCATTGCCCCGGGGAAAGGACGAGGTGCCGCATAGGCTCCCCGGCCCGCCCCCGGAAACAGGCGCCTGCCGGGGGAATCAAACTCTTCTGTATTTTTTACTTTTACTGTTA
>1101:26744:17683_214
AAGTCGTAACAAGGTTTCCGTAGGTGAACCTGCGGAAGGATCATTACCGAACCGCTGACACGAGTTGTTGCTGGTCTCCAAATGGGGACATGTGCACACTCTGTTTGTGCATCCACTCACACCTGTGCACCTTCTGTAGTTCTGTGGCCTGGGGGACTTGTCCTCCTGCTGCGGTTCTGCATCTTTACGCTCACGCCGTGATAAAGTCTAATGGAATGCATGCCG
>1101:6643:11731_226
AAGTCGTAACAAGGTTTCCGTAGGTGAACCTGCGGAAGGATCATTATGAATATATACATTATTGTGGAATTACTTATATCTAACTAATCTATTTTTTAATTACAACTATCAACAACGGATCTCTTGGCTCTCGCATCGATGAAGAACGCAGTAAAATATCCCTGTCTCTTATACACATCTCCGAGCCCACGAGACTGGAAGGTATCTCGTATGCCGTCTTCTGCT
>1104:10335:14594_046
AAGTCGTAACAAGGTTTCCGTAGGTGAACCTGCGGAAGGATCATTACAGAGAACATGCCCTTCAGGGTATATCTCCCACCCTTTGTTTACAATACCTTTGTTGCTTTGGTGGGCCTGTCTCTGGACTGCTGGCTTCAGCTGGCCTGTGCCCGCCAGAGGACCTAAATTCTTTATCAGTGATGTCTGAGTATTATATAATAGTTAAAACTTTCAACAACGGATCTC
>1104:21085:16577_032
AAGTCGTAACAAGGTTTCCGTAGGTGAACCTGCGGAAGGATCATTATCGATTTCAGCGCGATTTTTTTCGCGCACGTATTTAAAACCCCACTCTTATAAATATTTTTATCATGATTTTTTTTAAAACTTTCAACAACGGATCTCTTGGTTCTGGCATCGATGAAGAACGCAGTAAAATAGCACTGTCTCTTATACACATCTCCGAGCCCACGAGACTCCAACCT
>1104:3587:12278_134
AAGTCGTAACAAGGTTTCCGTAGGTGAACCCATTATTGATTTTAGCTTAACCTGGCTTTTTAGCCAAGGTTAATGCGAAATTCTTGTATTTAAAACCCACTCTTACATGAATCAAATTTTTTTTATTGTAATAAAAAAGATCACTTTCAACAACGGATCTCTTGGTTCTCGCATCGATGAAGAACGCAGCGAAACTTATCTGTCTCTTATACACATCTCCGAGCC
>1105:21237:6730_229
AAGTCGTAACAAGGTTTCCGTAGGTGAACCTGCGGAAGGATCATTACTGGGTCACAGGCGCTCCGGCGTCCACCCCCACCCTTTGTTTTTGAATAGAAATCTTCGGTGTCAGGCTGCACCCCCGCTAATACCGAGGGTGTGCCGGCCGGCAAAAAACCAACCCTGAGTTTAATTATGCAGTCTGAAGAAACAAGCAAATATTAAAACTTTCAACAACGGATCTCT
>1105:22936:9638_032
AAGTCGTAACAAGGTCTCCGTAGGTGAACCTGCGGAGGGATCATTACAGAGTTCATGCCCTTCGGGGTAGACCTCCCACCCAGTGTATTTATACCTTTGTTGCTTTGGCAGGCCGCTAGGCCTCGGTCTAGCTCCTGGCTCCGGCTAGGGAGTGCCTGCCAGAGGACCCAAACTCTATGTTTAGTGATGTCTGAGTACTATATAATATTTAAAACTTTCAACAACG
>1111:4364:19686_045
AAGTCGTAACAAGGTTTCCGTAGGTGAACCTGCGGAAGGATCATTAGAATATTTTCCTAATACTTTATTCAAAAATTTCATTCTTAAAATTTTTTTTTAAAATAAAAACTTAAATTAAGATAACTTTCAACAACGGATCTCTTGGCTCTTGCATCGATGAAGAACGCAGCGAAGCCACCTGTCTCTTATACACATCTCCGAGCCCACGAGACCTAGTCCTATC
>2102:14754:17831_215
AAGTCGTAACAAGGTCTTCGTAGGTGAACCTGCGGAGGGATCATTATTGAATGTTGGGTCTGCGTCTTGTGAAACACCGAGCGCGCCCACACTCTTTACCACACACACTTGTGAACCCTTTTCGAGCTGCCCTCTTCGTGATGGGCGGCGAGAAGCACTTGTGATTTTAAACCAGTCTAGGATGTCAATCCAATTGATAACTACAAACAACTATAAACGGTGGA
>2104:7199:13520_156
AAGTCGTAACAAGGTTTCCGTGCTGACGCCCCCCCTAGGGGAGTTGAGGCCGGGACACTGAGAAGTGATCCTTCTACAGGTGACGCTTCGGAAGCCTTAGCAGCCCGAAAGGGTGGCCCTTCGCGACTTGAATAAATAAAGAAAAAGGTGCTGAAATGCTAGTCAGCGGTTCGCGTTGGCAACACCGTCAAATTGCGGGGATCCCCTAAAGACTTTCGCTACCAA
>2106:16428:12021_202
AAGTCGTAACAAGGTTTCCGTAGGTGAACCTGCGGAAGGATCATTGCCGAGTTTGAATCGGGCTGTCGCTGGCCTCCCTCGGGGGGGCATGTGCGCGCTCGGCTCGCTCCATCTACACCTGTGCACCTTTGGTAGTCTGGCTCGATTAGACCACTGGGCGTCGAGCCTCGCTATGTTTTTATACACCACGTCAGTCTCAGAATGTAACGCATGCTATAAACGC
>1101:25832:11909_047
AAGTCGTAACAAGGTTTCCGTAGGTGAACCTGCGGAAGGATCATTAAAAAAAGAGAAACGTCCCGTTTTTTTTCATAAGAATGGGTTCTATTCCCTTAAACCGTGTCTACATACCTTTGTTGCTTTGGCAGGCCGCCTTCGGGCGTCGGCTCCGGCTGATAGTGCCTGCCAGAGGGTTCCAAACTCGTATTTTGTGTCGTCTGAGCATAACGCAATAGTTAAA
>1102:17039:3840_158
AAGTCGTAACAAGGTTTCCGTAGGTGAACCTGCGGAAGGATCATTACAGAGTTCATGCCCTTCGGGGTAGATCTCCCACCCTGTGTATTTTATACCTTTGTTGCTTTGGCAGGCCGTTAGGCTTCGGCCTGACTACCGGCTTCGGCTGGTAAGCGCCTGCCAGAGGAAATCAAACTCTGAATATCAGTGCCGTCTGAGTAAAAACATAATAAGTTAAAACTTTCA
>1102:17839:6188_025
AAGTCGTAACAAGGTTTCCGTAGGTGAACCTGCGGAAGGATCATTGTCTACACCGCGCCTGTATCGCGGTCGGGGGGCCTCCCCCTCGTGGGAGGCCCTGTCTGAACCCTCTGTCATTGTCGCACCTTGCGTTTCCTCGGCGGGCCCGCCCGCCAGCGAGGACCCCAACCCAAACCCATTGCAGTGTCTTGCAGTAAACGTCCCACAAACAAATTTAAAATCA
>1102:24610:12888_057
AAGTCGTAACAAGGTTTCCGTAGGTGAACCTGCGGAAGGATCATTACCAAGAGAAATCTTTCAACACTGAAAGATCTTTTCCTTTGTGCTGGCTTTGACCGTATGTAATTTTGGGACTTTAAAATGGTTCGCAAGGGCCGGTCCCAAAAACAATATATCATCCTTATGAAATTTTTTCTGAACAATTAAACAAATGATTTTAATAATCTGTTTAAAACAACTTTC
>1103:24462:16619_246
AAGTCGTAACAAGGTTTCCGTAGGTGAACCTGCGGAAGGATCATTATTGATTTTAGCTTAACCTGGTTTTTTTAGCCAAGGTTAATGCGAAATTCTTGTATTTAAAACTCACTCTTACATAAATCAAATTTTTTTTTTATTGTAATAAAAAAAGATCACTTTCAACAACGGATCTCTTGGTTCTCGCTTCGATGAAGAACGTAGCGAAGACAGCTGTCTCTTA
>1104:14212:25505_031
AAGTCGTAACAAGGTTTCCGTAGGTGAACCTGCGGAAGGATCATTAAAAAAAGAGAAACGTCCCGTTTTTTTTTCATAAGAATGGGTTCTATTCCCTTAAACCGTGTCTACATACCTTTGTTGCTTTGGCAGGCCGCCTTCGGGCGTCGGCTCCGGCTAGGGAGTGCCTGCCAGAGGACCCTAAAACCTGAATGTTAGTGTCGTCTGAGTACTATACAATAGTT
>1104:19060:9311_107
AAGTCGTAACAAGGTTTCCGTAGGTGAACCTGCGGAAGGATCATTAAAAAAAGAGAAACGTCCCGTTTTTTTTCATAAGAATGGGTTCTATTCCCTTAAACCGTGTCTACATACCTTTGTTGCTTTGGCGGGCCGCCCGGCTTCGGCCAGGCTACCGGCTCCAGCTGGTAAGCGCTCGCCAGAGGACCCTCAACTCTGAATATCAGTGTCGTCCGAGTACTATAA
>1104:4058:19035_093
AAGTCGTAACAAGGTCTCCGTTGGTGAACCAGCGGAGGGATCATTACCGAGTTTACAACTCCCAAACCCATGTGAACATACCTACTGTTGCTTCGGCGGGATTGCCCCGGGCGCCTCGTGTGCCCCGGATCAGGCGCCCGCCTAGGAAACCTAACTCTTGTTTTATTTTGGAATCTTCTGAGTAGTTTTTACAAATAAATAAAAACTTTCAACAACGGATCTCTT
>1105:22975:20768_229
AAGTCGTAACAAGGTTTCCTTCCCAGCGAACCGCGGAAGCCTTTGCACCCCTACGGGGGAGCCCAGCGACTCTAAACAATGGGCTGCGCAGGTAGCTTAACAAGCTGCAACACGATCGAATTGCGGGGACGTCCTAAAGCCTAACGGTACCAACCTCGGGGGGAAACCTCAGGGGGGCCTGCGCTAACTACGCAGGGTGGTCAGAACCCGTTAGGATGCTACAGT
>1108:23202:25862_185
AAGTCGTAACAAGGTTTCCGTAGGTGAACCTGCGGAAGGATCATTATTGATTTTAGCTTAACCTGGCTTTTAGCCAAGGTTGATTCGAAATTCTTGTATTTAAAACTCACTCTTACATGAATCAAATTTTTTTTTTTTTGTAATAAAAAAAGATCACTTTCAACAACGGACCTCTTGGTTCTCGCATCGATGAAGAACGCAGTAAAAGTAGGCTGTCTCTTATA
>1109:14091:17622_228
AAGTCGTAACAAGGTTTCCGTAGGTGAACCTGCGGAAGGATCATTATTGAAATAAAACCTGATGGGTTGTTGCTGGTTCTCTATGGAACATATGTGCACGCCTGTTATCTTTATATCTCCACCTGTGCACTCTTTGTAGACTTGTGTAGCTTTCTGGGTGCTCTTTTTTTATTTTAAAAAAAAAGGCATTTCAGGTTTGAGGACTGATTTTTCTGTCTCTCCTTA
>1110:7186:16541_050
AAGTCGTAACAAGGTTTCCGTAGGTGAACCTGCGGAAGGATCATTAAAAAAAGAGAAACGTCCCGTTCTTTTTCATAAGAATGGGTTCAATACCCACAACCGTGTATACCTACCTTTGTTGCTTTGGCAGGCCGCCTTCGGGCGTTGGCTTCGGCTGACAGCGCCTGCCAGAGGACCCAAACTCTGTGTTTAGTGATGTCTGAGTAATATATAATATTTAAAAC
>1114:19061:6731_206
AAGTCGTAACAAGGTTTCCGTAGGTGAACCTGCGGAAGGATCATTACAGAGAACATCGCCTTCTAAGGTGACTCTCCAACCCTGTGTTATTATACCTTTGTTGCTTTGGCGAGCCGCTTCGGCCACCGGCTTTATGCTGGTGAGTGCTCGCCAGAGGACCCTAAAATCTCGAATTTTATTATCGTCTGAGTACTATATAATAGTTAAAACTTTCAACAACGGATC
>1114:22235:10047_131
AAGTCGTAACAAGGTTTCCGTAGGTGAACCTGCGGAAGGATCATTACCGAGTACCGGTGCCCTCTGGGCGCCTACTCCCACCCTTTGTGAACTTATCTCTGTTGCTTTGGCGGGCCGGGTGCCCACGCGCCGCCGGCCCAGGCTGGAGAGCGCCCGCCAGAGGACCATTTAAACCCTGCTCACGGTGTAATCTGAGTACAAACAAAAATTGAATCAAAACTTTCA
>2103:8112:10332_179
AAGTCGTAACAAGGTTTCCGTAGGTGAACCTGCGGAAGGATCATTATCGATTCTCCTTTGAAGGAGGTTTGGGCTGTGCTGGCCTTTCCGAAGGCATGTGCACGTCCTCACATCCGTACCCATACACCTGTGCACCTGTTGTAGGTCTCGCAAGGGATCTATGTTATCTTTGATAAACACCTTGATGTATGTCCTTAGAATGTCCTTATGATTGTCTTTGCCGCT
>2105:8532:20362_235
AAGTCGTAACAAGGTTTCCGTAGGTGAACCTGCGGAAGGATCATTACCGAGTTCATGCCCCCCGGGGTAGACCTCCCACCCTTTGTATACCGTGCCTTTGTTGCTTTGGCGGGCCGCTCGCCCGGCGACCACCGGCCCCGGCTGGTGCGCGCCCGCCAGAGACCCATGTAACCCTGTGTAATCGTGTCGTCCGAGTACTATGTAATAGTTAAAACTTTCAACAACG
>2109:14866:21931_182
AAGTCGGAACAAGGGTTCCGTAGGTGAACCTGCGGAAGGATCATTACTGGGTAAAGGCCTCGCGCCTCCAACCCCACCCTTTGCAACCGCGGCCCGGATTCGGCGCTCGGCGGGGGACCCTCTGCTCGCGGAGGCCTCTCGCCTGCCGGAATCAGCCAACCCTACCTAGAAAATTGAAGTCTGAGAACAAGTTAAATTAAACAAAACTTTCAACAA
>2110:20863:23531_112
AAGTCGTAACAAGGTCTCCGTAGGTGAACCTGCGGAGGGATCATTACAGAGTTCATGCCCTCCGGGTAGATCTCCCACCCACTGTTATCACTACTCTCGTTGCTTTGGCGGGCCGCTGGGCCCTGCCCGGCCGTCGGCCCCGGCTGATCGTGCCCGCCAGAGGACCTAAATTCTTTATCAGTGATGTCTGAGTATTATATAATAGTTAAAACTTTCAACAACGGA
>1101:8555:6842_048
AAGTCGTAACAAGGTTTCCGTAGGTGAACCTGCGGAAGGATCATTATTGATGATACCCATCACAAACCACTGTGAACCATCGGGAGGGCAACCTCCCCTTCATACACACACCAAAGTAATAGTATATTGTCAAATGTAAAATTTTGAACAACTTTCAACAACGGATCTCTTGGCTCTCGCATCGATGAAGAACGTAGCGAAGATGACCTGTCTCTTATACACATC
>1102:15144:11086_010
AAGTCGTAACAAGGTTTCCGTAGGTAAGTAGTGGTCGTGTCCTTTTCCTCCATGGTCAACATATGCTAACGTGAAATTTCTAGGTGAACCTGCGGAAGGATCATTACCGAGTTAGGGTCTTCCAGGCCCGACCTCCAACCCTTTGTTGACTATACCATGTTGCTTTGGTGGGCCCGCCTTTAGGGGCCACCGGGGACTTTCATACCCCTGGTCAGTGCCTGCC
>1103:27473:17743_149
AAGTCGTAACAAGGTCTCCGTTGGTGAACCTGCGGAAGGATCATTACCGAGTTTGAAACGGGCTGTCGCTGGCCTCCACCGGGAGGCATGTGCACGCTCGGCTCGCTCCATCTACACCTGTGCACCTTTGGTAGTCTGGCTCGATTAGACCACTGGGCGTCGAGCCTCACTATGTTTTTCATACACTCCGTCAGTCTCAGAATGTAACGCATGCTATAAACGC
>1104:19808:13001_077
AAGTCGTAACAAGGTTTCCGTAGGTGAACCTGCGGAAGGATCATTATTAATATTAAGCTTGCCTTGGTTCTTATAAGCCCTGGCTTGCGAAATCCATTGTATTTAAAACCCCACTCTTTAAAATGAATCATATTTTTATGTTAAAAATAATGTAAAGATCACTTTCAACAACGGATCTCTTGGCTCTCGCATCGATGAAGAACGCAGCAAATTACCCTGTCTCTT
>1104:27261:22854_052
AAGTCGTAACAAGGTTTCCGTAGGTGAACCTGCGGAAGGATCATTAATGTAACCGGACCGTTTGGGTGCCGTAAAACGTATCTGTTCGGAAAGGGAGATATCATACACCCTGTGTTTATTTACCTTTGTTGCTTTGGCGGGCCGTCTTTTTTAGGCGTCAGCCCCGGCTGACCGCGCCCGCCAGAGAACCCAAACTCTTCTATCAGTGATGTCTGAG
>1105:18475:4174_222
AAGTCGTAACAAGGTTTCCGTAGGTGAACCTGCGGAAGGATCATTAACAAGTCTGTGTGCTGTGAGGGTTTGTTCTCTCCGACACTTGTGCTGCATTTGCGTGCAGAATACACACATTTATTTTGACTGATTATTTGCAAACGAATACAACTTTTAACAATGGATCTCTAGGCTCTTGCATCGATGAAGAACGCAGTAAACTTAACTGTCTCTTATACACATCT
>1111:9078:11159_025
AAGTCGTAACAAGGTTTCCGTAGGTGAACCTGCGGAAGGATCATTACAGAGTTCATGCCCTGACGGGTAGATCTCCCACCCTTGTGTATATCATTATCTGTTGCTTTGGCGGGCCGCGAGCCCCGCTCGCCCGGGTCCTGCCCGGCGTGCCCGCCAGAGGAAACCCAAACTCTGAATGTTAGTGTCGTCTGAGTACTATATAATAGTTAAAACTTTCAACAACG
>1112:20741:19916_050
AAGTCGTAACAAGGTTTCCGTAGGTGAACCTGCGGAAGGATCATTATCGATTTCAGCGCGATTTTTTTCGCGCACGTATTTAAAACCCCACTCTTATAAATATTTTTATCATGATTTTTTTACTTTAAATAAATTAAAACTTTCAACAACGGATCTCTTGGTTCTGGCATCGATGAAGAACGCAGTGAACTCCTGTCTCTTATACACATCTCCGAGCCCACGAGA
>1112:9078:6387_193
AAGTCGTAACAAGGTTTCCGTAGGTGAACCTGCGGAAGGATCATTAACGAGTTTTGAAACGAGTTGTAGCTGGCCTTCCGGGGCATGTGCACGCTCTGCTCATCCACTCTACCCCTGTGCACTTACTGTAGGTTGGCGTGGGCTCCTTAACGGGAGCATTCTGCCGGCCTATGTATACTACAAACACTTTAAAGTATCAGAATGTAAACGCGTCTAACGCATCTA
>1114:19031:7716_037
ACGTCTTAACAAGTTTTCCGTAGGTGAACCTGCGGAAGTATCATTATTGATTTTAGCTTAACCTGGTTTTTAGCCAAGGTTAATGCGAAATTCTTGTATTTAAAACCCACTCTTACATGAATCAAATTTTTTTTATTGTAATAAAAAAGATCACTTTCAACAACGGACCTCTTGGTTCTCGCATCGATGAAGAACGCAGCAAAGATCTGTCTCTTATACACA
>2104:8385:8631_013
AAGTCGTAACAAGGTTTCCGTAGGTGAACCTGCGGAAGGATCATTATCGAGAATTTAATCCCTTGTAAAAGAGATTATTTTCCTTCCCGTGTATATCTGTACTTTTGTTGCCTCGGCGGACTGTCTAAATGTCTTTTACGTTGTAGGCATTCGCCGATGGTCTGAAAAAAATCAGAACTGGAACCCGTCTTACAAAGATGAAAAGTAATGCAAAAACTTTACAAA
>2112:20757:12273_094
AAGTCGTAACAAGGTTTCCGTAGGTGAACCTGCGGAAGGATCATTAAAAAAAGAGAAACGTCCCGTTCTTTTTCATAAGAATGGGGTTCTATTCCCTTAAACCGTGTCTACATACCTTTGTTGCTTTGGCAGGCTGCCTTCAGGCGTCGGCTTCGGCTGATAGTGCTTGCCAGAGGACCCAACTCTTTTGTTTAGTGATGTCTGAGTACTATATAATAGTTAAAA
>1101:19904:27434_034
AAGTCGTAACAAGGTCTCCGTTGGTGAACCAGCGGAGGGATCATTATCGAGTGTTACAACTCCCAAACCCTATGTGAACCTTACCTACCGTTGCTTCGGCGGGACCGCCCCGGTGCCTCTGCGCGCCGGAACCACGGCGCCCGCCGGGGGACCGAAACTCTTGATTCCGTTAGCGGTATTCTCTCTGAGTGGCACAAGCAAAATAAAATTAAAACTTTCAACAAC
>1102:12320:9351_134
AAGTCGTAATAAGGTTTCCGTAGGTAAGTAGTAGTCGTATCCTTTTCCTCCATGGTTAATATATACTAACGTGAAATTTCTAGGTAAACCTACGGAAGAATTATTAACGAGTTAGGGTCTTCTCGGCCCGACCTCTTAACCCTATATTTACTGAACCTTTATTATTTCGGCGGGCCCGTCTTACGACCGCCGGAGGACCGTAAAACGTCCTCTAGTCCGTATCCG
>1102:23157:22104_225
AAGTCGTAACAAGGTTTCCGTAGGTGAACCCATTATTGATTTTAGCTTAACCTAGCTTTTAGCCAAGGTTAATGCGAAATTCTTGTATTTAAAACCCACTCTTACATGAATCAAATTTTTTTATTGTGATAAAAAAAAGATCACTTTCAACAACGGATCTCTTGGCTCTCGCATCGATGAAGAACGCAGCGAAGAAGCTGTCTCTTATACACATCTCCGAGCCCA
>1103:11715:24623_229
AAGTCGTAACAAGGTTTCCGTAGGTGAACCTGCGGAAGGATCATTAGTGAAAATAGGGTGGCTACTATGTAGTGCCCAACCTCCACTTCTAACACTGTGCACTATTGGCGAAATTCTGAGGAGTGAAAATTGAAACTTTCACTTTGTAAGATTTTCGTGGCTTTATTTAAAACTCTTAGTTAACGAATGTAAATAAATTAAATAAAAAAAAACTTTCAACAACGG
>1103:13015:22666_120
AAGTCGTAACAAGGTTTCCGTAGGTGAACCTGCGGAAGGATCATTAATGAATTAAATGATGAGGTTGTCGCTGGCCCTCTATGGGCATGTGCACATCTTGTCAATTCATCCACACACTTTTGTGCACTTTTCATAGATTGGCTCATTAACAGAAGTTGCCTCTGGGTGGCTTGAGCCTCTCTGTGTATTTTATTATAAACATTTCAGTCTTAGAATGTACATTTT
>1103:6963:16178_217
AAGTCGTAACAAGGTTTCCGTAGGTAAGTAAACATCGTCTAACCTCTGCTTATACCAATTTCACGGCATACTAACATTTTTCACAGGTGAACCTGCGGAAGGATCATTATCGAGTTAGGGTCCCCAGGGCCCGAATCTCCCAACCCTTTGTTTATCCAACCTCTGTTGCTTCGGCGGGCCCGTCCTTGATGGACCGCCGGAGGACCACCGCTTGCGGTGTCCTC
>1105:21923:20003_031
AAGTCGTAACAAGGTTTCCGTAGGTGAACCTGCGGAAGGATCATTAGTGAATTTAGGGTGGCTATTCAATAGCGCCCGACCTCCACTTCTAACACTGTGCACTATATGGCGTGCGAACTGAAAGACTTTCGGGTCCGATGTTCAAACGCGGCTTTATTTTATAACTCCAAGTTAAAGAATGTAAACAAATTTAAAACAAAAAAAACTTTCAACAACGGATCTCTT
>1106:24912:5796_039
AAGTCGTAACAAGGTTTCCGTAGGTGAACCTGCGGAAGGATCATTAGCGAAGTCCGGAATGCGCGCGAGGTGCTGAGCTGCCCAGCAATGGGATGTGCTCGCACTTGTGCGTGTCCCTTCACTATCCACCCCACTGTGAACCAAGTGTGCGAGCCGAAGAGAGATCGGAAGCTCGCATGCAACCCTTAACATACCCCAATGAAGTGTCAGAATGTACCTTGCGTT
>1107:24423:23537_052
AAGTCGTAACAAGGTTTCCGTAGGTGAACCTGCGGAAGGATCATTAATGTAACCGGACCATTCGGATGCTGTAAAACGCATTCATTTGGAAAGGGAGATATCATACACCCTGTGTTTATTTACCTTTGTTGCTTTGGCGGGCCGTTCTTTTAGACGTCGGCCCCGGCTGATCGTGCCCGCCAGAGGACCCAAAAACTCTGAATGTTAATGTCGTCTGAGTACTAT
>1108:19028:5799_193
AAGTCGTAACAAGGTTTCCGTAGGTGAACCTGCGGAAGGATCATTAATGAAATGTAAGGACGCTCTCTTTAGAGGTCCGGTCCTTTCATTCTCCTTACACTGTGAACCAATTTTTTTACATCATTTTTCAACGCATGAGTCTAAGAATGCTCCTAAGTCTCTTAATTGAGCATAAAACTTGTAAAAACTTTCGGCAACGGATCTCTTGGCTCCCGCATCGATGAA
>1109:10256:13281_239
AAGTCGTAACAAGGTTTCCGTAGGTGAACCTGCGGAAGGATCATTACTGAGTCTAGGGTCTTCAAGGCCCGAACCTCCCAACCCTATGTTTACTGAACCTATGTTGCTTCGGCGGGCCCGTCTTCTCACGAGGACCGCCGGAGGACCGCCGTCACAGGCGTCCTCTGGCCCGCGCCCGCCGATGGCCCCCCCTAAAATTCTTGTCTAAATCGTGTTGTCTGTCTG
>1110:18119:12148_217
AAGTCGTAACAAGGTTTCCGTAGGTGAACCTGCGGAAGGATCATTGACGGTTCTATTCGAAGGGAGGAGGTCCTCCCTGACCCACACACCTTTGTGCACTTTGGGGGACTCGAGAGAGAGTCCTCCCGTTACGAACGCCCTCGTCCTCTCGCGCGTATTTTGAAAACCCCTTATAGGGGGGGAAAGTCTTTGAAACACAACTTTCAACAACGGATCTCTTGGCTT
>1111:12545:16757_057
AAGTCGTAACAAGGTTTCCGTAGGTGAACCTGCGGAAGGATCATTACCGAGTTAGGGTCCTCTGGGCCCGATCTCCAACCCATTGTTTAATCGACCTTTGTTGCTTTGGCAGGCCCGTCTTCGGACCGCCGGGGGTCTTCTGACCTCGGGCCCGTGCCTGCCAGTAGCCCCAATCAATTCTTTTTTTAACGATGAAGTCTGAATATTCAAATTAAATTGAATTAA
>1112:19952:4058_231
AGTTGTAACAAGGTTTCCGTAAGTGAACCTGCGGAAGGATCATTATTGATTTAGCTTAACCTGGCTTTTTTAAGTTAAGGTTAATGCGAAATTCTTGTATTTAAAACCCACTCTTACATGAATCAAATTTTTTTTATTGTAATAAAAAAGATCACTTTCAACAACGGATCTCTTGGTTCTCGCATCGATGAAGAACGTAGTGAATAAGTCCTGTCTCTTATACAC
>1112:4961:17316_024
AAGTCGTAACAAGGTTTCCGTAGGTGAACCTGCGGAAGGATCATTATCGAGTTGGGTGCTTTTTGCGCCAACTTCCACCCTTGCAGTCAACTATGTGCTTGGCGGCTAGCCTCCCCGGGCAGGTCGCCAATGTCAACTCAGCAAAAACGTGCCGTCTGATGCAAAATATTTAAATGCACAAAAACTTTCAACAACGGATCTCTTGGTTCTGGCATCGATGAAGAA
>2102:19532:23188_081
AAGTCGTAACAAGGTCTCCGTAGGTGAACCTGCGGAGGGATCATTACAGAGTTCTCGCCCTCGCGGGTAGATCTCCCACCCTCTGTTATTGCTACCGTGTTGCTTTGGCGGGCTGCTAGGCCTGGCCTGGCCGCCGGCTCCGGCTGGCGCGCGCCCGCCAGAGGCCCCAAAACTCTGAGTGTTAATGTCGTCTGAGTACTATATAATAGTTAAAACTTTCAAC
>2104:11852:11226_019
AAGTCGTAACAAGGTTTCCGTAGGTGAACCTGCGGAAGGATCATTAATGAATAAACCTAGTGGGTTGTAGCTGGCTCTTCGGAGTATGTGCACGCTCATTATCTTTATCTATCCACCTGTGCATAATCTGTAGTCTTGAGGGAGATTAGAGCAACCGGTCCGTTGGGATTGGGGTTTTGTGACTTTCTCTCGAGTCTATGTACTTTCATACACTACATAGTATG
>2105:26865:10665_047
AAGTCGTAACAAGGTCTCCGTAGGTGAACCTGCGGAGGGATCATTACAGAGTTCATGCCCCTCGGGGTAGACCTCCAACCCAGTGTATATCTACCTTTGTTGCCTTGGTAGGCCGCTAGGCTTCGGCCTGGCTCCTGGCTCCGGCTGGGGAGTGCCTGCCAGAGGACCCTAAAATCTGAATGTTAGTGTCGTCTGAGTACTATATAATAGTTAAAACTTTCAAC
>2108:13851:16208_074
AAGTCGTAACAAGGTCTCCGTTGGTGAACCAGCGGAGGGATCATTACCGAGTTTACAACTCCCAAACCCTATGTGAACCTTACTTATCGTTGCTTCGGCGGGATCGCCCTGGCGCCTCCGGGTGCCGGATCTCAGGCGCCCGCCGGGGGCCCGAAACTCTTGTTTATTTTAGTGTTTCCTCTCCGAGTGGCATAAGCAAAAATAAATCAAAACTTTCAACAACGG
>2110:8275:16890_047
AAGTCGTAACAAGGTTTCCGTGGAACAAGTAGGAACTGATCCTTCCGCGTGACACTTGCCGAAGCCTTAGCAGCCCGAAAGGGTGGAGTCACGACTGTAAACAAAAAGACTCCTTGAATGCTAGTCTGGGAAGTAGCGCGCGGGTCGCGCCTTCCTCCAGGCGACACTATCAAATTGCGGGAACACCCTAAAGACCTCAACACCAAGCGTCCGCTGGAAACGGCG
>2112:28022:13532_118
AAGTCGTAACAAGGTTTCCGTAGGTGAACCTGCGGAAGGATCATTACCGAGCTCATGCCCCCCGGGGTAGACCTCCATCCGTGCCTATCCAACTGTGTTGCTTTGGCGGTTGCCCCCAACCGCCAGAGGCCCAAACCCTGATAATTAGTGTCGTCTGAGTACTATATAATAGTTAAAACTTTCAACAACGGATCTCTTGGTTCTGGCATCGATGAAGAACGTAG
>1101:20582:7115_154
AAGTCGTAACAAGGTTTCCGTAGGTGAACCTGCGGAAGGATCATTACCAATCTTTTTAGCGAGCCTTGGCTTTGCCCATGGTCTTGCAAAAAAAACTCTATTTAAAACCCGCTCAAATTATGAAACAATATAAACTTTTGTTATTATTATGATAATAAAGATCACTTTCAACAACGGATCTCTTGGCTCTCGCATCGATGAAGAACGCAGTAAAAGGCTGTCTC
>1103:6040:9550_169
AAGTCGTAACAAGGTTTCCGTAGGTGAACCTGCGGAAGGATCATTAGAATGAGATTCGGCTCAGGGTGGCAACATCCTGCAGTCGTCAACCTCCACCCTTGTATATCATTCAATTGTTGCTTTGGTGGGCCGCGAACCTAACGGTGAGCACCGGCCTCGGCTGGAGAGTGCCTGCCAGAGGACCCAACTCTGTATTTTGTAACATCTGAGTACTATAAAATAGTTA
>1104:17315:23149_028
AAGTCGTAACAAGGTTTCCGTAGGTGAACCTGCGGAAGGATCATTATTGAATAAACTTGATGAGTTGTAGCTGGCTCTTTGGAGCATGTGCACGCTCATTATCTTTATCTATCCACCTGTGCACAATCTGTAGTCTTGGGGGAGGTTGTAATGACCTTTCTCTCGAGTCTATGTGTTTTCATACACTACATAGTATGTCGCAGAATGTAATCATGGGCTTCTATG
>1105:6753:19676_218
AAGTCGTAACAAGGTTTCCGTAGGTGAACCTGCGGAAGGATCATTACCGAGAACTTGCCCTCCGGGGTAGATCTCCCACCCTATGTTTACATACACTGTTGCTTTGGCAGGCCTGCCTCTCGCTACTGGCTTCGGCTGGTTAGTGCCTGCCAAAGAACCAACACCCTGATTAATTTATTGTCTGAGTACTATTCAAATAGTTAAAACTTTCAACAACGGATCTCT
>1106:23380:14614_061
AAGTCGTAACAAGGTTTCCGTAGGTGAACCTGCGGAAGGATCATTAATGAATACCCAATCAATTCATTGATCAACACCCCCTCTGTGAACACGTTACCCTGTTGCTTCCCGTGGGCTTCCAGGCGGCCGCCTGCCCCCTTGACCGGGGGGATGGCCACTGGCCGCCGGCCCGCGGGGAGGTCTCCAACCGAAACCCTTTTGTTTTCGTCATGCCGTCTCTAGTCT
>1108:12054:11896_049
AAGTCGTAACAAGGTTTCCGTAGGTGAACCTGCGGAAGGATCATTACAAGTGAGGCTACCGAACGCTGGAAACAGCGGTTAGGAGCTTACACCCACCCGTGTTTACATACTATTGTTGCTTTGGCAGGCCGCCTTCGGGCGTCGGCTCCGGCTGATAGTGCCTGCCAGAGGACCCAAACTCTATGTTTAGTGATGTCTGAGTACTATATAATATTTAAAACTTTC
>1109:24247:17513_229
AAGTCGTAACAAGGTTTCCGTAGGTGAACCTGCGGAAGGATCATTACCGAGTTAGGGTGTCGCCTCGGCTCGCCCGACCTCCCAACCCTTTGTCTACCTTACCACACCGTTGCTTCGGCAGGCCGCGCCGACCCCCGGGGATCCGTCCCTGGGGCGAGGCCGTCGGGGGCCCTCGTGCCCCGGGCTCGCGCCTGTCGATGGCCACTATCAAACTCATGTCTAAAC
>1110:23616:9906_185
AAGTCGTAACAAGGTTTCCGTAGGTGAACCTGCGGAAGGATCATTATTGAAAACTTGGTTGGGTTGTTGCTGGCCATCTGAGGCAATGTGCACACCTGCTCCATTTCAACCACCTGTGCACCTTCTGTAGACATGAAACAACTCTCAAGGAAGCATTTTTTTCTTCATTGGATTTTTAGAGAATTGCTGTGCCAGAAAGTCCAGCTCTTCTCATGGTTTCAAGCC
>1114:19334:8234_032
ACGTCGTAACAAGGTTTCCGTAGATGAACCTGCGGAAGTATCATTATCGATTTCAGCGCGATTTTTTTCGCTCACGTATTTAAAACCCCACTCTTATAAATATTTTTATCATGATTTTTTTTACTTTAAGTAAATTAAAAGATCACTTTCAACAACGGATCTCTTGGTTCTCGCATCGATGAAGAACGTAGTGAAGTAGACCTGTCTCTTATACACATCTCC
>2103:16306:23310_125
AAGTCGTAACAAGGTCTCCGTAGGTGAACCTGCGGAGGGATCATTACAGAGTTCATGCCCTCCGGGTAGATCTCCCACCCACTGTTATCACTACTCTCGTTGCTTTGGCGGGCCGCTGGGCCCTGCCCGGCCGCCGGCCCCGGCTGGCGCGCGCCCGCCAGAGGACCCAAAAACTCTGAATGTTAATGTCGTCTGAGTACTATATAATAGTTAAAACTTTCAACA
>2107:7773:17487_215
AAGTCGTAACAAGGTCTCCGTTGGTGAACCAGCGGAGGGATCATTGCCGAGAGCCGGTCTGACCGCTCCCACACACCCTCGCGAACCTACCAGCAAACGTGCCTCGGCGGGCGGCTCCAGGGCGGAGCCACCCGGAACCCGCCGGCGGCACCCCCGGCCGAAACCACGCAGCGCGCCTGAGCCTCGGAGTCCCCCCCC
>2114:19633:6041_229
AAGTCGTAACAAGGTTTCCGTAGGTGAACCTGCGGAAGGATCATTAGTGAATTTTAGGGTGCGCTCCTCTCACGGAGCGGCCTGACCTCCACTTCCAACACTGTGCACTTTAGTTTTTCGGCATTAGGGTTTTTAATTAAGCTCTTTTGTTGATTAACGCCTTTTTATTCATATACTCTAAGTAAAAGAATGTAAATAAATCATAACAAAATAAAACTTTCAACA
>2106:22610:19526_028
AAGTCGTAACAAGGTTTCCGTAGGTGAACCTGCGGAAGGATCATTATCGAATTACCGGGGGGTTGATGCTGGCAGTCTTTGGTTGCATGTGCTCACTCTTCTAATTTATTTACACCTGTGCACTTGATTTTCTTTTCAAAGGGAGGGTAAGACCTGCCTTTGGAACTTTTTATTTAAACCCCCCTTTCAATGAATCAATGAATGTTTATGAGCCGTAAGGCAGAA
>2111:23112:13949_067
AAGTCGTAACAAGGTCTCCGTAGGTGAACCTGCGGAGGGATCATTACCGAGTGAGGGCCTTTGGCCCGACCTCCAACCCTTTGTTATCCAAACCAATGTTGCCTCGGGGGCGACCCGCGCCCGTCGGCGTCGGGGCCCCCGACGGACCATTTCAAAACTCTGCATCTTTGCGTCGGGTTTATAGAGTTTAATTGATTAAAACTTTCAACAACGGATCTCTTGG
>1107:6023:19395_095
AAGTCGTAACAAGGTTTCCGTAGGTAAGTAATGGTCGTGTCCTTATTCTCCTTGGGTCAACATATGCTAACGTGAAATTTCTAGGTGAACCTGCGGAATGATCATTAACGAGTTAGGGTCTTCTAGGCCCGACCTCCTAACCCTATGTTTACTGAACCTTTGTTGCTTCGGCGGGCCCGTCTCACGACCGCCGGGGGACCGTAAGACGTCCTCTGGCCCGTGTT
>1109:10160:20761_101
AAGTCGTAACAAGGTTTCCGTAGGTGAACCTGCGGAAGGATCATTAATGTAACCGGACCGGCCTTTGCCGTAAAACGCAACGGATTGGGAAGGGAGATATCATATACCCTGTATTTATTTACTTTTGTTGCTTTGGCGGGCCGTCCTTTTAGGCGTCGGCCCTGCCCCTGGCTCCGGCTAGGGCGCGCCCGCCAGAGGATCTCAAAACCTGAATGTCAG
>2105:18429:13974_133
AAGTCGTAACAAGGTTTCCGTAGGTAAGTAGTGGTCGTGTCCTTTTCCTCCATGGTCAACATATGCTAACGTGAAATTTCTAGGTGAACCTGCGGAAGGATCATTAACGAGTTAGGGTCTTCTCGGCCCGACCTCCCAACCCTATGTTTACTGAACCTTTGTTGCTTCGGCGGGCCCGTCTCACGGCCGCCGGAGGTGTCACTGCCTCTGGCCCGTGCCCG
>1103:6607:17928_002
AAGTCGTAACAAGGTTTCCGTAGGTGAACCTGCGGAAGGATCATTGCCGAGTCACGAGGCTCCCAACCATCGCGAACATACCACTACGTTGCCTCGGCGGGCGGCTCCAGGGCGGAGCCTCTGCCCTCCCCCCCGGGGGGCGCCCGCCAAAGGCCCGCCAAACCATGTCGTATCTGGGCTACTCTGAGTACCCGCGCAAGCAGTCAAAACTTTCAACAATG
>1105:5092:7197_002
AAGTCGTAACAAGGTCTCCGTAGGTGAACCTGCGGAGGGATCATTACAGAGTTCTCGCCCTCGCGGGTAGATCTCCCACCCCCTGTTATCGTTACTGTGTTGCTTTGGCGGGCTGCCAGGCCAGGCCTGGCCGCCGGCTCCGGCTGGCGCGCGCCCGCCAGAGGCCCGCCAAACCATGTCGTATCTGGGCTACTCTGAGTACCCGCGCAAGCAGTCAAAACT
>1110:14041:4969_049
AAGTCGTAACAAGGTTTCCGTAGGTGAACCTGCGGAAGGATCATTACCAATCTTTTTAGCGGGCCTTGGCTTTGTCCATGGTCTCGCAAAAAAAACTGTATTTAAAACCCGCTCATCAATTATAAAACATAATTTTTATTATTATTATAATAATAAAGATCACTTTCAACAACGGATCTCTTGGTTCTGGCATCGATGAAGAACGCAGCAAAGTTCGCCTGTCTC
>2101:13186:17599_193
AAGTCGTAACAAGGTCTCCGTAGGTGAACCTGCGGAGGGATCATTACAGAATTGGCGCCTCGGCGTCCAACTTTACCTTCCTGTGGGAGAGAAGCGTGCCTCGGCGTCGAAGACGCCGAACCTGTGCCGATTTGCGTTGCCTCCGATCCACGCTAGATTTAAAACTTTCAACAACGGATCTCTTGGTTCTGGCATCGATGAAGAACGTAGCAAAGCACCTCTGTC
>2112:3168:10857_163
AAGTCGTAACAAGGTTTCCGTAGGTGAACCTGCGGAAGGATCATTATTGATTTTAGCTTAACCTGGCTTTTTTTAGCCAAGGTTAATGCGAAATTTTTGTATTTAAAACCCACTCTTCACTCACTCAAATTTTTTTTATTGTAATAAAAAAAGATCACTTTCAACAACGGATCTCTTGGTTCTCGCATCGATGAAGAACGTAGCAAATATACTGTCTCTTATAC
>2103:26313:7108_207
AAGTCGTAACAAGGTTTCCGTAGGTGAACCTGCGGAAGGATCATTACAGAGAACTCGCCCCTCGGGGTAGTCTCCCACCCTGTGTCGTTATACCTTCGTTGCTTTGGCGGGCCGCGGGGCCCCGGCCCCGCCCCTGGCTCCGGCTAGGGCGCGCCCGCCAGAGGACCTCAAAACCTGAATGTCAGTGTCGTCTGAGTACTATATAATAGTTAAAACTTTCAAC
>2104:26451:21716_163
AAGTCGTAACAAGGTTTCCGTAGGTGAACCTGCGGAAGGATCATTATTGATTTTAGCTTAACCTGGCTTTTTAGCCAAGGTTAATGCGAAATTCTTGTATTTAAAACCCACTCTTACATGAATCAAATTTTTTTTATTGTAATAAAAAAGATCACTTTCAACAAAGGATTTCTTGGCTCTTGCACCGATGAAGAACGCAGTAAACCCCTGTCTCTTATACACAT
>2107:4381:13911_238
AAGTCGTAACAAGGTCTCCGTAGGTGAACCTGCGGAGGGATCATTACAGAGACTCTGCCCCTTGGGTAGACCTCCCACCCTGTGTTTACACACACTGTTGCTTTGGCAGGCCTGCTCTCGGGCTACCGGCCTTGGCTGGTCCGCGCCTGCCAGAGGGTTCCAAACTCGTATTTTGTGTCGTCTGAGCATAACGCAATAGTTAAAACTTTCAACAACGGATCTCT
>1109:19788:15597_112
AAGTCGTAACAAGGTCTCCGTAGGTGAACCTGCGGAGGGATCATTACAGAGTTCATGCCCTCCGGGTAGATCTCCCACCCACTGTTATCACTACTCTCGTTGCTTTGGCGGGCCGCTGGGCCCTGCCCGGCCGCCGGCCCCGGCTGGCGCGTGCCCGCCAGAGACCACCAAAACTCGTTTAATTGGTGACGTCTGAGAAAACATAAATAGCAAAAAACTTTC
>1109:4176:13522_002
AAGTCGTGACAAGGTCTCCGTAGGTGAACCTGCGGAGGGATCATTATCGAGTGAGGGCCCCTGGCCCGACCTCCAACCCCTTGAAATTCAGACCGTGTTGCCTCGGGGGTGACCCGGACGTTTCGGCGTCGGGGCCCCCGGTGGACCCCTCAACTCTGCATCTTTGCGTCGGGTTACACAAGTTTAATTATCAAAACTTTCAGCAATGGATCTCTTGGC
>1111:14119:25563_168
AAGTCGTAACAAGGTTTCCGTAGGTGAACCTGCGGAAGGATCATTAATGTAACCGGACCGGTCCTTTGCCGTAAAACGCAACGGATCGGAAAGGGAGATATCATACACCCTGTGTTTATTTACCTTTGTTGCTTTGGCGGGCCGTCTTTTTAGGCGTCGGCGTCGGCTGATCGCGCCCGCCAGAGGACCACACAACTCTGTTAATATGTCGTCTGAGTACTATAT
>1101:28213:18653_113
AAGTCGTAATAAGGTTTCCGTAGGTAAGTAGTGGTCGTGTCCTTTTCCTCCATGGTTAATATATGTTAACGTGAAATTTCTAGGTGAACCTGCGGAAGGATTATTAACGAGTTAGGGTCTTCTCGGCCCGACCTCCTAACCCTATGTTTACTGAACCTTTGTTACTTCGGCGGGCCCGTCTTACGACCGCCGGGGACCGTAAAACGTTCTCTGGTCCGGGTCC
>1106:24754:13033_144
AAGTCGTAACAAGGTCTCCGTAGGTGAACCTGCGGAGGGATCATTACAGAAAAAGAAATCACCCCGTTTTTTTAATAAAATGGGTTCTTATTCCCTAACCCGTGTTTACATACCTTTGTTGCTTTGGCAGGCCGCCTTCGGGCGTCGGCTTCGGTTGATTAGTGCCTGCCAGAGACCCCAAACTCTGTGTTTAGTGATGTCTGAGTACTATATAATATTTAAA
>2103:10340:13159_229
AAGTCGTAACAAGGTTTCCGTAGGTGAACCTGCGGAAGGATCATTAATGTAACCGGACCGTTCGGGTGCCGTAAAACGTATTCGTTCGGAAAGGGAGATATCATACACCCTGTGTTTATTTACCTTTGTTGCTTTGGCGGGCCGTCCTTTTAGGCGTCGGCCCTGGCTGATCGCGCCCGCCAGAGAACCAAACTCTGAATGTTAGTGATGTCTGAGTACTATCTA
>2104:24885:13455_123
AAGTCGTAACAAGGTTTCCGTAGGTGAACCTGCGGAAGGATCATTACCGAGTTAGGGTCTTATAGGCCCGACCTCCAACCCTTGACTGAAACTACCGCGTTGCTTTGGCGGGCCCGCCCCGAAAACGGGCCGCCGGAGGCGTCACTGCCTCTGGCCCGTGCCCGCCAGTAGCCACAATCAACCCTTTTTTAACCGTGACGTCTGAGTGCAAATACAAATGTAC
>2110:26578:14023_217
AAGTCGTAACAAGGTCTCCGTTGGTGAACCAGCGGAGGGATCATTATAGAGTTTTCTAAACTCCCAACCCATGTGAACTTACCATTGTTGCCTCGGCAGAAGCTGCTCGGTGCACCTTACCCTGGCCCGGCCTACCCTGCAGCGCCTTACCCTGGAACGGCTTACCCTGTAGCGGCTGCCGGTGGACTACCAACCTCTTGTTATTTTATTGTAATCTGA
>2112:12580:19694_188
AAGTCGTAACAAGGTCTCCGTAGGTGAACCTGCGGAGGGATCATTAACGAATGGCTTTTTTGGCCTTCGACTTCAAACCTGTGGAAGCGAGATGTGCTTTGGCGCCAAGTCGCCTCATTTATGCCAAAAAGCATTTGTCTGAATCAAAAACTAAATAAATTAAAACTTTCAACAACGGATCTCTTGGTTCTGGCATCGATGAAGAACGTAGTGAATACCACTGTC
>1103:15586:12477_034
AAGTCGTAACAAGGTTTCCGTAGGTGAACCTGCGGAAGGATCATTAAAGAATAATTCTTGATCCGCCCAAAGAAAGGAGGGAGAGCTGTAGCTGGCCCTAGGCACGTGCACGCTTTCTTTCTGGACTTTGGTCGTATGGGCGCGGAGGGTCAACCCTCTGCGTCTTCATATGCCCCTCTTCGTTTAGAAAGTCTCAGAATGTTTATGATCGTTGAGCTGCG
>1104:5348:14525_213
AAGTCGTAACAAGGTCTCCGTAGGTGAACCTGCGGAGGGATCATTACAGAGAACATCGCCCTCACGGGTGACTCACCAACCCTATGTTATACAACCTTTGTTGCTTTGGCGAGCCGCCTCGGCCGCTGGCTTCGGCTAGCGAGTGCTCGCCAGAGGACCCCAAACTCTGAATATTAATGTCGTCTGAGTACTATATAATAGTTAAAACTTTCAACAACGGATCT
>1105:24285:12625_047
AAGTCGTAACAAGGTTCCCTTCCGCCGCTCAGCACGGAGACCTTGTAACCCCTAGGGGAGGCAGCACGACAGTAAATAAAGCTCGCCGTTTGCAAGTTGGCCAATTGGCCGGCAACACAATCGAATTGACGGGGACCTCCTAAAGCCTGTAACACCAACCGTCTGGGGAAACTCGGACGGGGCCCTCACGGGGGTGGTAAGAGAGTACAGGATGCAACAATGG
>1105:7102:20730_172
AAGTCGTAACAAGGTTTCCGTAGGTGAACCTGCAGAAGGATCATTATTGAATAGTTTGTGGTGCTGTGCTGCCTCTCAGGGCATGTGCATGCATTGCATCTATTATCCACCTTCATGTGAACCAGTGTAGGCTTTGTCGTTTGTAAGTAGTCTGGTGTGAAAGCCGGGCTGAAGCAAGCTTCGGAGTCTATGATTTTATACACCTTTTGTATGTTTTTGAATCTC
>2103:15003:13443_049
AAGTCGTAACAAGGTTTCCGTAGGTGAACCTGCGGAAGGATCATTAATGAGAACTAAGGGTAGTAGTCTCGGCTACTACTCTGAACACTCCACCCTTTGTTTATATTACCTTTGTTGCTTTAGCAGGCCCGCTCTCGAGCCGCCGGCACCTGCTGGCCAGTGCCTGCTAAAGAACCTAAAACTCTTGTTATTAATATTGTCTGAGTACTATATAATAGTTAAAAC
>2104:10430:4943_223
AAGTCGTAACAAGGTTTCCGTAGGTGAACCTGCGGAAGGATCATTACCAATCTTTTTGCGGGCCCCTGTGGGCCTGCGAAAAAAACCATGTATTTAAAACCCAACTCATGATATTAACAAATTAAACTGTATCGATGTGATATGTAATTAAAGATCACTTTCAACAACGGATCTCTTGGCCCTCGCATCGATGAAGAACGTAGCGAATAGGCCCTGTCTCTTA
>2109:23200:5010_198
AAGTCGTAACAAGGTCTCCGTAGGTGAACCTGCGGAGGGATCATTACCGAGTGAGGGCCTCCGGGTCCGACCTCCCACCCTTTGTTTACTACACCATGTTGCTTTGGCGGGCCCGCCTTTTGGGGCCACCGGGGGCTTATAAGCCCCTGGTCAGTGTCCGCCAGTAGCCTTATTAAATTCTTTTATAATTATGTTGTCTGAGTATAAATATAAATCGTTAAAACT
>2105:15172:13126_076
AAGTCGTAACAAGGTTTCCGTAGGTGAACCTGCGGAAGGATCATTCACAAACGAGTGTTTTATGGCCCTCTTTAAAAATCCATATCCACCTTGTGTGCAATGTTTGTTGGGAAAGTTTTTTCTTTCCCTTCATAAATATCAACCTATATCTTTAACAACATTCGTCTGATAACATATTATGAATATACTTAATTCAAAATATAACTTTCAACAACGGATCTCTTG
>2113:27633:8817_112
AAGTCGTAACAAGGTTTCCGTAGGTGAACCTGCGGAAGGATCATTAATGTAACCGGACCGGCCTTTGCCGTGAAACGCAACGGATCGGGAAGGGAGATATCATATACCCTGTGTTTATTTACTTTTGTTGCTTTGGCGGGCCGTCCTTTTAGGCGTCGGTCAGGCTATCGGCTCCGGCTGGTAAGCGCCCGCCAGAGGACCCAAAAACTCTGAATGTTAATGTCG
>2113:28223:19299_032
AGGTCGTAACAAGGTTTCCGTAGGTGAACCTGCGGAAGGATCATTATCGATTTCAGCGCGATTTTTTTCGCGCACGTATTTAAAACCCCACTCTTATAAATATTTTTATCATGATTTTTTTTATAAGATCACTTTCAACAACGGATCTCTTGGTTCTGGCATCGATGAAGAACGCAGTGAAGACGGTCTGTCTCTTATACACATCTCCGAGCCCACGAGACTCC
>2114:15059:23598_137
AAGTCGTAACAAGGTCTCCGTAGGTGAACCTGCGGAGGGATCATTACAGAGTTCTCGCCCTCGCGGGTAGATCTCCCACCCCCTGTTATCGTTACTGTGTTGCTTTGGCGGGCTGCCAGGCCAGGCCTGGCCGCCGGCTCCGGCTGGCGCGCGCCCGCCAGAGGCCCGATAAATCCTGACTGTCGGGGTCGTCTGAGTACAATTTTTAATTAAAGCAAAACTT
>2114:15425:13828_077
AAGTCGTAACAAGGTTTCCGTAGGTGAACCTGCGGAAGGATCATTATCGATTTCAGCGCGATTTTTTTCGCGCACGTATTTAAAACCCCACTCTTATAAATATTTTTATCATGATTTTTTTTAAAAGATCACTTTCAACAACGGATCTCTTGGCTCTCCTATCGATGAAGAACGTAGCAAAAAGTCCCTGTCTCTTATACACATCTCCGAGCCCACGAGACTGG
>1108:21739:19615_227
AAGTCGTAACAAGGTTTCCGTAGGTGAACCTGCGGAAGGATCATTATTGAATACGATTGGTACTGATGCTGGCTCTTCACAGAGCATGTGCTCGTCCATCTATTTATCTTCTCTTGTGCACATCTTGTAGTCTTGAATGAAACCTCTCGCAGTCAATGCGGTTTGGGAGCTTGTTAACCCTTCTCCTGCTTGTTCAAGGCTATGTTTTCATATACACTATAAAGTTACAG
>2104:10889:10851_245
AAGTCGTAACAAGGTTTCCGTAGGTGAACCTGCGGAAGGATCATTAATGTAACCGGACCGGCCTTTGCCGTGAAACGCAACGGATCGGGAAGGGAGATATCATATACCCTGTGTTTATTTACTTTTGTTGCTTTGGCGGGCCGTCCTTTTAGGCGTCGGCCCCGGCTGATCGTGCCCGCCAGAGGACCTAAATTCTTTATCAGTGATGTCTGAGTATTATATAATAG
>2107:2061:15838_141
AAGTCGTAACAAGGTTTCCGTAGGTGAACCTGCGGAAGGATCATTAATGTAACCGGACCATTCGGGTGCAGTAAAACGCATCTGTTTGGAAAGGGAGATATTATACACCCTGTGTTTATTTACTTTTGTTGCTTTGGCGGGCCGTCCTTTTAGGCGTCGGCCCCGGCTGATCGCGCCCGCTAGAGGACCCAAACTCTTCTATCAGTGATGTCTGAGTACTATATAATA
>1104:10127:15692_217
AAGTCGTAACAAGGTCTCCGTAGGTGAACCTGCGGAGGGATCATTACAGAGTTCATGCCCTCCGGGTAGATCTCCCACCCACTGCTATCACTACTCTCGTTGCTTTGGCGGGCCGCTGGGCCCTGCCCGGCCGCCGGCCCCGGCTGGCGCGTGCCCGCCAGAGACCTCACAGACTCTGAATGTTAGTGTCGTCCGAGTAACTATACAATCGTTAAAACTTTCAACA
>2114:5761:13621_032
AAGTCGTAACAAGGTTTCCGTAGGTGAACCTGCGGAAGGATCATTAATGAGTTTGAATGAAGTTGTTCTGGTCTTTCGGGGCAAGTGAACACTTCTCTCAATCCATCTTACACCTGTGCACTTATCGGGGTTGACTTTGGATCTAAGTTGGATAACGACGGCGATCCTATAGTCTTCCTCTTCATACCAAATAACAAGTCTTAGAAAGTCATTTTTTGCTTGATGCAA
>1101:28707:20334_001
AAGTCGTAACAAGGTTTCCGTAGGTGAACCTGCGGAAGGATCATTACAAGTGAGGCTACCGAACGTTGGAAACAGCGGTTAGGAGCTTACACCCACCCGTGTTTACATACTATTGTTGCTTTGGCGGGCCGTGGCCTCCACTGCGGGCTCTGCTCGTGTGTGCCCGCCAGAGAACCAAACTCTGAATGTTAGTGATGTCTGAGTACTATCTAATAGTTAAAACTTT
>2102:17000:17358_146
AAGTCGTAACAAGGTTTCCGTAGGTGAACCTGCGGAAGGATCATTATCGTACAAAATGTGTGAGGCATGCAAGGGCTGTCGCTGACTCAAAGTCGTGCACGCCGGAGTGTCCTCTCACATAATAATCCATCTCACCCTTTGTGCACCACCGCGTGGGCACCCTTTGGGATCAGACCGATCTCGGAGGATGCTCGCGTTTTCACACAAACCCCCCTTATAAAAGTGTAG
>1109:5769:16245_215
AAGTCGTAACAAGGTTTCCGTAGGTGAACCTGCGGAAGGATCATTACCCAAAAGGATACTTCGGTATACCCCACCCGTGTCTATCTACTCTTGTTGCTTTGGCAGGCCGTGGTCACCCACTGTGGGCTTCTGCCTGCATGCGCCTGCCAGAGGACCAAACTCTGAATTTTAGTGATGTCTGAGTACTATATAATAGTTAAAACTTTCAACAACGGATCTCTTGGTTCTGG
>2104:26466:12193_019
AAGTCGTAACAAGGTCTCCGTAGGTGAACCTGCGGAGGGATCATTACGAAACAGGCGCATCTGCGTCAACCCCAACTTCCTGTGAGAGCAAAAGGCTTGCTTTGGCGCCGACGGCGTCAGATTTATGCGGATTTGCCATTGAGTCTGAGAAAAACAAGGTTTAAAACTTTCAACAAAGGATTTCTTGGCTCTTGCACCGATGAAGAACGCAGCGAACAACTGTCT
>2101:7666:6685_169
AAGTCGTAACAAGGTTTCCGTAGGTGAACCTGCGGAAGGATCATTAATGAAATGTGTAAATGATGCACTTTTTAAGGAGTTGAGGAATACAGGGGGCTAAAATAGTTGTTGCTGGCCTTGTCATGAGGCATTGTGCACACTACCTCTGGGGACCTCTTCGAACTAAGGGTGTGTCTATCATCTCATCTCTCACCTGTGCACCTAATGTAGGTCTGCATGGTTTTGGT
>2105:10357:2624_067
AAGTCGTAACAAGGTTTCCGTAGGTGAACCTGCGGAAGGATCATTATCGATTATCAGCGCGATTTTTTTCGCGCACGTATTTAAAACCCCACTCTTATAAATATTTTTATCATGATTTTTTTACTTTAAGTAAATTAAAAGATCACTTTCAACAACGGATCTCTTGGTTCTCGCATCGATGAAGAACGTAGCAAACAGCTGTCTCTTATACACATCTCCGA
>1108:20179:19211_151
AAGTCGTAACAAGGTTTCCGTAGGTGAACCTGCGGAAGGATCATTAAAGAATAATTCTTGATCCGACCAAAGAAAGGAGGGAGAGCTGTAGCTGGCCCTAGGCACGTGCACGCTTTCTTTCTGGACTTTGGTCGTATGGGCGCGGAGGGTCAACCCTCTGCGTCTTCATATGCCCCTCTTCGTGTAGAAAGTCTTTGAATGTTTTTACTATCATCGAGTCGCGACTT
>2112:8616:12838_008
AAGTCGTAACAAGGTTTCCGTAGGTGAACCTGCGGAAGGATCATTACCGAGTTAGGGTCTTATAGGCCCGACCTCCAACCCTTTGTTTACTACACCATGTTGCTTTGGCGGGCCCGCCTTTTGGGGCCGCCGGGGGTTTACAAGCCCCTGGTCAGTGTTCGCCAGCAGCCTTATTAAATTCTTTTATAATTATGTTGTCTGAGTATAAATATAAATCGTTAAAACTTT
>2110:9868:19589_182
AAGTCGTAACAAGGTTTCCGTAGGTGAACCTGCGGAAGGATCATTATTGAATAGTTCGTGGTGCTGTGCTGGCCTCTCGGGGCATGTGCACGCATTGCATCTATTATCCACCTTCATGTGAACCAGTGTAGGCTTAGTCGTTCGTAGGTAGTCTGGTGTAAAAGCCGGGCTGAAGCGAGCTTCGGAGTCTATGATTTTATACACCTTTTTGTATGTTTTTGAATGTCA
>1106:12197:5385_127
AAGTCGTAACAAGGTCTCCGTAGGTGAACCTGCGGAGGGATCATTAACGAATGGCTTTTTTGGCCTTCGACTTCAAACCTGTGGAAGCGAGATGTGCTTTGGCGCCAAGTCGCCTCATTTATGCCAAAAAGCATTTGTCTGAATCAAAAAAAAAACAAGAATCAAAACTTTCAACAAAGGATCTCTTGGCTCTTGCATCGATGAAGAACGCAGCAAAATGCTG
>2106:19998:5227_074
AAGTCGTAACAAGGTTTCCGTAGGTGAACCTGCGGAAGGATCATTATTGAAATAAACCTGATGAGTTGTTGCTGGTTCTCTTCTCCAGGGAATATTGTGCACACTTGTCATCTTTATATCACCACCTGTGCACTTTTTTTGTAGGCGAGGATTAACTTCCAAGTCTATGTTTCTTCATATACCCTAATGTATGTTATAGAATGTAAATGTAATGGGCCTTTGTTGCCTAT
>2102:18565:7682_090
AAGTCGTAACAAGGTCTCCGTAGGTGAACCTGCGGAGGGATCATTAACGAATGGCTTTTTTGGCCTTCGACTTCAAACCTGTGGAAGCGAGATGTGCTTTGGCGCCAAGTCGCCTCATTTATGCCAAAAAGCATTTGTCTGAATCAAAAAAACGAGAATCAAAACTTTCAACAAAGGATCTCTTGGCTCTTGCATCGATGAAGAACGTAGTGAACCCCAC
>1101:3791:18161_208
AAGTCGTAACAAGGTTTCCGTAGGTGAACCTGCGGAAGGATCATTATTGATTTTAGCTTAACCTGGCTTTTTTAGCCAAGGTTAATGCGAAATTCTTTTATTTAAAACCCACTCTTACATGAATCAAATTTTTTTATTGTGATAAAAAAAAGATCACTTTCAACAACGGATCTCTTGGTTCTCGCATCGATGAAGAACGCAGCGAACGACACTGTCTCTTAT
>2104:12843:6835_130
AAGTCGTAACAAGGTCTCCGTAGGTGAACCTGCGGAGGGATCATTACAGAGTTCTCGCCCTCACGGGTAGATCTCCCACCCACTGTTATCGTTACTATCGTTGCTTTGGCGGGCCGCCGGGCCCTGCCCGGCCCCCGGCCCCGGCTGGGGCGCGCCCGCCAGAGGCCCTACAAACTCTGAATGTCAGTGTCGTCTGAGTACTATACAATAGTTAAAACTTTCAACA
>2114:12462:13899_119
AAGTCGTAACAAGGTTTCCGTAGGTGAACCTGCGGAAGGATCATTAATGAAAACTTGGTTGGGTTGTTGCTGGCCCTCTGGGGCAATGTGCACACCTGCTCCATTTCAACCACCCGTGCACCTTCTGTAGACATGAAACAACTCTCAAAGAAGCATTGTTTTCTTTGGATTTCTAGAGAATTGCTGTGCCAGAAAGTCCAGCTCTTCTTGTTGTGGTTTCAAGTCTAT
>1101:12269:11766_205
AAGTCGTAACAAGGTTTCCGTAGGTGAACCTGCGGAAGGATCATTAACGAGTTAGGGTCTCTCCAGGCCCGACCTCCCAACCCTTTGTTTACCGAACCTCTGTTGCTTCGGCGGACCCGTCTCACGACCGCCGGGGGACCGCCGACGAGGCGTCCTCTGGCCAGCGTCCGTCGATAGCCAAAACATTTAAACCCTGAATAAATCGTGTCTTGTGTCTGAGTCTAT
>1101:13080:7968_168
AAGTCGTAACAAGGTTTCCGTAGGTGAACCTGCGGAAGGATCATTACAGAGAATAATGCCCTCTGGGTATATCTCCCACCCAATGTTTACAATACCTCCGTTGCTTTGGCAGGCCCGTCTTGCGACTGCCGGCTTAGGCTGGTCAGTGCCTGCCAGAGGACCACACAACTCTGTTAATATGTCGTCTGAGTACTATATAAATAGTTAAAACTTTCAACAACGGAT
>2105:28275:9258_120
AAGTCGTAACAAGGTCTCCGTAGGTGAACCTGCGGAGGGATCATTACAGAGTTCGTGCCCTCACGGGTAGATCTCCCACCCTGTGTTATTATACCTTTGTTGCTTTGGCGGGCCGCCCTCGGCTACCGGCCCCGGCTGGTACGCGCCCGCCAGAGGACCCCAAACTCTGAATGTTAGTGTCGTCTGAGTACTATACAATAGTTAAAACTTTCAACAACGGATCTCT
>2102:17169:18660_141
AAGTCGTAACAAGGTTTCCGTAGGTGAACCTGCGGAAGGATCATTATTGAATAAACTTGGTTAGGTTGTTGCTGGCTCTTAGGAGCATGTGCACGCCGAATCCATCTTTAACCACCTGTGCACTTTGCGTAGATCTGAACATTTCGAGAACACTCGGTTTGAGAATTGCTGTGCGTAAGCCAGCTCTTCTTGTATTCAGGTCTATGTTTTCACATACCCCATATGAATG
>1101:9681:18121_138
AAGTCGTAACAAGGTTTCCGTAGGTGAACCTGCGGAAGGATCATTACAGTGTTCGCTGCCCCACGGGTAGCAAACCTCACCCTTGTGTATTATATCTTTGTTGCTTTGGCACGCCGCCTTCGGGTACCGGCTTTGGCTGGCTCGCGCGTGTCAAGGGACCTGAAACTCTGAATGTTAGTGTCGTCTGAGTACTATCTAATAGTTAAAACTTTCAACAACGGATCTCTT
>1103:9902:20039_051
AAGTCGTAACAAGGTTTCCGTAGGTGAACCTGCGGAAGGATCATTAATGAGTTTTGAACGAAGTTGTTCTGGTCTTTCGGGGCAAGTGAACGCTTCACTCAATCCATATAACACCTGTGCACCTTTGGGGAAAACCAAGGGGGGGACTTCAAAGTTGGTTAACGACGATGATCCCCCATGTTTTCTCTTCTACACAAATCATAGTTATTAGAAAGTTTGTTTTGCT
>2103:9510:10274_069
AAGTCGTAACAAGGTTTCCGTAGGTGAACCTGCGGAAGGATCATTATCGTGCAACAGAGGCGCGAGGGCTGTCGCTGACTCGAAAGGTCGTGCACGCCCGAGCGCTCTCACGCATCCATCTCACCCCTTTGTGAACCACCGCGTGGGTCGTCCTTCGGGCGGCTCGCGTTTTTACATACATACCCTTTTAATGCGATGTTAGAATGTTTTACCTTTTTTGCGGTGACACG
>1103:14709:26402_131
AAGTCGTAACAAGGTTTCCGTAGGTGAACCTGCGGAAGGATCATTACCGAGTGATGGTTACTTCGTGACCACCTCCCGTCCTGTGCCTATTTTGTCTTTTGCTTCGGCGGGGGAACTCGCCGGAGCACAACTATAAACACGTTAAAACTGGCGTCTGAGGATTTTTATAAGCAAAACTTTCAACAACGGATCTCTTGGTTCCGGCAACGATGAAGAACGTAGTGA
>2106:21189:8252_189
AAGTCGTAACAAGGTTTCCGTAGTATAAGTATTGGAACATTCCCTTACAGGGGTTTAGTACTCACGATGTCGTGTTTACAGAATGATCCTTCCAAAGAATCACTTATTGAAGCCTATGTGAACCTGTTATATACAGGTTTGGTCCCACGACTATAAAAATTTGGGTTACCGTGCAAGTCATTTATTGGCAACATAATCGAATTGCGGGGATCTCCTAAGGTCATCT
>2108:11303:14944_188
AAGTCGTAACAAGGTTTCCGTAGGTGAACCTGCGGAAGGATCATTACAGAGTTGTTGAAACAGGCTGCTGCTGGCTCCTTTCGGGAGCATGTGCACGCTTGTTCGCATCCCATCCTCCACACTTGTGCACCATCTGTAGTTCTGAGCCGAGGTGCTCGTTCACCTCGAAAGCTCGGTTCTATGTTATTTCAACAACGCTTCAGTTTGATAGAATGTATCCACAGGCGC
>2106:17420:1547_036
AAGTCGTAACAAGGTTTCCGTAGGTGAACCTGCGGAAGGATCATTATCGAATTGTAATATGGGGGGATGTTGCTGGCCCAATCCGTTGGGTAATGTGCACTCTTCTCTATTCAAAATCCACCTGTGCACATGGAGTAGGCATGGATTCAGTTCTGTGCTTATGTTTTATTATTATACACTTGTAAAAGATGGTATTGATCATATAAATATGACAACTTTCAACAAT
>2108:20734:20082_039
AAGTCGTAACAAGGTTTCCGTAGGTGAACCTGCGGAAGGATCATTACCAATCTTTAGTGAGCCTTGGCTTTGTCCATGGTTCGCAAAACTTGTATTTAAAACCCGCTCATAAATTTTAAAACGAACACTTGTTATTATTATAATAATAAAGATCACTTTCAACAACGGATCTCTTGGCTCTCGCATCGATGAAGAACGCAGTAAAAAATCTGTCTCTTATACACA
>1105:6576:18838_040
AAGTCGTAACAAGGTTTCCGTAGGTGAACCTGCGGAAGGATCATTACTGAGTGAGGGCCCTCTGGGTCCAACCTCCCACCCGTGTTTTATTGTACCTTGTTGCTTCGGCAGGCCCGCCTCACGGCCGCCGGGGGGCCTCTGCCCCCGGGCCCGCGCCTGCCGAAGACACCCTTGAACGCTGTCTGAAGTTTGCAGTCTGAGCGAAAAGCAAAATTTATTAAAACTT
>1102:5591:9245_116
AAGTCGTAACAAGGTCTCCGTTGGTGAACCAGCGGAGGGATCATTACCGAGTTATCAACTCCCAAACCCCTGTGAACATACCTGAACGTTGCCTCGGCGGGACCGCCCCGGCGCCCAACTCGCGGCCCGGACCCAGGCGCCCGCCGGAGGACCCAAACTCTTGCTTTAAACAGTGGCATACTCTCTGAGTCTCACAAACAAAAAAATGAATCAAAACTTTCAACAA
>1102:22525:14782_078
AAGTCGTAACAAGGTTTCCGTAGGTGAACCTGCGGAAGGATCATTATCGATTTCAGCGCGATTTTTTTCGCGCACGTATTTAAAACCCCACTCTTATAAATATTTTTATCATGATTTTTTTTTAAAAGATCACTTTCAACAACGGATCTCTTGGTTCTCGCATCGATGAAGAACGCAGTAAAAGCTGGCTGTCTCTTATACACATCTCCGAGCCCACGAGACCGA
>2103:24531:9258_245
AAGTCGTAACAAGGTTTCCGTAGGTGAACCTGCGGAAGGATCATTATTGAAATAAACCTGATGGGTTGTTGCTGGTTCTCTAGGGAGCATGTGCACACCTTGTCATCTTTATATCTCCACCTGTGCACCTTTTGTAGACCCCCAGGTCTATGTTGCTTCATTTACTCCAATGTATGTCAATAGAATGTTTGTGCCTATGAAATCTATACAACTTTCAGCAACGGATCT
>1112:21707:22358_223
AAGTCGTAACAAGGTCTCCGTAGGTGAACCTGCGGAGGGATCATTACCGAGTGAGGGCCCCCGGGCTCGATCTCCCACCCTTTGACAAACGTCCGGTTTGCCTCGGGGGTGACCCGGCCCTCCCATAGGGCCGGGTGCCCCCGGAGGGATTCCTACTCTGCATCTTTGCGTCGGAGTCGAATGGAAAATTGAATGAAAACTTTCAACAACGGATCTCTTGGTTCTG
>1103:19668:12260_034
AAGTCGTAACAAGGTTTCCGTAGGTGAACCTGCGGAAGGATCATTAATGAACATAATTTGCCATGGGGAATGGAGGGGAGCTGTCGCTGGCCTCATTCTTGAGGCATGTGCACGCCCCCTTTGGAACCCTATGTTGTTTTTCATATCTTTACCCCCCCCCGTGCACACAATGTAGGATGCCTCTTTTCCTTTGGGAAAAAGGGGGTACCTATGTCTTTTGCAACATGC
>2106:26459:13696_081
AAGTCGTAACAAGGTTTCCGTAGGTGAACCTGCGGAAGGATCATTAATGTAACCGGACCGTTCCTCTGCCGTAAAACGCACTGGATCGGAAAGGGAGATATCATACACCCTGTGTTTATTTACTTTTGTTGCTTTGGCGGGCCGTCCTTTTAGGCGTCGGCCCCGGCTGATCGCGCCCGCCAGAGGACTCAAACTCTTCTATTAGTGATGTCTGAGTACTATATA
>1107:12721:19316_101
AAGTCGTAACAAGGTTTCCGTAGGTGAACCTGCGGAAGGATCATTCATAATAAGTGTTCTACTGCACTTTTTAAACAAGTACTCACCTTGTGTGCAATGTTTGCTGTCGTTGTCGCTCACGCGTCGCGACAGCATAATACCAACCCTTTTTTTTAATACTTTGTCTGAAACTATTTTGAATAAAAAATTCTAAATACAACTTTCAACAACGGATCTCTTGGCTCTC
>1104:14894:3068_050
AAGTCGTAACAAGGTTTCCGTAGGTGAACCTGCGGAAGGATCATTAATGTAACCGGACCGTTCGGGTGCCGTAAAACGTATTCGTTCGGAAAGGGAGATATCATACACCCTGTGTTTATTTACCTTTGTTGCTTTGGCGGGCCGTCCTTTTAGGCGTCGGCCCTGGCTGATCGCGCCCGCCAGAGGATCCAAACTCTTTTATCAGTGATGTCTGAGTACTATATAA
>1101:15623:15844_182
AAGTCGTAACAAGGTTTCCGTAGGTGAACCTGCGGAAGGATCATTAGTGAACGCCCTTCATGGGCTTAAACTATTCCAAACCTCTGTGAACCGTGCCCTTCGGGGCTAATTTTACAAACATGGTGTAATGAACGTCATAACTTTAACAAAACAAAACTTTCAACAACGGATCTCTTGGCTCTCGCATCGATGAAGAACGTAGTAAATGGGTCTGTCTCTTAT
>1104:11264:11653_240
AAGTCGTAACAAGGTTTCCGTAGGTGAACCTGCGGAAGGATCATTAACGAATTGTAATGGGGGTTGATGCTGGCAAGCTATCTTTTGGCTGCATGTGCTCGCCTCCAACAATCTTTATCCACACACCTGTGCACCTTCTGAGGGTTTTTCGAGTAGAGATTGCCATTTGGTGGTTTTTCTTGGATATTCCCTCTTTACATACACTGATTATAATGTTGAACGTGCTCGTG
>1110:14419:20283_036
AAGTCGTAACAAGGTTTCCGTAGGTGAACCTGCGGAAGGATCATTACCAATCTTTTTGCGGGCCCTTGTGGTCCTGCGAAAAAAACCATGTATTTAAAACCCAACTCATGATATTAACAAAATATACTGTATCAATGTGATATGTAATTAAAGATCACTTTCAACAACGGATCTCTTGGCTCTCGCATCGATGAAGAACGTAGCAAATCGCTTCTGTCTCTATAC
>2105:19155:13299_069
AAGTCGTAACAAGGTCTCCGTAGGTGAACCTGCGGAGGGATCATTACAGAGTTCATGCCCTCACGGGTAGATCTCCCACCCTGTGTTATTATACTTTGTTGCTTTGGCAGGCCGCCCGCGTGGGCTACCGGCTCCAGCTGGTAAGTGCCTGCCAGAGGACCCCAAACTCTGAATATTTTATTGTCTGAGTACTATATAATAGTTTAAAACTTTCAACAACGGATCT
>1106:12025:24816_049
AAGTCGTAACAAGGTTTTGCTAAGCAACAGTCCTTCTGTAGCAGAGCTTAACGGAGACCTTGCACCCGAGAGGGGGGACCGACTCTAAAAAAACTCCCAGCGCAAGTCAGCACCGCTGGCAACACAATCGAATTGCGGGGACGCTTTAAAGCTCACCAGTACCAACTACTCTTCTAGGGTAGGGCTAGCACAGCTAGAGGTCACAATCTGGTGGGATGGTACAATAAG
>1101:10247:3166_193
AAGTCGTAACAAGGTTTCCGTAGGTGAACCTGCGGAAGGATCATTAAAGAAACTTCGCCTCCGGGCGGAGTCCTTCTAAACCCGTGTCTACCTTACCTTTGTTGCTTTGGCAGGCTGCCTTCGGGCGTCGGCTTCGGCTGATAGTGCTTGCCAGAGGACCCAACTCTTTTGTTTAGTGATGTCTGAGTACTATATAATAGTTAAAACTTTCAACAACGGATCTCT
>1110:11984:15518_001
AAGTCGTAACAAGGTTTCCGTAGGTGAACCTGCGGAAGGATCATTATTGAATAAGCTTGGTTAGGTTGTTGCTGGCTCTTCGGAGCATGTGCACGCCTACCACCAACCTTTTACCACCTGTGCACCTTTTGTAGACCTAGATATCTCTCGAGGCAAACTCGGTTTTGAGGACTGCTGTGCGCAAGCCAGCTTTCTTTACATTTCTAGGTCTATGTTTTTACACACA
>1101:16918:21802_150
AAGTCGTAACAAGGTTTCCGTAGGTGAACCTGCGGAAGGATCATTCATAATAAGTGTTCTACTGCACTTTTTAAAAATAGTACTCACCTTGTGTGCAATGTTTGTTAGACTCTTTCGGGAGTCTGACATTTATACCAACCTTTTATATTTTGAACCACTTTGTCTGAAAAATATTATGAATACTTAATTCTAAATACAACTTTCAACAACGGATCTCTTGGCTCT
>1101:11436:16552_171
AAGTCGTAACAAGGTTTCCGTAGGTGAACCTGCGGAAGGATCATTAAAGGTTTCGGGTACCCAGTGCCCAAACTTCAACCCTATGTTTTAACTAAACCTGTTTCTTTGCCGGTTTCGGCCGGCAGAAGTTTTCTCAAACTCATTATAAATGTGTCTTCTGAATCAAAAACTAAATAAATTAAAACTTTCAACAACGGATCTCTTGGTTCTGGCATCGATGAAGAA
>1102:17189:20859_033
AAGTCGTAACAAGGTTTCCGTAGGTGAACCTGCGGAAGGATCATTACCAATCTTTTAGCGAGTCTTGGCTTTGTCCATGGTCTTGCAAACTTTGTATTTAAAACCCGCTCATAAATTAAAACAAACTTTTGTTATTATTATAATAAAGATCACTTTCAACAACGGATCTCTTGGCTCTCGCATCGATGAAGAACGTAGCAAACAACTGTCTCTTATACACATCTC
>1107:16628:7066_112
AAGTCGTAACAAGGTTTCCGTAGGTGAACCTGCGGAAGGATCATTATTGATTTTAGTTTAACCTGGCTTTTTTAGCCAAAGTTAATGCGAAATTCTTGTATTTAAAACCCACTCTTACATGAATCAAATTTTTTTATTGTGATAAAAAAAAGATCACTTTCAACAACGGATCTCTTGGTTCCGGCAACGATGAAGAACGTAGTAAAAAATCCCTGTCTCTTA
>1111:8053:15952_204
AAGTCGTAACAAGGTTTCCGTAGGTGAACCTGCGGAAGGATCATTATTGAGTGATAGGTCTCACAGGCCTGACCCTCCAACCCTTGTGTTCCCGTACCGATATTGCTTTGGTGGACCTGTCCCAGCCCGGGACTGCCAAAGGGGCTTCCGCCCCTTGGGCCAGAGTCCGCCAGAGATAAACCGGATTCTTGCCATAATGAATAGTAGTCTGAGTGATGGAAAAGGG
>1101:17007:8679_229
AAGTCGTAACAAGGTCTCCGTAGGTGAACCTGCGGAGGGATCATTACCAGAGATGGTGGGCCCCCGCGCCCCCGTCCCCAACCCTTTGTTGACCGAAACCATTTTGTCTCGGGGGCAGAGCGTCCGCCGCCGCCCCCGGAGGACCACCGAACGCTGTCTCTATACGTCGGAGTATTGATTAAATGAATGAAAACTTTCAACAACGGATCTCTTGGTTCTGGCATC
>1112:14663:25842_042
AAGTCGTAACAAGGTTTCCGTAGGTGAACCTGCGGAAGGATCATTACAGAATTTGTAATGAGTTCGTTGAGGGGTTGTGCTGGTCTGGACACACTGGACATGTGCACACCTTGATCGAGCGCATTTACATATCCACACACACACACCTGTGCACGATCTGTAGTTTTGGGATGATCACAGGGTCTGTCATGGACTTTGAAAGCCCATTGCTATGTCTTTATCCACA
>2110:25821:18585_087
AAGTCGTAACAAGGTTTCCGTAGGTGAACCTGCGGAAGGATCATTATTGATTTTAGCTTAACCTGGCTTTTAGCCAAGGTTAATGCGAAATTTTTGTATTTAAAACCCACTCTTATCATGAATCAAATTTTTTTATAATGATAAAAAAGATCACTTTCAACAACGGATCTCTTGGTTCTCGCATCGATGAAGAACGTAGTAAACCATCTGTCTCTTATACACAT
>1114:22051:10740_113
AAGTCGTAACAAGGTTTCCGTAGGTGAACCTGCGGAAGGATCATTATCGATTTCAGCGCGATTTTTTTCGCGCACGTATTTAAAACCCCACTCTTATAAATATAAATATTTTTATCATGATTTTTTTACTTTAAGTAAATTTAAAAGATCACTTTCAACAACGGATCTCTTGGTTCTCGCATCGATGAAGAACGTAGTAAATGGACCTGTCTCTTATACACATC
>1105:16500:8716_015
AAGTCGTAACAAGGTTTCCGTAGGTGAACCTGCGGAAGGATCATTACCAATCTTTTAGCGGGCCTTGGCTTTGTCCATGGTCTCGCAAAAACTCTATTTAAAACCCGCTCATAAATTAAAACATAATTTTTGTTATTATTATAATAATAAAGATCACTTTCAACAACGGATCTCTTGGCTCTCGCATCGATGAAGAACGTAGTGAATTTCCTGTCTCTTATA
>2107:21811:24127_144
AAGTCGTAACAAGGTTTCCGTAGGTGAACCTGCGGAAGGATCATTATAGTGAAAAGCTATAGACTTGGTGTCTTGGATAAAACCATAGAGATGGAAGTTTAGCCTATTTATAAGCTTAGCTGCTCCTCTATGTGGCCTGTAAAAAGGAATCCTGCACCGCCCACCCTTGTTAATTAAATTTTAACGTTACCTTGGTAGGCTAGCCTACCAGTGGACAAACAAAACTC
>2106:11057:9326_149
AAGTCGTAACAAGGTCTCCGTTGGTGAACCAGCGGAGGGATCATTATAGAGTTTTCTAAACTCCCAACCCATGTGAACTTACCTTTTGTTGCCTCGGCAGAAGTTATAGGTCTTCTTATAGCTGCTGCCGGTGGACCATTAAACTCTTGTTATTTTATGTAATCTGAGCGTCTTATTTTAATAAGTCAAAACTTTCAACAACGGATCTCTTGGTTCTGGCATCGATGAAGA
>1101:5808:15960_209
AAGTCGTAACAAGGTTTCCGTAGGTGAACCTGCGGAAGGATCATTAGAGAATCAGGCCCTTAGGGCTCTTCTCCCACCTCTTGTAGATCTTGCGATTGTTGCCTTGGTGAGCCGTCTCCTACGTGAGCCACGGGAATCCTACAGGGGTCTTGTGAGTGTTCATCATAGGCCATTTTAGACCCTATGTATTAATGGTATCATCAAATTATGAGAGAAAGTCAATAAC
>1113:28779:15211_146
AAGTCGTAACAAGGTCTCCGTAGGTGAACCTGCGGAGGGATCATTACAGAGTTCATGCCCTAACGGGTAGATCTCCCACCCTATGTTATCATCACTTTGTTGCTTTGGCGGGCCGTCAGGCCTCGGCTTGGCTACCGGCTCTCGCTGGTAAGCGCCCGCCAGAGAACCCCAAACCCTGAATATCAGTGTCGTCTGAGTACTATATAATAGTTAAAACTTTCAACAA
>1102:7461:14110_235
AAGTCGTAACAAGGTCTCCGTGTTGGAGTCAGAGTGATCCCTCTACAGCGAACCTTTGGAAGCCTTTGCACTCCAGAAATGGGGGGTCTCAGCGACTAAAAATAAGAGACAGCAAGTAGTGTTAACCACTGCAACATAATCGAATTGCGGGGACATCCTAAAGCCTGACGGTACTAACCTTTGGTAGAAATATTAGAGGGGCCTATGCTAAAAACATGGGAGATA
>1101:17154:26130_047
AAGTCGTAACAAGGTTTCCGTAGGTGAACCTGCGGAAGGATCATTAATGTAACCGGACCGGTCCTTTGCCGTAAAACGCATTGGATGGGAATGGGAGATATCATACACCCTGTGTTTATTTACCTTTGTTGCTTTGGCGGGCCGTTCTTTTAGACGTCGGCCTCGGCTGATCGCGCCCGCCAGAGGACCCAAACTCTTTTATCAGTGATGTCTGAGTATTATATA
>1109:13220:18371_229
AAGTCGTAACAAGGTCTCCGTAGGTGAACCTGCGGAGGGATCATTACCAGAGATGGCGGGCCTCCGCGCCCCCGTCCCCAACCCTTTGTTGACCAAACCACTTTTGCCTCGGGGGCAGAGCGGCCTCCGCCGCCCCCGGTGGACCAACCAACCCTGTCTCTGTATGTCGGAGTTTTTGATGAATGAATGAAAACTTTTAACAACGGATCTCTTGGTTCTGGCATCG
>2113:28063:14407_077
AAGTCGTAACAAGGTCTCCGTAGGTGAACCTGCGGAGGGATCATTATTGAATGGTCTTTTGACCTTTGACCCATCAAACCTGTGGAAGTGAAGACTGTGCTTCGGCGTCCGTTTGGGCGCCGCTTTTATGCATAAACTGTTTGTAGTCTGAGTGAATGCAAAGAATGAAAACTTTCAACAAAGGATCTCTTGGCTCTTGCATCGATGAAGAACGCAGTAAACTT
>2105:6978:21005_048
AAGTCGTAACAAGGTTTCCGTAGGTGAACCTGCGGAAGGATCATTATTGATTTTAGCTTAACCTGGCTTTTTAGCCAAGGTTAATGCGAAATTCTTGTATTTAAAACCCACTCTTATATGAATCAAATTTTTTTTATTGTAATAAAAAAGATCACTTTCAACAACGGATCTCTTGGTTCCGGCATCGATGAAGAACGCAGTAAAGATCCTCTGTCTCCTT
>1102:20463:2662_159
AAGTCGTAACAAGGTCTCCGTAGGTGAACCTGCGGAGGGATCATTACAAGACTTTGTGCGTGCCCCGAGCGGCGCGTACGTTCCATCCTGTGTGAGCACATAGCTTGCTTTGGCGCCTCTGGCGTCAGACTTATGCGGACATGCTTTTGAATCTGAAAGACCTAGAAATTTAAAACTTTCAACAAAGGATCTCTTGGCTCTTGCACCGATGAAGAACGTAGCAAA
>1101:20158:4389_016
AAGTCGTAACAAGGTCTCCGTTGGTGAACCAGCGGAGGGATCATTACGGAGGCTCACACCCTCAACCCCCGCGAACCCTACCTCTGCCAGAAAGCGTTGCCTCGGCCGGTACCCCTGGGAGGGGTCTCGTCCCCCGGCCGGGGGGCGCGCAGGACTCTTAAGTCGCGACGTCTCAGTGAGGGCTCACGAGTTAAAACTTTCAGCAACGGATCTCTTGGCTCTGGC
>1113:5076:14238_036
AAGTCGTAACAAGGTTTCCGTAGGTGAACCTGCGGAAGGATCATTAATGTAACCGGACCGGTCCCTCGCCGTAAAATGCGGCGGATCGGAAAGGGAGATATCATACACCCTGTGTTTTTATACCTTTGTTGCTTTGGCGGGCCGTCCTTTTAGGCGTCGGCGTCGGCTGATCGCGCCCGCCAGAGGACCCAAACTCTTTTATTAGTGATGTCTGAGTACTATATA
>1102:11348:10014_066
AAGTCGTAACAAGGTTTCCGTAGGTGAACCTGCGGAAGGATCATTACCAATCTTTTAGCGGACCTTGGCTTTGTTCATGGTCTCGCAAAAACTCTGTATTTAAAACCCACTCATAAATTAAAACAATAATTGTTATTATTATAATAATAAAGATCACTTTCAACAACGGATCTCTTGGCTCTCGCATCGATGAAGAACGCAGTAAAACACTGTCTCTTATACACA
>2106:12102:13604_013
AAGTCGTAACAAGGTTTCCGTAGGTGAACCTGCGGAAGGATCATTACCAATCTTTTTGCGGGCCCCTGTGGTCCTGCGAAAAAAACCATGTATTTAAAACCCAACTCATGATATTAACAAATTATACTGTATCAATGTGATATGTAATTAAAGATCACTTTCAACAACGGATCTCTTGGCTCTCGCATTGATGAAGAACGTAGCGAAGTACCCTGTCTTCTT
>1106:24494:15744_050
AAGTCGTAACAAGGTCTCCGTAGGTGAACCTGCGGAGGGATCATTACAGAGTTCATGCCCTCGCGGGTAGATCTCCCCACCCTTGTGTTATCATCACCTTTGTTGCTTTGGCGGGCCGCCAGGCCCCACGGTCAGGCTACCGGCTCCGGCTGGTAAGCGCCCGCCAGAGGACCCCAAACTCTGAATATTAGTGTTGTCCGAGTACTATGTAATAGTTAAAACTTTC
>1103:23786:22942_180
AAGTCGTAACAAGGTCTCCGTTGGTGAACCAGCGGAGGGATCATTACCGAGTTTTCAACTCCCAAACCCCTGTGAACATACCTCGACGTTGCTTCGGCGGGACCGCCCCGGTCGCCCCTCGCGGGCGGACCGGAACCAGGCGCCCGCCGGAGGACCACAAACTCTTGTTTCCTAATAGTGGCAATACTCTGAGTCTCACAAAAAAATAAATTAAAACTTTCAACA
>1110:6219:13622_154
AAGTCGTAACAAGGTTTCCGTAGGTGAACCTGCGGAAGGATCATTAGAATAATGGAAAACTATTTTCCTAATACTTTATTCAAAAATTTCATTCTTAAAATTTTTTTTTAAAATAAAAACTTAAATTAAGATAACTTTCAACAACGGATCTCTTGGCTCTTGCATCGATGAAGAACGTAGTGAATGCCTGTCTCTTATACACATCTCCGAGCCCACGAGACGTC
>2104:26821:12274_037
AAGTCGTAACAAGGTTTCCGTAGGTGAACCTGCCGAAGGATCATTACCAATCTTTTTGCGGGCCCCTGTGGTCCTGCGAAAAAAACCATGTATTTAAAACCCAACTCATGATATTAACAAATTACACTGTATCGATGTGATATGTAATTAAAGATCACTTTCAACAACGGATCTCTTGGCTCTCGCATCGATGAAGAACGCAGTGAACAAAGTCTGCTCTTATA
>1104:5612:10631_057
AAGTCGTAACAAGGTTTCCGTAGGTGAACCTGCGGAAGGATCATTAGAATGAGATCGGTGGGCGAAAGCCTGCCAACCTCCACCCTTGTGTATCATTCACTTGTTGCTTTGGTGGGCCGCGAGCCTAACGGTGAGCACCGGCTTCGGCTGGGGAGTGCCTGCCAGAGGACCCAACTCTGTATTATTATGAAATCTGAGTACTATATAATAGTTAAAACTTTCAACA
>1101:12418:4440_097
AAGTCGTAACAAGGTTTCCGTAGGTGAACCTGCGGAAGGATCATTAACGAGTTAGGGTCTCTCATGGCCCGACCTCCCAACCCTTTGTTTACCGAACCTCCGTTGCTTCGGCGGACCCGCCCCTCCGGGGGCCGCGGGAGGATCAGTCCTCTGGCCTGCGTCCGCCGATAGCCAACCCCTTCAAACTCTTGAATAAATCGTGTCATGATGTCTAAGTTTTTAACC
>1102:13029:1741_185
AAGTCGTAACAAGGTTTCCGTAGGTGAACCTGCGGAAGGATCATTATTGAATAAAATTTGATTGGATTGCTGCTGGCTCTTTGAAGAGCATGTGCACATCCAATTCAATTTTTGTAAAACCCCCCTCTATGTGCACTGTTTAGATCTTGAAACATTTCAAGGCAGTCTTTAAGATGGCTTTGGCTTTTCTTTGAGAGAATTGCCTTTTTGCACAGGCTTTTCTTG
>1101:18101:19379_044
AAGTCGTAACAAGGTTTCCGTAGGTGAACCTGCGGAAGGATCATTACCGAGTGACGCCCGTCGGGGGCTCTCTCCCACCTCCTGTCGACCTTGCCACTGTTGCCTTGGCAAGCCGCTTCTCACGGAGCCGCGGGGTCCCACACGGGGTCTCGCGAGCGCTTGCCAGGGGCAGGGGCCCCTCTCATGCCTCTATCATATGGTACTGTCAAGCTAAGCGAGAAAGAG
>1101:19324:9792_095
AAGTCGTAACAAGGTTTCCGTAGGTGAACCTGCGGAAGGATCATTACCAATCTTTTAGCGGGCCTTGGCTTGTCCATGGTTCGCAAAAAAACCTGTATTTAAAACCCGCTCATAAATTATAAAACATAATTTTTGTTATTATTATAATAATAAAGATCACTTTCAACAACGGATCTCTTGGCTCTCGCATCGATGAAGAACGCAGCGAATTATGCTGTCTCT
>2113:10721:23427_004
AAGTCGTAACAAGGTTTTCGTAGGTGAACCTGCGGAAGGATCATTAATGAGTTGCACTCCTCCGGGAGCCATCTCCACCCACTGTGAACAAACCTGTTGCTTTGGCGGGCCGCGGCCCCCCGCCGCCGGCTCCGGCTGGCGAGCGCCCGCCAGAGGCTTTTAAACTCTTATTTACAATGAGTCTGAGCAAGAAATAAATGCAAAAAACTTTCAACAACGGATCTCTT
>1101:23620:8946_075
AAGTCGTAACAAGGTTTCCGTAGGTGAACCTGCGGAAGGATCATTACCAATCTTTTTAGCGGGCCTTGGCTTTGTCCATGGTCTCGCAAAAAAAACTTGTATTTAAAACCCGCTCATAAATTATAAAACATAATTTTTGTTATTATTTTGTAATAATAAAGATCACTTTCAACAACGGATCTCTTGGCTCTCGCATCGATGAAGAACGTAGTGAATAGCGAC
>1106:19854:2175_052
AAGTCGTAACAAGGTCTCCGTAGGTGAACCTGCGGAAGGATCATTAATGTAACCGGACCATTCGGATGCTGTAAAACGCATTCATTTGGAAAGGGAGATATCATACACCCTGTGTTTATTTACCTTTGTTGCTTTGGCGGGCCGTTCTTTTAGACGTCGGCCCCGGCTGATCGTGCCCGCCAGAGGACCCAAACTCTTCTATCAGTGATGTCTGAGTACTATATA
>1101:18619:16839_048
AAGTCGTAACAAGGTTTCCGTAGGTGAACCTGCGGAAGGATCATTACCAATCTTTTAGCGGGCCTTGGCTTTGTCCATGGTCTCGCAAAAACTCTGTATTTAAAACCCGCTCATAAATTAAAATATAATTTTTATTATTATAATAATAAAGATCACTTTCAACAACGGATCTCTTGGCTCTCGCATCGATGAAGAACGTAGCAAATACCTATTGTCTCTTATACA
>1112:7337:16511_064
AAGTCGTAACAAGGTTTCCGTAGGTGAACCTGCGGAAGGATCATTATAGTAAAAAGCTATAGACTTGGTGTCTAAGGATGAAACCATAAAGGTAAATCCTGCACCGCCCAACCTTGTTAATAAATTTAACGTTACCTCGGTAGGTTAGCCTACCGGTGGACAATCTAAAAACCTTTTAAAATATACTTGTAAATAAACTCGTCTGATAATTTTTAAAATAAAATTA
>1101:10170:6834_069
AAGTCGTAACAAGGTCTCCGTTGGTGAACCAGCGGAGGGATCATTACCGAGTTTACAACTCCCAAACCCACTGTGAACCTTACCTATCGTTGCTTCGGCGGGATCGCCCTGGCGCCTCGCGGCACCAGATCTCAGGCGCCCGCCGGGGGCCCGAAACTCTTGTTTTATTATCAGTGGTTTCTCTCCGAGTGGCACAAGCAAAAATAAATCAAAACTTTCAACAAC
>1112:11902:13185_091
AAGTCGTAACAAGGTTTCCGTAGGTGAACCTGCGGAAGGATCATTAATGAAACACACGAGTCGAGGAAGAAGGGGAAGTGAGAAAGACTGTCGCTGGCTCTGTGTTCCCATGGAGTAATGTGCACGTCCATCGCTTTTCCCCTTTCTCGTTCGTAAATTCACGCTCACACCTGTGCACCATGGTAGATCACCTTCGAAAGAGGGGGGGTCTATGTTCATCATATTTAT
>2104:4000:14703_101
AAGTCGTAACAAGGTCTCCGTAGGTGAACCTGCGGAGGGATCATTAACGAACGGCCCTTATGGGCCTTCACCCCCCTTCTCAACCCCTGTGGATGTTGGTGACGTTGAGTGCTTCGGCGCCGTCGCGCGCCGCACTTGCTCGACTTCTGCGGCGATTGTTCGTCTGATTTCAACATGTTTTTAATTAAAACTTTCAACAAAGGATCTCTTGGCTCTCGCATCGATG
>1101:14064:5689_107
AAGTCGTAACAAGGTTTCCGTAGGTGAACCTGCGGAAGGATCATTAATGTAACCGGACCGTTCGGGTGCAGTAAAACGCATCTGTTTGGAAAGGGAGATATCATACACCCTGTGTTTATTTACTTTTGTTGCTTTGGCGGGCCGTCCTTTTAGGCGTCGGCCCCGGCTGATCGCGCCCGCCAGAGGACCCAAACGCTGAAATTATACTGTCTGAGTTGCTAT
>1104:16327:22916_001
AAGTCGTAACAAGGTCTCCGTAGGTGAACCTGCGGAGGGATCATTACAGAGTTCTCGCCCTTCCGGGTAGATCTCCCACCCACTGTTATCGCTACGATTGTTGCTTTGGCAGGCCGCTGGGTCCTGCTCGGCCGCTGGGTCCGGCTAGCGCGCGCCTGCCAGAGACCCCCCAAACCCTGAATGTCAGTGTCGTCTGAGTACTATATAATAGTTAAAACTTTCAACA
>1101:13996:14406_174
AAGTCGTAACAAGGTTTCCGTAGGTGAACCTGCGGAAGGATCATTATCGATATCTCGAGAAGAGGAGGGGAAGACCAGAGCAGAAACAAGGGGGGGAGTCCTCGGAGAAAAAGGCTGTCGCTGGCTCGTACATTCGAGCATGTGCACGCCTTCCGAGTCGCTCTCTTCCTCTCTCTCTCGTCGACCTTTCTTTCTTTTCGTTCTCACTTCACACCTGTGCACCCA
>1107:18070:10354_172
AAGTCGTAACAAGGTCTCCGTAGGTGAACCTGCGGAGGGATCATTAACGAATGATCATCCTTGATCTTCCACCCTCAAACCACTGTGGACTTGGAGATGTGCTTCGGCGTCGAGAGGCGCCGCCTTTATGCATCGAGCCTTTATTGTCTGTCTGAAGTAAATGTCAAAACTTTCAACAAAGGATCTCTTGGCTCTCGCATCGATGAAGAACGTAGCGAATCA
>1104:14706:14039_216
AAGTCGTAACAAGGTCTCCGTTGGTGAACCAGCGGAGGGATCATTGCCGAGTCTCGACTCCAAACCCGCGAACCTACCACCGTTGCCTCGGCGGGCGGCCCCAGGGGGGGCCTCGGGCCTTCGGGTGCTCGCCAGTGGGCCCAAACACTGCCACGTGAGTCTGCTACGTCCCGGTCTCCGGACCATGAAAACCCACGAACCTACCATTGTTGCCTCGGCGGGC
>1102:24348:20085_012
AAGTCGTAACAAGGTTTCCGTAGGTGAACCTGCGGAAGGATCATTAAAAAAAGAGAAACGTCCCGTTTTTTTTTTCATAAGAATGGGTTCTATTCCCTTAAACCGTGTCTACATACCTTTGTTGCTTTGGCAGGCCGCCTTCGGGCGTCGGCTCCGGCTGATAGTGCCTGCCAGAGGACCCAAACTCTATGTTTAGTGATGTCTGAGCATAACGCAATAGTTAAA
>1109:13044:7452_156
AAGTCGTAACAAGGTTTCCGTAGGTGAACCTGCGGAAGGATCATTACCGAGTGCGGGCCCTCTGGGTCCAACCTCCCACCCGTGTCTATTGTACCTTTGTTGCTTCGGCGGGCCCGCCGTCAGGCCGCCGGGGGGCATTCGCCCCCGGGCCCGCGCCCGCCGAAGACCCCAACACGAACACTGTTCTGAATTGCAGTCTGAGTTGATTATTAAATCAATTAAAACT
>1101:16970:15836_150
AAGTCGTAACAAGGTTTCCGTAGGTGAACCTGCGGAAGGATCATTAACGAGTTAGGGTCTTTCAGGCCCGACCTCCCAACCCTATGTTTATTGAACCTCTGTTGCTTCGGCGGACCCGTCTCACGACCGCCGGAGGACCGCCGCGAGGCGTCCTCTGGCCCGCGTCCGCCGAGAGCCAACCACTTAACACTCTGAATGAATCGTGTCATTATGTCTAAGTCTATG
>1101:24786:12068_047
AAGTCGTAACAAGGTCTCCGTAGGTGAACCTGCGGAGGGATCATTACAGAGACTCTGCCCTTTGGGTAGACCTCCCACCCTGTGTCGTTATACCTTTGTTGCTTTGGCGGGCCGCGGGGCCCCGGCCCCGCCCCTGGCTCCGGCTAGGGCGCGCCCGCCAGAGGACCTCAAAACCTGAATGTTAGTGTCGTCTGAGTATAGATATAAATCATTTAAAACTTTC
>1101:12735:10929_245
AAGTCGTAACAAGGTTTCCGTAGGTGAACCTGCGGAAGGATCATTACCGAGTGAGGGCCCTCTGGGTCCAACCTCCCACCCGTGTTTATCGTACCTTGTTGCTTCGGCGGGCCCGCCACTTGTGGCCGCCGGGGGGCACTTGCCCCCGGGCCCGCGCCCGCCGAAGACACCATTGAACGCTGTATGAAGATTGCAGTCTGAGCTTATTAGCTAAATTAGTTAAAA
>1102:18219:26063_015
AAGTCGTAACAAGGTTTCCGTAGGTGAACCTGCGGAAGGATCATTACCAATCTTTTTAGCGGGCCTTGGCTTTTTTGTCCATGGTCTCGCAAAAAAACTGTATTTAAAACCCGCTCATAAATTATAAAACAATTTTTGTTATTATTGTAATAATAAAGATCACTTTCAACAACGGATCTCTTGGCTCTCGCATCGATGAAGAACGTAGTAAAAGACTGTCTCTTA
>1110:8936:20199_143
AAGTCGTAACAAGGTTTCCGTAGGTGAACCTGCGGAAGGATCATTAATGTAACCGGACCGTTCGGGTGCAGTAAAACGCATCTGTTTGGAAAGGGAGATATCATACACCCTGTGTTTATTTACTTTTGTTGCTTTGGCGGGCCGTCCTTTTAGGCGTCGGCCCCGGCTGATCGCGCCCGCCAGAGGACCCCAAAACTCTGAGTGTTAATGTCGTCTGAGTACTA
>1104:12498:25892_220
AAGTCGTAACAAGGTTTCCGTAGGAGAACCTGCGGAAGGATCATTATTGAATGAAACAATGGGGATGATGCTGGTCATTCGTGGCAATGTGCACTCCTCTTTATTCACATCCACCTGTGTACATTGAGTAGGCATGGATTCAGTTCCATGTCTATGTTTTCTTTATAAACACAATGCTTTGTGAATGTATAAATGATATAAAAATATACAACTTTCAACAACGGA
>1101:10219:13407_137
AAGTCGTAACAAGGTTTCCGTAGGTGAACCTGCGGAAGGATCATTACCGAGTGCGGGCCCTCGCGGCCCAACCTCCCACCCTTGTCTCTATACACCTGTTGCTTTGGCGGGCCCACCGGGGCCACCCGGTCGCCGGGGGACGTCGTCCCCGGGCCCGCGCCCGCCGAAGCGCCCTGTGAACCCTGATGAAGATGGGCTGTCTGAGTACTATGAAAATTGTCAAAA
>1101:28429:14057_164
AAGTCGTAACAAGGTTTCCGTAGGTGAACCTGCGGAAGGATCATTACCAAGGGTTTTTCCCTTCATAATCCACCGTGTGCACTCATTAAATCTTTCGGCCCGTAGGCTTTGCCTCGGGTTGATGGATCATTTTTCTAGCCTGAAAATTTGTCTGATCAAATTTGTATTAAATATCTTATACAACTTTCAACAACGGATCTCTTGGCTCTCGCATCGATGAAGAAC
>1104:15549:9334_024
AAGTCGTAACAAGGTTTCCGTAGGTGAACCTGCGGAAGGATCATTATCGAGTGAAGGGGTTTTCCATTCATGGAGCCCGATCTCCCAACCCTTGTATTCTTAACCGATTTGCTTTGGCGGACCCGTCACTTGGTTGTGACCGCCAGAGGGAACCTTTCCCTTGGGCCCGTGTCCGCCAGAGACACATGAACGCTTGTTATGAAATTAAGCTGTCTGAGTAAATAAG
>1101:19967:6647_213
AAGTCGTAACAAGGTCTCCGTTGGTGAACCAGCGGAGGGATCATTAGCGAGTTTTCAACTCCCAACCCTTGCGAACCGTACCCCGTTCTGTTCTCGTTGCTTCTGGCGGGAGGGGGGGGCGCGTCCTTCGGGGCGCGCCTCTCTCTCCCAGGTCCCTTCGGGGCGCCCGCCAGCGGCCGCGAGCCGCCTGAACTTTTTTTAAACCGTAACGAAACGTCTGAGAAA
>2111:10893:20567_011
AAGTCGTAACAAGGTTTCCGTAGGTGAACCTGCGGAAGGATCATTACCGAGTACCGGAGCCTTCGGGTTCCTACTCCCACCCTATGTTGACTTTGAATGTTGCTTTGGCGGACCGGTGGTCTCACCGCTGGCCTAGGCTAGAGAGCGTCCGCCAGAGGATTTTGAACTCTGTTTAACGGTGAATTCTGAGTCTTGATAAATTGAATCAAAACTTTCAACAACGGAT
>1101:6664:14346_112
AAGTCGTAACAAGGTCTCCGTAGGTGAACCTGCGGAGGGATCATTACAGAATTGGCGCCTCGGCGTCCAACTTTACCTTCCTGTGGACGTAAGCTTTCTTTGGCGTCGCAGACGCCGCATTTGTGCTCAGTTGCGTTGCATCCGATCGAAACTAAATTTAAAACTTTCAACAAAGGATCTCTTGGCTCTTGCACCGATGAAGAACGTAGTAAAAAGCTGTCTCTT
>2108:3935:13837_169
AAGTCGTAACAAGGTTTCCGTAGGTGAACCTGCGGAAGGATCATTACTGAACCGCCGACACGAGCTGTTGCTGGTCTCCAAACGGGGGCATGTGCACGCTCTGTTTGTGCATCCACTCACACCTGTGCACCTTCTGTAGTTCTGTGGCCTGGGGGACTCGTCCTCCTGCTGTGGTTCTGCATCTTTACACTCACGCTGTGATAAAGTCTAATGGAATGCGTGTCGCG
>1102:15158:17195_007
AAGTCGTAACAAGGTCTCCGTAGGTGAACCTGCGGAGGGATCATTACCGAGTTCTTGCCCTGCGGGTAGGTCTCCCACCCACTGCCATCACTACCGCGTTGCTTTGGCGGGCCGCCGAGCCCCGCCCGGCCACCAGCTGCGGCTGGCGCGCGCCCGCCAGAGGCCTACAAACCCTGAGTGTCGGTGTCGTCTGAGCACTACGTAACAGTCAAAACTTTCAACAAC
>1104:10733:14921_199
AAGTCGTAACAAGGTTTCCGTAGGTGAACCTGCGGAAGGATCATTAGAATAATGGGAAATTATTTTCCTTATACTTTATTCAAAAATTTCATTCAATATAAAATTTTTTTTTAAAATAAAAACTTAAATTAAGATAACTTTCAACAACGGATCTCTTGGTTCTTGCATCGATGAAGAACGTAGCAAAAGAAGCTGTCTCTTATACACATCTCCGAGCCCACGA
>1101:13303:26096_137
AAGTCGTAACAAGGTTTCCGTAGGTGAACCTGCGGAAGGATCATTATCGTAAAAATCGAGGGTGCGAGGGCTGTCGCTGACCTTTTGGTTGTGCACGCCTGAGTGCTCTCACACAATCCATTTCACCCCTTGTGCACCACCGCGTGGGTCCCTCTTTGGCTAGTTCCGAGGGGGGGCTTGCGTTTTCACACAAACTTGTAATAGTGTAGAATGTCTTTTTTTTTG
>1101:24398:5662_008
AAGTCGTAACAAGGTTTCCGTAGGTGAACCTGCGGAAGGATCATTAGTGAATGGTTATTAGGCGAGGCGAAGTAGCCATTGGTGAAAAGCCCCGTCCATTAATGACAAACACCTGTGAACTGTAGTGGACCTCGAGTCCACAGTTTTACCAAACCCAAAAAAGTCAATGATGTTACTCTAATTATAATAAAATAAAACTTTCAACAACGGATCTCTTGGCTCCCA
>1101:19473:10343_025
AAGTCGTAACAAGGTCTCCGTAGGTGAACCTGCGGAGGGATCATTACCGAGTTGTCGCAAGACAATCTCCCTTTCTTGTGGTTGACTATGTTGCCTTGCCTTCGGGCAGGATTATTCTGAATCAGTGTCGTCTGAGTTTTATTTAATAAATCAAAACTTTCAACAACGGATCTCTTGGTTCTGGCATCGATGAAGAACGTAGCAAAGCACTGTCTCTTATACACA
>1102:8136:18173_229
AAGTCGTAACAAGGTTTCCGTAGGTGAACCTGCGGAAGGATCATTATTGAATGAATGTAGAGTCGGTTGTAGCTGGCCCCCCCGGGGGCATGTGCACGCCTTCTCTTTCATCCACACACACACCTGTGAACTCGTGAGACGGGGAAGCCTCTCGGGGCGTCCCGTCTGCTATATTATAAACTCATATATTGTAAAACGAATGTACATGATGTAAACGCATCTTTA
>1102:12486:19341_239
AAGTCGTAACAAGGTTACCTTCTAGCAGCTCGCTACGGAGACCTTGCACCCCTACAGGGAGGCAGCACGACCATAAATAAAGCTCGCCGCGTGCAAGTCGACCACGGTCGGCAACACAATCGAACTGACGGGGACCTCCTAAAGCCTGCAGCACCAACCGTCCGAGGAAACTTAGATGGGGCCCTCCCGGGGTGGTAAGAGAGTGCAGGATGATACAATGGATGA
>2102:13959:4309_018
AAGTCGTAACAAGGTTTCCGTAGGTGAACCTGCGGAAGGATCATTATCGAATTGCAATATGGGGATGTTGCTGGCCATTAGGCAACGTGCACTCCTCTATTCAAAATCCACCTGTGCACACAAAGTAGGCATGGATTCAGTTCTGTGCTTATGTCCTTCATATCACACACACATTTTGTAAAAGATCATAAAAAAAGATAATAACATAACAACTTTCAACAATGGA
>1102:20146:20801_057
AAGTCGTAACAAGGTTTCCGTAGGTGAACCTGCGGAAGGATCATTAACGAATTTCAAGTCGGTCGATTGTGCTGGCGGCAACGCACGTGCACGTCGACCGCAAACCCAATCCACACACCTGTGAACGTACGGCCTCGGAGTTAATTCTCGAGGCACACCATTTTTTACCTACTCTGTAACAGAATGTGACCTGTGCCAAAAGCGCAAAAACTTAACAACTTTCAA
>1101:13044:19263_120
AAGTCGTAACAAGGTTTCCGTAGGTGAACCTGCGGAAGGATCATTAACGAAGCCATTTTGGCATCATTTCTTTCTATTCTGTGAATTTATCTTTGCTTTGGGTGGTTTGTTTAGCAGTTTTGTTTTACAGCCGCCCAAATAACAAAACTCTTAAATTTTTTGAAATTGTCTGACTGATTAAAAAAAATTAATCAAAACTTTCAACAACGGATCTCTTGGTTCTCG
>2107:3491:13767_177
AAGTCGTAACAAGGTTTCCGTAGGTGAACCTGCGGAAGGATCATTAATAATTGAAATATCATATGGAATGAATCAATTTTAAATCCATATTCACCTTGTGTGCATTCATTGAAATTTATGCTTTGGGAGGTTTTTCTTTTTTTTTTTCTTTTTTTTTTGAGGAAAAAAAAAATAAATAAAAAA
>1103:15496:12009_093
AAGTCGTAACAAGGTTTCCGTAGGTGAACCTGCGGAAGGATCATTAATGAGCAAGGGTCTTCTAGGCCCGACCTCCCAACCCTATGTTTACTTGACCAATGTTGCTTCGGCAGGCCCGTCCTTTGGGACCGCCGGGGGACCGTGAAACGTCCTCTGGCCTGCGCCCGCCGGTGGCCCAAACCACATAACTCTGTAACGAATCGTGTCATTGTCTGAGTAAAATTA
>2102:25373:5705_058
AAGTCGTAACAAGGTTTCCGTAGGTGAACCTGCGGAAGGATCATTACAGAGAAATTGCCCTTCGGGGTAGATCTCCCACCCTTTGTTTACATTACCTTTGTTGCTTTGGCAGGCCCGTCTTTTGACCACCGGCTTTGGCTGGTCCGCGCTTGCCAGAGGACCCTAAACTCTTGATTTTGTGTTGTCTGAGTAATATTATAATAAGTTAAAACTTTCAACAACGGAT
>1102:16721:10087_183
AAGTCGTAACAAGGTTTCCGTAGGTGAACCTGCGGAAGGATCATTAACGAAAGCTAGAGCGAGGTTGTGGCTGGCCCCCCTTTCCCGGGGGGGCAACGTGCACGCCACGTCTCCGTCTTCATCTCTCACCTCCCTGTGCACCTCTGCGTGGGCTTCGAGCGTTCGTTCGCTCGGGTCCGCGTCCTTTTACACAACGAAACCCTTTGCATGTATCGGAACGTCTGG
>1108:12148:21186_001
AAGTCGTAACAAGGTTTCCGTAGCAAGTCCTTGCGTTGGAACATGATTCCTTCCGCAGTGTACACTTATCGAAGCCTTTGCAGCCGCGCAAGTGGCAGGCCCGAGCGACTAAATAAATAAATTGGAGCCGTTGCAAGTCAGCCTGCGAGCTGGCGACACTTTCGAATTGACGGGAACGCCCTAAAGCCGATCGCACCAACCCGCGAGGGAAACCTCACGGGGGCC
>1101:26162:11482_202
AAGTCGTAACAAGGTTTCACTCGAACAGCATCCTTCCGGGTCGCTTGCCGAAGCCTATGCAACCCTCGCGGGGTCCGCGACTATAAATATAGGATGCAAGTCGCGATAGCGGCAACATAATCGAATTGCGGGGATCTCCTAAAGCCTAGCAGTACCAACACCCTCCAGAAATGCAGGGTGGGCCAGCGTTAATCACGCTGGAGGTCAGAACCTGCGAGGATGCCA
>1104:16376:18793_029
AAGTCGTAACAAGGTTTCCGTAGGTGAACCTGCGGAAGGATCATTCATAATAAGTGTTTTACTGCACTTTTTAAACAAGTACTCACCTTGTGTGCAATGTTTGCTGACATCGTCGTTCACGCGTCGCGTCAGCATAATACCAACCCTTTATTGAAACTTTTTTGTCTGAAGATATTTTGAATAAATAATTCTAAATACAACTTTCAACAACGGATCTCTTGGCTC
>1101:20642:10215_004
AAGTCGTAACAAGGTTTCCGTAGGTGAACCTGCGGAAGGATCATTATTGAATAAACTTGGTCAAGTTGTTGCTGGTCCTTCGGGGCATGTGCACGCTTGCCACCAATTTTAACCACCTGTGCACCTTTTGTAGACTGAAAAACGATTTCTCGAGGCAACTCGGATTGAGGACTGCTGTGCGCAAGCCAGCTGTTCTTGTGTTTCTCAGTTTATGTCTTTACATAC
>2112:26250:17726_079
AAGTCGTAACAAGGTTTCCGTAGGTGAACCTGCGGAAGGATCATTAACGAAATGCTTGTCGCGAAGGGTTGTAGCTGGTCCCCTCGGGGCACATGTGCACGCCCGGAGCGCATCCACCTCCAACACCTGTGCACGACCTGTAGCTTGGGATGATCACGGGGCCCCCCGTCGGCCACGAATGCCCTCGTCTATGAAGTATCTCACACACAACCAGTCATGTGGAATG
>1101:18744:7070_158
AAGTCGTAACAAGGTCTCCGTAGGTGAACCTGCGGAGGGATCATTAACAGAGTTCATGCCCTCACGGGTAGACCTCCCACCCTATGTTATTATACCTTTGTTGCTTTGGCGGGCCGTTGCCCCACGGCTAACCACTGGCCTCGGCTCGTGTGTGCCCGCTAGAGGACCCCAAACTCTGAATATTTAGTGTCGTCTGAGTACTATAAAATAGTTAAAACTTTCAAC
>1113:20219:19525_218
AAGTCGTAACAAGGTCTCCGTAGGTGAACCTGCGGAGGGATCATTAAAAGAGATGGCGGGCCCCCGGGCCCCCGTCCCCAACCCTTTGTTGACCAAACCACTTTTGCCTCGGGGGCAGAGCGGCCTCCGCCGCCCCCGGTGGACCACTTAACACTGTCTCTGTACGTCGGAGTCTTTGATAAATAAATGAAAACTTTTAACAACGGATCTCTTGGTTCTGGCATC
>1104:28827:19691_225
AGTTGTAACAAGGTTTCCGTAAGTGAACCTGCGGAAGGATCATTATTGATTTTAGCTTAACCTGGCTTTTTTAAGTTAAGGTTAATGCGAAATTCTTGTATTTAAAACTCACTCTTACATGAATCAAATTTTATTTTTTATTATAATAAAAAAAAGATCACTTTCAACAACGGATCTCTTGGCTCTCGCATCGATGAAGAACGTAGTAAAGTCCCCTGTCTCTT
>1102:14143:9161_118
AAGTCGTAACAAGGTTTCCGTAGGTGAACCTGCGGAAGGATCATTATCGAATTTTATAAGCAAAGGTTGTAGCTGGCCCCCTTGGGGCATGTGCACACCCCAGCTATTAAATCCACTTACACCTATGTGAACCTAACGTGGGAGGCATTCTTTCGAGATGGCTTTCATGAACTTCATATACCCTCCTGTATGTCTTAGAATGTTATTTATAATATTGCTTTGATG
>1109:28324:18459_070
AAATCGGAACAAGGTTTCCGTAAGTGAACCTGCGGAAGGATCATTATCGATTTCAGCGCGATTTTTTTCGCGCACTTATTTAAAACCCCACTCTTATAAATATTTTTTATCATGATTTTTTTACTTTAAGTAAATTAAAAGATCACTTTCAACAACGGATCTCTTGGTTCTCGCATCGATGAAGAACGCAGTAAACCACCCCTGTCTCTTATACACATCTCCG
>1101:19763:22638_075
AAGTCGTAACAAGGTTTCCGTAGGTGAACCTGCGGAAGGATCATTAGTGAATATTAGGGCGTCTACTTCGGTAGGGCCTGACCTCCACTTTCTAACTCTGTGCACTTATTTGGCGGAAAAGGGAATTAGTAACTTGTCTAATGACGATTACGACTTCTTACTTTCTGCGGCTTACTTTAAACACTAGTCAAAGTATGTAACGAAATATCGAAACAAATAAAAACT
>1102:10843:13785_220
AAGTCGTAACAAGGTCTCCGTAGGTGAACCTGCGGAGGGATCATTACCGAGATCGCGCCCCCTGGGCGGACCTCCCACCCACTGTCATCGCTACGACCGTTGCTTTGGCGGGCCGCCGGGCCCTGCCCCGCCGCCGGCCCCCGCCGGCGCGCGCCCGCCAGAGGCCCGCAGACTCTAGATGTCGGTGTCGTCTGAGCATCACACAAATCGTTAAAACTTTCAACA
>1101:21815:3457_057
AAGTCGTAACAAGGTTTCCGTAGGTGAACCTGCGGAAGGATCATTACTGGGTAAAGGCCTCGCGCCTCCAACCCCACCCTTTGCAACCGCGGCCCGGATTCGGCGTTCGGCGGGGGAATTCTCTGCTCGCGGAGATCCCTCGCCTGCCGGAATCAGCCAACTCTACCTAGAAAATTGAAGTCTGAGAATAAGTTAAATTAAACAAAACTTTCAACAACGGATCTC
>1104:11547:15283_097
AAGTCGTAACAAGGTTTCCGTAGGTGAACCTGCGGAAGGATCATTAACGAGTTAGGGTCTCTCCAGGCCCGACCTCCCAACCCTTTGTTTACCGAACCTCTGTTGCTTCGGCGGACCCGTCTCGCGGCCGCTGGGGGACCGCCGACAGGCGTCCTCTGGCCAGTGTCCGTCGATAGCCAAACATTTAAACCCTGAATCCAATTGTGTCTTATGCCTAAGTCTATG
>1106:23550:5402_240
AAGTCGTAACAAGGTCTCCGTAGGTGAACCTGCGGAGGGATCATTAACGAAGGATCATCTTTGATCTTCCTACCCTCAAACCACCGTGGACTTGAGATGTGCTTCGGCGTCGAGAGGCGCCGCCTTTATGCTCAGAGTCTTTTAATGTCTGAAAACATGAAAAGTCAAAACTTTCAACAAAGGATCTCTTGGCTCTCGCATCGATGAAGAACGTAGCAAAAAT
>1110:16863:16019_157
AAGTCGTAACAAGGTCTCCGTAGGTGAACCTGCGGAGGGATCATTAACGAATGATCATCCTTGATCTTCTACCCTCAAACCAACTGTGGACACGAGATGTGCTTCGGCGTCGAGAGGCGCCGCCTTTATGCTCAAAGCCCTTTATTGTCTGTTGGAAACAAATGTCAAAACTTTCAACAAAGGATCTCTTGGCTCTCGCATCGATGAAGAACGCAGTAAATAA
>1108:29033:16252_002
AAGTCGTAACAAGGTCTCCGTAGGTGAACCTGCGGAGGGATCATTACACAAAAGGATACCCTCACCGGTATACCCCACCCGTGTCTATTTACTCTTGTTGCTTTGGCAGGCCGTGGTCTCCCACTGTGGGCTCTGCCTGCATGTGCCTGCCAGAGGACCAAACTCTGAATTTTAGTGATGTCTGAGTACTATATAATAGTTAAAACTTTCAACAACGGATCTCTT
>1104:25940:11912_144
AAGTCGTAACAAGGTCTCCGTAGGTGAACCTGCGGAGGGATCATTACCGAGCGAGGGCTCCGGCCCGACCTCCAACCCATTGAAGTTACCAACTCTGTTGCCTCGGGGGTGACCCGGCCGCCGCGTCGGGGCCCCCGAAGGACCACACCACTCTGCGTCTCTGCGTCGGAGTTTGAGGGAAATGTCAATTAAAACTTTCAACAACGGATCTCTTGGTTCTGGCAT
>1103:12953:5234_129
AAGTCGTAACAAGGTTTCCGTAGGTGAACCTGCGGAAGGATCATTAACGTATCTCTGACGGCGAGGGTGCGCCCTGCGCCGGCCCCAACGGTCGTGCAGCGGGTGCGCCCGAGCTGCTCAACCCTTGCAAACCCCACTGTGCACTTTTGTCGGCGGAGGGCCCAAGTGCCCCGAGCCGGATCACAAACTCCCAAATTCAAAAGAATGACAAGCGGACGCTGTGCCG
>1104:16494:20202_086
AAGTCGTAACAAGGTCTCCGTTGGTGAACCAGCGGAGGGATCATTACTGAGTGTTACCGCTCCCAAACCCTATGTGAACCTTACCCCGTTTCCTCGGCGGCCCCGCGCCGCCGGGGGCACCAAACTCCTGCTTCCCTCGTGGTATTCTCTCTGAGTGGCACAAGCAAAATAAATCAAAACTTTCAACAACGGATCTCTTGGTTCTGGCATCGATGAAGAACGCAG
>1105:10018:19567_114
AAGTCGTAACAAGGTTTCCGTAGGTGAACCTGCGGAAGGATCATTATTGAGTGAAGGGTCTCCCTCTGTGGAGCCTGATCTCCCAACCCTTGTGTTCTTCTACCAATTTGCTTTGGCGGGCCCGTCAGTGTTATGACCGCTGAAGGGCCTAAGTTAATCTTAACTTACCTTTAGGCCCGTGTCCGCCAGAGAGATCTGAATGCTTGCTATGAAAAGGCTGTCTGA
>1102:15674:15063_052
AAGTCGTAACAAGGTTACCTTCTGCAGCGCAGCTCCGGAGACCTTGCAACCCGTAGGGGAGGCAGCACGACATTAAATAAAGCTACCGTTTGCAAGTTGGCTAATAGCCAGCAACACGATCGAATTGCGGGGACCTCCTAAAGCCTATAACACCAACCGTCTGGGGAAACTCGGTCGGGGCCCTTATAAGGGGTGGTAAGAGAGTATAGGATATTACAATGGACA
>1101:22380:12299_038
AAGTCGTAACAAGGTTTCCGTAGGTGAACCTGCGGAAGGATCATTAATGAACTTTGAACCCTTCGAGTCTGATGCTGGCTTCACTGCATGTGCTCGTCTTGAAGGCTCTTCTTTGTCCACCTGTGCACCTTTTGTAGATTTGGATACCTCTCGCCTTTGGGCGGATTGAAGGGTTGCTGTAATGGCTCCCTTTGCTTTCCAGGTCTATGCTTTATATCAACTTCG
>2104:20781:5583_119
AAGTCGTAACAAGGTTTCCGTAGGTGAACCTGCGGAAGGATCATTACTGAGTGTTTGACTATAAAAAGTCAATCCTCCCACCCTTTGTTTATTTGACTATTTATTACTTTGGCGTTTCGATTTTTTTTGGCAACAAAAAAAACCGTTGGCTGATAATATCAGTGGACGTGTATTCGTCAAAGGAACATTCTTTTAACTCTTTATTTTGAATCTTGTCTAAAAAAAC
>2107:22550:19638_181
AAGTCGTAACAAGGTCTCCGTTGGTGAACCAGCGGAGGGATCATTACCGAGTTTTCAACTCCCAAACCCCTATGTGAACATACCTATTCTGTTGCTTCGGCGGGGTCGCCCCGGGCGCGGTCGCGAGGCCAGCCCCGGACACAACGTGCGCCCGCCGGAGGATACCAAACTCTTCTGTTTCTCACAGCGGTTACATTCTGAGTGGCTCCATCGCGAGCAAAACAAA
>1104:11323:22364_038
AAGTCGTAACAAGGTCTCCGTAGGTGAACCTGCGGAGGGATCATTACAGAGTTCTCGCCCTTCCGGGTAGATCTCCCACCCACTGTTATTGTTACCGTCGTTTCTTTGGCGGGCCGCCGGGCCCTGCTCGGCCGCCGGCCCCGGCTGGCGCGTGCCCGCCAGAGGCCCTTCAAACTCTGAATGTTAGTGTCGTCTGAGTACTATACAATAGTTAAAACTTTCAAC
>2104:12448:10080_115
AAGTCGTAACAAGGTTTCCGTAGGTGAACCTGCGGAAGGATCATTACCAATTCTTAGTGAGCCTGGATTCGTCCACGGTCTCGCGAAATCTTGTATTTAAAACCTACTCTTATAATTAAAAATAAGTATCATGACAAAAGATTAGATCACTTTCAACAACGGATCTCTTGGCTCTCGCATCGATGAAGAACGTAGCAAACCGCTGTCTCTTATACACATCTCC
>2110:7896:10424_025
AAGTCGTAACAAGGTTTCCGTAGGTGAACCTGCGGAAGGATCATTACAGAGAACATCGCCCTCACGGGTGACTCTCCAACCCTATGTTATTGTACCTTTGTTGCTTTGGCGAGCCGCTTCGGCCACCGGCTTATGCTGGTGTGTGCTCGCCAGAGGACCCCAAACTCTGAATATTAATGTCGTCTGAGTACTATATAATAGTTAAAACTTTCAACAACGGATCTCTT
>1101:26143:20294_091
AAGTCGTAACAAGGTCTCCGTTGGTGAACCAGCGGAGGGATCATTACTGGAATCGCAAGATCCCACAACCCCCGTGAACCTACCGAAACGTTGCCTCGGCGGGCGCCTGGCCTTCGCGCCGGGCGCTGAGCCCGCCGGCGGCCCCCTATTCTTGTCTCTGTAGCGTGGTATCTCAGAGTCCCAGAAAACAAGTCAAAACTTTCAACAACGGATCTCTTGGCTCTA
>2101:24245:20352_115
AAGTCGTAACAAGGTCTCCGTTGGTGAACCAGCGGAGGGATCATTACAGGACTCGCAAGACTCCTACAACCCTGTGAACTTAACTATAAGCACGTTGCTTCGGCGGGTGTCTCGGCGAGGGTCTTCCCTCCCCGGGGCGCTAAGCCCGCCGGCAGCCTACTATACTCTGTCTCTTTGCGTTGGCATCTCGAGTACAAACAAACAAGTTAAAACTTTCAACAACGGA
>1101:17681:12024_222
AAGTCGTAACAAGGTTTCCGTAGGTGAACCTGCGGAAGGATCATTACAGAGAGCTCATGCCCTTAATGGGTAGACCCTCCTCACCCTTGTGTATTTAACTACTCTGTTGCTTTGGCGGGCCGCGTCTGCGCTGCCGGTCCAGGCTGGTACGTGCCCGCCAAGGGACCTTTTCAATTAACCCTGAGCGTGTAAGTGTTGTCTGAGTTATTTGTCAATAGTTTATAA
>1101:3802:19936_064
AAGTCGTAACAAGGTCTCCGTAGGTGAACCTGCGGAGGGATCATTACAGAGTTCATGCCCTTCGGGGTAGATCTCCCACCCTATGTATTTATACCTTTGTTGCTTTGGTAGGCCGTCACACTTCGGTCTGACCACTGGCTTCGGCTGGTGCGTGCCTGCCAGAGGACCCCAAACTCTGAATGTTAGTGTCGTCTGAGTACTATATAATAGTTAAAACTTTCAACA
>1102:11582:23860_057
AAGTCGTAACAAGGTCTCCGTTGGTGAACCAGCGGAGGGATCATTACAGAGTTATCTAACTCCCAAACCCATGTGAACTTACCATTTGTTGCCTCGGCAGAGCCTACCTGGTACCTACCCTGGAGCAGCTACCCTGTAGCTACCCTGGAGCGGGCTACCCTGTAACGTCCTGCCGGTGGACCTTTAAACTCTTGTTATTTTATAGTAATCTGAGCGTCTTATTTT
>2104:16386:23642_204
AAGTCGTAACAAGGTTTCCGTAGGTGAACCTGCGGAAGGATCATTAGTGAATATTAGGGCGTCTACTTCGGTAGGGCCTGACCTCCACTTTCTAACTCTGTGCACTTACTTGGCGGAAAAGGGAACTAGTAATAGTTCTTACTTTCTGCGGCTTACTTTAAACACTAGTCAAAGTATGTAACGAAATATCGAAACAAATAAAAACTTTCAACAACGGATCTCTTGG
>1102:23288:3795_142
AAGTCGTAACAAGGTTTCCGTAGGTGAACCTGCGGAAGGATCATTACCAATCTTTTAGCGGGCCTTGGCTTTGTCCATGGTCTCGCAAGACTATGTATTTAAAACCTACTCATAAATTTATAAACATATTTTTGTTATTATATTATAATAAAAGATCACTTTCAACAACGGATCTCTTGGCTCTCGCATCGATGAAGAACGCAGTGAACCACTGTCTCTTATAC
>1101:21262:15290_180
AAGTCGTAACAAGGTCTCCGTAGGTGAACCTGCGGAGGGATCATTACCGAGTGCTCGTGCCCCCTGGGCAGACCTCCCACCCACTGTCATCGCTACGTCCGTTGCTTTGGCGGGCCGTTGGGCCCCGCCCGCCGCCGGCCCCGCCGGCGCGCGCCCGCCAGAGGCCCCCAGACCCTTAGATGTCCGCGTCGTCTGAGTGCCATGTAATCGTTAAAACTTTCAACA
>1101:18516:6669_125
AAGTCGTAACAAGGTTTCCGTAGGTGAACCTGCGGAAGGATCATTACCGAGTGTTGGCCGGACTCCCGGCCACCTCCCGTCCTTTGCCTTCTTAACCACGCTTTGCTTCGGCGGGGAGACCCGCCGGACGTACCAGCGAAACCTGCCTGTAGAACGGTGCTGTCCGAGGCATGCTGAAAAAGCCAAAACTTTCAACAACGGATCTCTTGGTTCTGGCAACGATGA
>1101:21727:10019_072
AAGTCGTAACAAGGTTTCCGTAGGTGAACCTGCGGAAGGATCATTACCAATCTTTTAGCGGGCCTTGGCTTTGTCCATGGTCTCGCAAAAAAAACCTGTATTTAAAACCCGCTCATAAATTATAAAACATATTTTTTGTTATTATTGTAATAATAAAGATCACTTTCAACAACGGATCTCTTGGCTCTCGCATCGATGAAGAACGTAGTAAAAAAATCTGTC
>1113:25982:15510_015
AAGTCGTAACAAGGTTTCCGTAGGTGAACCTGCGGAAGGATCATTAATGAATTAACTTGGGGGTTGATGCTGGCTTTGATGCATGTGCTCGCCCTCATAATTCTATCCCATACACCTGTGCACATCTTGAAGGTTCGAGGGGATGTCTCCTTGACCTTCTTCTTACAAACTCTTTACTAATAATCGAATGTAATTGTGCCGAAAGGCCGTAAACTTATACAACTTT
>2103:15900:21729_181
AAGTCGTAACAAGGTTTCCGTAGGTGAACCTGCGGAAGGATCATTATTGAATAAATTTTGACTGTTGTTTGCTGGCTCTTCAATGAGTAAACGTGCACACAGTTCAATCTTTCAAACCCCATGTGCATCTCTGTAGATCTGATACAATTTCAAGGTTTTTTTCAAAGCCTTGGCCCTTAGAATTGCTTTGCAATATTGCTTAGCTTCTCTTGCATTTCAGATCTAT
>1108:17856:10972_231
AAGTCGTAACAAGGTTTCCGTAGGTGAACCTGCGGAAGGATCATTATTGAGTTCTGAAGCAAAAGGGGGGGGGTTGTTTGTATACCTTGCCTTTTTTGTTTGCCTTTGGATGCTGGCAATAGCAATTTGTTGCATGTGCTCAAGGCTTTTAAGGGGGTGAGGATGCAGATGGCACAAACCTACCTGCTTTTCAAATTGCTCATGTCCTCCAACACCCTGTGCACT
>1107:26331:16396_182
AAGTCGTAACAAGGTTTCCGTAGGTGAACCTGCGGAAGGATCATTACAAATCTTTGCGAGAGCTGCGTACTTAACTGTGCGTAGTATCTCACAACATTAGCACAAGGTCGCAAGGCCTTGATGTTTACGCTTGTTTGTTTGACAGATTTAGTTGAGACAATAAAAAGACAACTTTTAACAATGGATCTCTTGGCTCTTGCAACGATGAAGAACGCAGCAAACGC
>1101:9436:17454_095
AAGTCGTAACAAGGTTTCCGTAGGTGAACCTGCGGAAGGATCATTATCGAATTATAGGCGAGGGTTGTAGCTGGCCTCTCGAGGCACGTGCACGCCCGAGCCCTTGAATCCCACGACACACCTGTGAACCCACCGTAGGCCTTCGGGCTTATGCATCGTTAATATTACGCCGTATGTGACATAGAATGTTAGAGACGAATGGGAAAAATGATAATACAACTTTCA
>2113:22869:7825_215
AAGTCGTAACAAGGTTTCCGTAGGTGAACCTGCGGAAGGATCATTACAAATCTTTGCGAGTGCTGCGTGCGTAACTGTGCGTAGCATTTCACATTAGCACAAGGCCGCAAGGCCTTGATGTTTACGCTTGTTTGTTTGACAGAGTTAGTTGAGAAATAATAAAGACAACTTTTAACAATGGATCTCTTGGCTCTTGCAACGATGAAGAACGTAGCAAACCTAC
>1101:17671:5080_217
AAGTCGTAACAAGGTTTCCGTAGGTGAACCTGCGGAAGGATCATTAAAAGAGAACATGCCCCTGAGGGGTATATATCTCCCAACCTTGTTTTACAATACCTTAGTTGCTTTGGCAGGCCTGTCATCTTTTTTTGGCTGCCAGCCCAGGCTGGCCAGTGTCTGCCAGAGGGATCTAAATGCTCTTTATGAACTTGTCAGTCAGAAAACACAAAAAATACACTTTAA
>1111:24125:14161_120
AAGTCGTAACAAGGTTTCCGTAGGTGAACCTGCGGAAGGATCATTAACGAATATATGTCTGTTAAAGACATTTTTCTATTTCAAACACCTGTGAATTTTATAAAAATTTTTGCTTTGGCTGAAATTGAATTTTATATATATATATATATACATCTTTTTTTTCGGCCAAAAGTTTTTAATTAAAACCTTTTATTTATAAACATTTTGAATCTGAAGAACTGTTTT
>1101:16193:12674_175
AAGTCGTAACAAGGTTTCCGTAGGTGAACCTGCGGAAGGATCATTAAAGAATGCCGGCTTCGCAGCCAATATTCTCACCCTCTGTATACCGAACTTTGTTGCTTTGGCAGGCCCCTGGCCTCAGCTGGACTGCGCCTGCCAGAGGACCCCTAACTCTTGAATCCCCTGCTGTCTGAGTACTATCTAATAGTTAAAACTTTCAACAACGGATCTCTTGGTTCTGGC
>1102:17495:8428_097
AAGTCGTAACAAGGTTTCCGTAGGTGAACCTGCGGAAGGATCATTACCAAAAGATAATCTTTCCATCTCGAAAGATCTTTTCCATTGTGCTGGCTTTGACTGTATTGTCATTTTAGGGCTTAAACATGGTGTTATGCCGGCCCTAAAAACATTATACCAACCTTATGAAAATTGACTGAACAACTATAACAATTGATAATTTTGTTTAAAAACAACTTTCAACAA
>1104:23431:13390_246
AAGTCGTAACAAGGTTTCCGTAGGGTGAGTAATCCCTCCGTCTTTATAAATCAAGCTAATAGAGTCAGTGAACCTGCGGAAGGATCATTACCAGTTCTCTGGTCCACCCGTGCAAATCTACCTCTGCTTGCCTCCGGGCAACTTTTTATTCTTTTCAGTTCTGAATCAGACGAAATCAAAACTTTCAACAATGGATCTCTTGGCTCGAGCATCGATGAAGAACGT
>1102:20267:19904_142
AAGTCGTAACAAGGTTTCCGTAGGTGAACCTGCGGAAGGATCATTACCAATCTTTTAGCGAGCCTTGGCTTTGTCCATGGTCTTGCAAAACTCTGTATTTAAAACCCGCTCATAAATTAAAACAATTTTTGTTATTATTATAATAATAAAGATCACTTTCAACAACGGATCTCTTGGCTCTCGCATCGATGAAGAATAGCAAAACTCAGCTGTCTCTTATACAC
>1101:17852:22708_145
AAGTCGTAACAAGGTCTCCGTTGGTGAACCAGCGGAGGGATCATTATAGAGTTATCACAACTCCAAACCCATGTGAACTTACCACTGTTGCCTCGGCGGGTTCCAGGGCCTCTCTCGGGAGCTCTGGGCTCAAGCCCGCCGGTGGTTTTTTACAAACTCTTTGTATTAATTTGCAATCTGAGCGTACTTTTAAATAAGTCAAAACTTTCAACAACGGATCTCTTG
>1103:12989:10208_116
AAGTCGTAACAAGGTTTCCGTAGGTGAACCTGCGGAAGGATCATTACCGAGTTAGGGTCTTGATGGCCTGACCTCCAACCCTTTGTCTATTATACCAATGTTGCTTTGGCGGGCCCGCCTTTCGAGGCCGCTGGGGGCTTCACTGCTCCTGGCCTGTGCCCGCCAGTAGCCATCTTGAATTCTTTTGATAACAGTGTCGTCTGAATCCAAATATCAAATCATTTA
>1101:19300:5891_095
AAGTCGTAACAAGGTTTCCGTAGGTGAACCTGCGGAAGGATCATTACAGAGAACATGCCCTCTAGGGTATATCTCCCACCCTTTGTTTACAATACCTTTGTTGCTTTGGCGGGCCCGTCTCACGACCGCCGGCTATAGCTGGTCAGAGCCCGCCAGAGGACCCAAAACTCTTTTATCATACTGTCTGAGCAATATACAAATTAGTTAAAACTTTCAACAACGGAT
>1101:5781:15442_012
AAGTCGTAACAAGGTTTCCGTAGGTGAACCTGCGGAAGGATCATTATTGAATAAACTTGGTTAGGTTGCTGCTGGCTCTTCGGGGCATGTGCACACCGACTCCATTTTTAACCACCTGTGCACCTTGCGTAGATCTGAACCTTTCGAGGAGACTCGGTTTGAGAATTGCTGTGCAGAAGCCAGCTTTACTTGTATTCAGGTCTATGTTTTCACATACTCCATATG
>2114:16001:13257_219
AAGTCGTAACAAGGTCTCCGTAGGTGAACCTGCGGAGGGATCATTAACGAAGGATCATCCTTGATCTTTGTACCCTCAAACCCCTGTGGACTTGAGATGTGCTTCGGCGTCAAGAGGCGCCGTCTTTATGCTCAGAGTCTTTCAATGTCTGTATATATGAATAGTCAAAACTTTCAACAAAGGATCTCTTGGCTCTCGCATCGATGAAGAACGCAGCGAAGGATT
>2104:22979:4633_082
AAGTCGTAACAAGGTCTCCGTAGGTGAACCTGCGGAGGGATCATTACGAAACAGGCGCATCTGCGTCAACCCCAACTTCCTGTGAGAGCAAAAGGCTTGCTTTGGCACCGACGGCGTCAGATTTATGCGGATTTGCCGTTGAGTCTGAGAGAAACAAGGTTTAAAACTTTCAACAAAGGATTTCTTGGCTCCCACATCGATGAAGAACGCAGTAAAAAACAACTG
>1101:22080:3044_124
AAGTCGTAACAAGGTTTCCGTAGGTGAACCTGCGGAAGGATCATTATCGAATGCAATATGGGGATGTTGCTGGCTTTATGCAAGTGCACTCCTCTATTCCATACATCCACCTGTGCACATGAAGTAGGCATATAGATTGAGTTCTGTTGCCTATGCTTTTTCTTATTCACACCTGTGAAAGATTGTATTATGTTCATAAATAAATATGACAACTTTCAACAATGG
>1103:17650:4847_108
AAGTCGTAACAAGGTTTCCGTAGGTGAACCTGCGGAAGGATCATTACCAATCTTTTAGCGAGCCTTGGCTTTGTCCATGGTCTCGCAAAAACTCTGTATTTAAAACCCGCTCATAAATTAAAACAATAGCTTTTGTTATTATAATAATAAAGATCACTTTCAACAACGGATCTCTTGGCTCTCGCATCGATGAAGAACGCAGTAAACGGGACTGTCTCTTATA
>1106:25775:9741_245
AAGTCGTAACAAGGTTTCCGTAGGTCGAAGGAACAGTGTTCAGCCTACTAAAGCAGACCTTCCCCAACTGCTAGTCTCTCACGAGGCGACACGCTCAATGTTGCGGAGATGCCCTCCTTGTGAGGTTAATCCGCAGCCAGCCCCCCTAAACCCGGGGCTGGTTCAGAGACTCAATGAGTGTGGGTTTGGCGCACGCCAGGCTTAAGATAGAGCCCGTCCCTGCAGG
>1104:10539:8107_001
AAGTCGTAACAAGGTTTCCGTAGGTGAACCTGCGGAAGGATCATTAACGAAACGTTGAACGCTCGGGTCTCTAAAGGGTTTTGTTGCTGGCCTCTTTGCCGGGGGCATGTGCACACGCCTCGACCCGAAGCGTTTTGGCCCTTTCTTCACACCTTGTGCACCAAGTGTAGCTGGAGGGATGATCACGGAGCCCGTCGCAGGGTTTCGAATGCCCTCCCCGCTATG
>1112:17808:11701_158
AAGTCGTAACAAGGTTTCCGTAGGTGAACCTGCGGAAGGATCATTAATGAAATGTGTAAATGATGCACTTCTTAAGGAGTTGAGGGAATACAGGGGCTAAAATAGTTGTTGCTGGCCTTGTCATGTCATGAGGCATTGTGCACACTACCTCTGGGGACCTCTTCGAACTAAGGGTGTGTCTATCATCTCATCTCTCACCTGTGCACCTAATGTAGGTCTGCATG
>1101:11167:14364_057
AAGTCGTAACAAGGTTTCCGTAGGTGAACCTGCGGAAGGATCATTACCGAGTGAGGGCCCTCTGGGTCCAACCTCCCACCCATGTTTATCGTACCTTGTTGCTTCGGCGGGCCCGCCTCACGGCCGCCGGGGGGCTTCTGCCCTCTGGCCCGCGCCCGCCGAAGACACCATTGAACGCTGTCTGAAGATTGCAGTCTGAGCAATTAGCTAAATAAGTTAAAACTT
>1105:27500:7835_211
AAGTCGTAACAAGGTCTCCGTAGGTGAACCTGCGGAGGGATCATTACAGAGACTCCGCCCCTTGGGTAGACCTCCCACCCTGTGTCGTTATACCTTCGGTGCTTTGGCGGGCCGAGGGGCCCGGGCCCCGCCCCTGGCTCCGGCTAGGGCGCGCCCGCCAGAGGACCTCAAAACCTGAATGTTAGGGTCGTCTGAGTACTATATAATAGTTAAAACTTTCAACAA
>1101:14622:15978_180
AAGTCGTAACAAGGTTTCCGTAGGTGAACCTGCGGAAGGATCATTGTTGAATAGTTCGTGGTGCTGTGCTGGCCTTTCGGGGCATGTGCACGCATTGCAATTATTTCATTATCTTTTTGTGAACCAGTGTAGGCTTTTGGGGAAGTTCGGTGGCAACGCCGGATTAACTGGAAGTCTATGATTTATATAAACCTTTGTATGTTTTTGAATGTCTTCTTTATTGGC
>1101:14449:21801_065
AAGTCGTAACAAGGTTTCCGTAGGTGAACCTGCGGAAGGATCATTACTGAACGAAATAGGTGGCAAAAGGCTGTCGCTGGCTCAAACGAAGCATGTGCACGTCTTTTTGCTGCTTGCTTTCATTCTCTTTTCCACCTGTGCACTCTTTGTAGACACTCGGGGATGGGGAGAGAGGTCAAAAACCTCTCTCTTGATATTGAAAAATATAGTCCCTGGGTGTTTATG
>1101:18815:13008_204
AAGTCGTAACAAGGTCTCCGTTGGTGAACCAGCGGAGGGATCATTACCGAGTTTTCAACTCCCAAACCCCTGTGAACATACCTGAACGTTGCTTCGGCGGGACCGCCCCGGCGCCCGCGATCGCGCGGCCCGGAACCAGGCGCCCGCCGGAGGACCCAAACTCTCAGTCTTTATAGTGGCATTCTCTGAGTCTCACAAACAAAAATGAATCAAAACTTTCAACAA
>1101:22451:4313_221
AAGTCGTAACAAGGTTTCCGTAGGTGAACCTGCGGAAGGATCATTAGTGAATTTTGGGTGTCTCTTCCACAGAGAGCCCGTCTTCCACTTTTAACCCTGTGCACTCGTCGCTGGTCTCCGCGAGCGGAGCCGGTCAGCTTTACAAACCTTTTTAACGCAAGTTAATGAATGTAACACAAAACATAACAAAACAAAACTTTCAACAACGGATCTCTTGGCTCTCAC
>1111:22048:15465_090
AAGTCGTAACAAGGTCTCCGTAGGTGAACCTGCGGAGGGATCATTAACGAATGGCTTTTTTGGCCTTCGACTTCAAACCTGTGGAAGCGAGATGTGCTTTGGCGCCAAGTCGCCTCATTTATGCCAAAAAGCATTTGTCTGAATCAAAAAAACAAGAATCAAAACTTTCAACAAAGGATCTCTTGGCTCTTGCATCGATGAAGAACCAGCAAATGTGCCTGTCTC
>1109:23225:14587_072
AAGTCGTAACAAGGTTTCCGTAGGTGAACCTGCGGAAGGATCATTAACGAATCTTCAAAGTCGGCCCTTCCAGTGCTGGTGGTCACACATGTGCACGTTTGGGTCGCAAATCCACACACCTGTGCATATATGACTCTGAGTGCCTCACCCAAGTTTTGGGAGTTTGACTTTGATCAAACTGGCACTCGAGTATTTTTCACACACTCTTGAATGTAAAGGAATGTAT
>2103:14490:5429_180
AAGTCGTAACAAGGTTTCCGTAGGTGAACCTGCGGAAGGATCATTAGTGAATCTTCAAAAGTCGGCTCGTCGGATTGTGCTGGTGGAGACACATGTGCACGTCTTGCGGGTCGCAAACCCACACACCTGTGCATCTATGACTCTGAGTGCCGCTTTGCATGGCCTTGACCGGCCTGGCACTCGAGTACTTTTCACATACTCTTGAATGTAACGGAATGTCTTTCTT
>1102:21701:24816_201
AAGTCGTAACAAGGTCTCCGTTGGTGAACCAGCGGAGGGATCATTACCGAGTTTTTCGAACTCCCAAACCCCTGTGAACTATACCAGTCGTTGCCTCGGCGGGCCTCCCCCTCGCGGGGACGAGCGCGCCCGCCGCAGGACCCCTTAAACTCTGTTAAGCTTCAGGCGTCGTCTGAGTGTAAAAACAAAAATGAATCAAAACTTTCAACAACGGATCTCTTGGTT
>1101:14010:19451_162
AAGTCGTAACAAGGTCTCCGTTGGTGAACCAGCGGAGGGATCATTACCGAGTTTACAACTCCCAAACCCCTGTGAACATACCTATTGTTGCCTCGGCGGTGCCTGTTCCGACAGCCCGCCAGAGGACCCCAAACCCTGATTACATTTAAGAAGTCTTCTGAGTAACCGATTAAATAAATCAAAACTTTCAACAACGGATCTCTTGGTTCTGGCATCGATGAAGAA
>1103:13497:22776_229
AAGTCGTAACAAGGTTTCCGTAGGTGAACCTGCGGAAGGATCATTACCAAAACTGGCCGCAAGGCCTGCTGGAGGGTGGCTTCGGCCCCCGACAGTATACCCTTTGTGAAAAACCTCTGTTGCTTCGGCGGCATCCTCGGGGGAAACCCCGGGGTGTCAGCCCGCCGACGGCACCCTCAAAAACTCAGTTGGAAACCTTTCTGTCTGATAAATTAGCGAATGCTA
>1102:13222:17312_144
AAGTCGTAACAAGGTTTCCGTAGGTGAACCTGCGGAAGGATCATTACTGAGTGAGGGCCCCTCGGGGTCCAACCTCCCACCCGTGTTTAACGAACCTTGTTGCTTCGGCGGGCCCGCCTCACGGCCGCCGGGGGGCATTTGCCCCCGGGCCCGCGCCCGCCGAAGCCACCTGTGAACGCTGTCTGAAGTATGCAGTCTGAGACAATTATTAAATTAATTAAAACT
>1111:12199:13477_082
AAGTCGTAACAAGGTTTCCGTAGGTGAACCTGCGGAAGGATCATTAAAAAAAGAGAAACGTCCCGTTCTTTTTCATAAGAATGGGTTCTATTCCCTTAAACCGTGTCTACATACCTTTGTTGCTTTGGCAGGCCGCCTTCGGGCGTCGGCTCCGGCTGATCGTGCCCGCCAGAGGACCTAAATTCTTTATCAGTGATGTCTGAGTATTATATAATAGTTAAAACT
>1104:21223:8154_013
AAGTCGTAACAAGGTTTCCGTAGGTGAACCTGCGGAAGGATCATTACAGAGAACTCGCCCCTCGGGGTAGTCTCCCACCCTATGTTATTATTACCTTTGTTGCTTTGGCGGGCCGTCAGGCCTCGGTCAGGCTATCGGCTCCGGCTGGTAAGCGCCCGCCAGAGGACCCAAAAACTCTGAATGTTAATGTCGTCTGAGTACTATATAATAGTTAAAACTTTCAA
>2101:4919:16280_064
AAGTCGTAACAAGGTCTCCGTTGGTGAACCAGCGGAGGGATCATTACAAGAGAGTTGAAAAACTCCCAAAACCCACTGTGAATCTACCTGTATTTTCTGCTTCGGCGGGCAGCCCCAGGGCGGGGCCGCGCGCCCGGGGTTGTACCCGGGTGCCCGCCGAAAGCACCTAAAACTCTTGTTTTTTTCAGTGTCTTCTGAGCTATAATACAAACAAGTTAAAACTTTC
>1105:22619:12467_156
AAGTCGTAACAAGGTCTTCGTAGGTGAACCTGCGAAGGGATCATTACCGAGTGAGGGCCCCCGGCCCGACCTCCAACCCTTTGTTGAACTTCCGCGTTGCCTCGGGGGGAACCCGGCCGTTCGCGCCGGGACCCCCGATGGACCCAACCAAAATTCTTTGCGTGTTATGCGTCGGAGTATTAATGTAAATCAATTAAAACTTTCAACAACGGATCTCTTGGTTCT
>1105:24723:24893_041
AAGTCGTAACAAGGTTTCCGTAGGTGAACCTGCGGAAGGATCATTATAATAGACTATTGTCTTCACCCGTGTCAATATCTTGTGCTTGGCCTCCTGGTCAACTTTTAATCAGCTCAGTTTTCTGAACGAGAAAAATCAAAAAACTTTCAACAATGGATCTCTTGGCTCGAGCATCGATGAAGAACGCAGCAAAGTACTGTCTCTTATACACATCTCCGAGCCCAC
>1102:6270:18907_021
AAGTCGTAACAAGGTATCCGTAGGTGAACCTGCGGATGGATCATTACCAATTTTTATTATTAGTTTGTACTTCGGTACTAAACTTCTAATGTAAACGTTGAACTAGATCAATTAGTGTGTGGGATATGTGTATATATGTACATATACCCCACATACTGATAACCTTTTTCTAATATTACAAACTATACATACTACAAACAAAACAAACAAACAAAAGCTTTAATA
>1101:15530:18669_229
AAGTCGTAACAAGGTTTCCGTAGGTGAACCTGCGGAAGGATCATTACTGGGTAACCGAGCGCTCCGGCGCTCACCCCCCACCCTCTGTTTCCCGCCCCTGTTCGGCGTCAGGCGGGTCCCCCTACGGGGGCCCTCCGGCCGGAACCCAAACCCTGAACAACAGTGAAGCCTGAAGTAACAAGCAAATAGTTAAAACTTTCAACAACGGATCTCTTGGTTCTGGCA
>1103:12959:11162_178
AAGTCGTAACAAGGTTTCCGTAGGTGAACCTGCGGAAGGATCATTACCAATTCTTAGTGAGCCTGGACTCGTCCACGGTTTCGCGAGATCTTGTATTTAAAACCTGCTCTTATAATTAAAAATAAGATATCATGATAAAAATTAGATCACTTTCAACAACGGATCTCTTGGCTCTCGCATCGATGAAGAACGTAGTAAATCGTAGCTGTCTCTTATACACATCT
>1104:6857:20072_025
AAGTCGTAACAAGGTCTCCGTTGGTGAACCAGCGGAGGGATCATTACTGAGTTGTAAAACTCCAACCCTTTGTCATTATTATACCTCTTCAGTTGCTTCGGCGGGCGGCCCCAGGGCGGGCTCGCGTCCGCCTGCCGAAGACCCTATCAAACTCTTGAATTTTAGTGTCCTTCTGAAGCCTAAAAAAATAAAGTTAAAACTTTCAACAACGGATCTCTTGGTTCT
>1102:11939:21231_221
AAGTCGTAACAAGGTTTCCGTAGGTGAACCTGCGGAAGGATCATTACTGGGTAAAAGGCGTCTCGCCTCCAACCCCACCCTCTGTAACCGCGGCCCGGATTCGGCGCCTGGCGAGGGATCCCTCTGTTTGCGGAGGCCCCTCGCCTGCCGGAATCAGCCAACACTGCCTTAGAAATTGAAGTCTGAGAAAAAAATTCTAAATTAAACAAAACTTTCAACAACGGA
>2113:5541:9143_110
AAGTCGTAACAAGGTTTCCGTAGGTGAACCTGCGGAAGGATCATTACAGAATATACTTATTCTCACCCTCTGTGTACCAAACCACTGTTGCCTCGGCGCGCCCCTGCGTCAGAGGACCTAAACGCTGAAATTATACTGTCTGAGTTGCTATGCAAAATAGTCAAAACTTTCAACAACGGATCTCTTGGTTCGGGTATTGATGAAGAACGTAGCGAATACTCCTG
>1103:19841:13686_047
AAGTCGTAACAAGGTTTCCGTAGGTGAACCTGCGGAAGGATCATTAAAGAATCGCCCCGTTTTTTTTCATAAGAATGGGTTCTATTCCCTTAAACCGTGTCTACATACCTTTGTTGCTTTGGCAGGCCGCCTTCGGGCGTCGGCTCCGGCTGATAGTGCCTGCCAGAGGACCCAAACTCTATGTTTAGTGATGTCTGAGTACTATATAATATTTAAAACTTTCAA
>1101:12615:18429_074
AAGTCGTAACAAGGTTTCCGTAGGTGAACCTGCGGAAGGATCATTAAAAAAAGAGAAACGTCCCGTTCTTTTTCATAAGAATGGGTTCTATTCCCTTAAACCGTGTCTACATACCTTTGTTGCTTTGGCAGGCCGCCTTCGGGCGTCGGCTCCGGCTGATAGTGCCTGCCAGAGGACCCAAACTCTGAATATTTTATTGTCTGAGTACTATATAATAGTTTAAA
>1104:16315:3589_078
AAGTCGTAACAAGGTTTCCGTAGGTGAACCTGCGGAAGGATCATTAATGAGCAAGGGTCTTCTAGGCCCGACCTCCCAACCCTATGTTTACTTGATCGATGTTGCTTCGGCGGGCCCGTCTTTAGGACCGCCGGGGGACTGTAAAACGTCCTCTGGCCCGTGCCCGTCGGTGGCCCAAACCACAACACTCTTTGTAATGAATCGTGTCATGTCTGAGTAAAATCT
>1101:11777:11717_119
AAGTCGTAACAAGGTCTCCGTTGGTGAACCAGCGGAGGGATCATTAGCGGTGCCCACGGGCCGCGCGACCCTGCGAACGCTACCAGACGCCTCGGCGGCCCGCCGCCAGAGGGACGAACTCTGAGCCACGGTGCCGTCTAGCACGCGCAGAATGCGAAAACCCTCAACAACGGATCTCTTGGCTCCGGCATCGATGAAGAACGCAGCGGACAACCTGTCTCTTA
>1101:9635:15770_002
AAGTCGTAACAAGGTCTCCGTAGGTGAACCTGCGGAGGGATCATTATCGAGCGAGGGCCCCAGGCCCGACCTCCAACCCCTTGAAATTCTGACCGTGTTGCCTCGGGGGTGACCCGGACGTTCCGGCGTCGGGGCCCCCGGTGGACCCCTCAACTCTGCATCTTTGCGTCGGGTTAAACAAGTTAAATTATTAAAACTTTCAACAACGGATCTCTTGGTTCTGGC
>1112:18921:11637_218
AAGTCGTAACAAGGTCTCCGTAGGTGAACCTGCGGAGGGATCATTACAGAGTTCATGCCCTTACGGGTAGATCTCCCACCCTATGTTATTATTACCTTTGTTGCTTTGGCGGGCCGTCTTTTTAGGCGTCGGCCTCGGCTGATCGCGCCCGCCAGAGGATCTAAATTCTTTTATTAGTGATGTCTGAGTACTATATAATAGTTAAAACTTTCAACAACGGATCTC
>1101:19696:20281_116
AAGTCGTAACAAGGTTTCCGTAGGTGAACCTGCGGAAGGATCATTCATTGAGCATGCAGACCTTTGAGGCTGCACACAAGTTATTTTCTTGATTCACAGCTCATGGCGCCAACTTGAGCATTTTATCCTCAGAAGTGGTCATTGAGGGATTGGATTGTGTCAAAGCAAGTCCGTATGATATGATTGAGGGTTGGCACTCAGTGTATCTCTCTCTGTTAAACCATT
>1103:12755:8577_132
AAGTCGTAACAAGGTTTCCGTAGGTGAACCTGCGGAAGGATCATTATTGATTTTTAAAGAAAAGTGAGCTCAAGTTGTGCTGGCTTGTTCAAATGAGAGGCATGTGCATGCTTTGGGTTTCACTTTTTCTTACATTCACACCATGTGCACCTTTTGTAGGTCTTTCGAGATCTATGTATTTTTATTATACTCCAATGTATGTTCATAGAATGTCTTTTATCTTAT
>1106:16547:8354_074
AAGTCGTAACAAGGTTTCCGTAGGTGAACCTGCGGAAGGATCATTAACGTATCTCTGGCGGTGAGGGTGTGCCCTGCTCCGGCCCAACAGCCGTGCAGCGGGTGCGCCTGAACTGCTCAACCCTTACAAACCCCACTGTGCACTTTTGTCGGCAGAGGGCCCAGCGCCCCGAGCCGGATCACAAACCCCAAAGTTCAAAGAATGACAAGCGGACACTGTGCCGCC
>1101:8100:19818_118
TAGTCGTAACAAGGTCTCCGTAGGTGAACCTGCGGAGGGATCATTACGAAACAGGCGCATCTGCGTCAACCCCAACTTCCTGTGAGAGCAAAAGGCTTGCTTTGGCGCCGACGGCGTCAGATTTATGCGGATTTGCCGTTGAGTCTGAGAGAAACAAGGTTTAAAACTTTCAACAAAGGATCTCTTGGCTCTCCTATCGATGAAGAACGCAGCAAATCTCCCCTG
>1107:15712:10768_217
AAGTCGTAACAAGGTTTCCGTAGGTGAACCTGCGGAAGGATCATTATTGATTTTAGCTTAACCTGGCTTTTAGCCAAGGTTAATGCGAAATTTTTGTATTTAAAACCCACTCTTATCATGAATCAAATTTTTTTATAATGATAAAAAAGATCACTTTCAACAACGGATCTCTTGGTTCTCGCATCGATGAAGAACGCAGTAAAAGTGCCTGTCTCTATACACAT
>1103:6408:20784_004
AAGTCGTAACAAGGTCTCCGTTGGTGAACCAGCGGAGGGATCATTACAAAAGAGTTGAAAAACTCCCAAAACCCACTGTGAACCTACCTATATTTTCTGCTTCGGCGGGCAGCCCCAGGGCGGGGCCGCGCGCCCGGGGTTGTACCCGGGTGCCCGCCGAAAGCACCAAAAACTCTGTTTTTAGTGTCGTCTGAGCTCAAAACAAAATAAGTTAAAACTTTCAAC
>1101:15162:10715_058
AAGTCGTAACAAGGTCTCCGTAGGTGAACCTGCGGAGGGATCATTAACGAATGGCTTTTTTGGCCTTCGACTTCAAACCTGTGGAAGCGAGATGTGCTTTGGCGCCAAGTCGCCTCGTTTATGCCAAAAAGCATTTGTCTGAATCAAAAAAACAAGAATCAAAACTTTCAACAACGGATCTCTTGGCTCCCACATCGATGAAGAACGCAGCGAAGTTATACT
>1101:12456:16800_224
AAGTCGTAACAAGGTTTCCGTAGGTGAACCTGCGGAAGGATCATTACTGAAGCATTCGAAATGGTTGCTGCTGCCTCGGAAGAGGATTGTGCACGCCTTTCAATCTTCTACTTAACCACCTGTGCACCTTTCATAGACTGTGAATAGATCTTTCACTGAAAATGTGGACTTGATAGCTAGTAATACTTGCTTTCAACGTATTCATGGTTTATGTTTTTATATACA
>2106:21132:8031_089
AAGTCGTAACAAGGTTTCCGTAGAACAAGTCTTGCAGGAATGATTCCTTCCGCAGTGTACACTTGTAGAAGCCTTTGCAGCCACGCAAGTGGTAGATCTAGGCGACTTTAAACAATTCTAGGATCGCTATGCAAGTCGGCCCACGCATGTGGTACCGGCGACACTTTCGAATTGACGGGGATACCCTAAAGCCTGTCGCACCAACTCTGTGTGGGAAACCGCTGGA
>1106:7796:12851_024
AAGTCGTAACAAGGTTTCCGTAGGTGAACCTGCGGAAGGATCATTACAGAGTTCATACCCTTCGGGGTAGACCTCCCACCCTTGTGTATTTATACCTTTGTTGCTTTGGCAGGCCGCCAGGCTCGTCCTGGCTACCGGCTTCGGCTGGTGCGTGCCTGCCAGAGGACCCCAAACTCTGAATGTTAGTGTCGTCTGAGTACTATATAATAGTTAAAACTTTCAACA
>1106:28570:12615_210
AAGTCGTAACAAGGTTTCCGTAGGTGAACCTGCGGAAGGATCATTACTGGGTTTAGGACCTCGTGTCCACTCACCCGCCCTTTGTCATGAGACGCGAAAGCAACTCACCTCGTTTCGGCCCTTGGCTCTCGGGCGCCCCCACCATCAACTTGGCGGGGTACCGCCTGTCGGCCGCGGGTCGGCATTGCAAACCCACGCGGATTACTGAAGTCTGATACAATTTTT
>1105:22877:11106_015
AAGTCGTAACAAGGTCTCCGTAGGTGAACCTGCGGAGGGATCATTACCAGAGATGGCGGGCTCCGGCCCCCGTCCCCAACCCTTTGCCGATCAAAACCTTTTTGCCTCGGGGGCAGAGCGTCCGCCGCCGCCCCCGGAGGACCACCGAACGCTGTCTCTGTACGTCGGAGTATTGATTAAATGAATGAAAACTTTCAACAACGGATCTCTTGGTTCTGGCATCG
>1101:15432:18258_017
AAGTCGTAACAAGGTCTCCGTAGGTGAACCTGCGGAGGGATCATTACGAAACAGGCGCATCTGCGTCAACCCCAACTTCCTGTGAGAGCAAAAGGCTTGCCTTGGCGCCGACGGCGTCAGATTTATGCGGATTTGCCATTGAGTCTGAGGAAAACAAGGTTTAAAACTTTCAACAACGGATCTCTTGGCTCTCGCATCGATGAAGAACGTAGTAAAACCCCTGTC
>1101:22873:3736_077
AAGTCGTAACAAGGTCTCCGTTGGTGAACCAGCGGAGGGATCATTACCGAGTTTACAACTCCCAAACCCAATGTGAACGTTACCAAACTGTTGCCTCGGCGGGGGCACGCCCCGGGTGCGTAAAAGCCCCGGAACCAGGCGCCCGCCGGGGGAACCAACCAAACTCTTTCTGTAGTCCCCTCGCGGACGTTATTTCTTACAGCTCTGAGCAAAAATTCAAAATG
>1105:15869:17886_208
AAGTCGTAACAAGGTCTCCGTAGGTGAACCTGCGGAGGGATCATTACAGAGTTCTCGCCCTCGCGGGTAGATCTCCCACCCACTGTTATCGTTACTATCGTTGCTTTGGCGGGCCGCCGGGTCCTGCCCGGCCCCCGGCTTCGGCTGGGGCGTGCCTGCCAGAGGACCCTAAACTCTGAATATTAGTGTTGTCTGAGTACTATAAAATAGTTAAAACTTTCAACA
>2110:4346:19959_244
AAGTCGTAACAAGGTTTCCGTAGGTGAACCTGCGGAAGGATCATTACCGAGCTCGTGCCCTTCGGGGTAGACCTCCATCCGTGCCTATCCAACAGTGTTGCTTCGGCGGTTGCCCCCAACCGCCGGAGGCCCAAACCCTAATAGTCAGTGTCGTCCGAGTACTATACAATAGTTAAAACTTTCAACAACGGATCTCTTGGTTCTGGCATCGATGAAGAACGCAG
>1102:17915:19417_145
AAGTCGTAACAAGGTCTCCGTAGGTGAACCTGCGGAGGGATCATTACAGAGTTCATGCCCTTCTGGGTAGATCTCCCACCCTATGTTATTATTACTTTGTTGCTTTGGCGGGCCGTTAGGCTTCGGCCCAGCTACTGGCTTCGGCTAGTAAGTGCCCGCCAGAGGACCCCAAACTCTGAATTTAGTGTCGTCTGAGTACTATATAATAGTTAAAACTTTCAACAA
>1112:25821:15880_012
AAGTCGTAACAAGGTTTCCGTAGGTGAACCTGCGGAAGGATCATTATAGAGTCACTGGCGTGGGTAAAACCTGCCAACTCTCCACCCTTTGTTTACATTACCTTTGTTGCTTTGGCAGGCCCGTCCTTGGACCGCCGGCTTCGGCTGGCCAGTGCCTGCCAGAGGACCTAAAACTCTGATTAATTGTATTGTCTGAGTACTATATAATAGTTAAAACTTTCAACA
>1101:27715:13795_086
AAGTCGTAACAAGGTTTCCGTAGGTGAACCTGCGGAAGGATCATTAACGAACAGAGGACTGTGCTGGCTCCTTCGCCGGAGCATGTGCACGTCTTCGCTCTCACACCCACACACTTGTGCACCCACTGTAGGTCCTCGCGAGGGGATCTACGTCTTCTGTACACCCAGACGTATGGCCAGAAATGTGAACAACAATACAACTTTCAGCGATGGATCTCTTGGCTC
>1101:11606:11785_025
AAGTCGTAACAAGGTTACCTTCTGCAGCTAAGCTTCGGAGACCTTGCACCTTCGGGTAGAGCACGACAGTAAATAAGGCTCTATGCAAGTTGGTTCGCCAGCAACACAATCGAATTGCGGGGACGTCTTAAAGCCTGTAGCACCTCCCGGCGGCGAAAGCCCTCGGTATGGTAAGAGTCTACAGGATGTACAATAGACTATCCGCAGCGGAGACCCTACAGCTTT
>1103:17123:7555_073
AAGTCGTAACAAGGTCTCCGTAGGTGAACCTGCGGAGGGATCATTACAGAGTTCATGCCCTCGGGGCGTATCTCCCACCCTGTGTTTATGATACCTCAGTTGCTTTGGCAGGCCCGCTGTTTTTGGCCGCCAGCCCAGGCTGGCCCGTGCCTGCCAGAGGACCCCCAACACTCTTTTTTCAACATGTCAGTCAGAAAACACATACAATACCTTTAAAACTTTC
>2109:15548:5001_236
AAGTCGTAACAAGGTCTCCGTTGGTGAACCAGCGGAGGGATCATTACAGGACTCGCAAGACTCCTACAACCCTGTGAACTCACTATAACCACGTTGCTTCGGCGGGTGTCGCGGCGGGGGTCCCCCCCC
>2106:16182:13868_194
AAGTCGTAACAAGGTTTCCGTAGGTGAACCTGCGGAAGGATCATTAACGTATTCTCTGGCGGCGAGGGTGCGCCCTGCTCCGGCCTAGCGGTCGTGCAGCGGGCGCGCCCCGAACCGCTCAACCTTTGCAAACCCACCGTGCACCTTTGTCGGCAAAAGGGGGCCCCCCGTGGCCCCTCGAGCCGGATCACAAACTCCAAGTTCAAAGAATGACAAGCGGACAGT
>1106:12873:16922_107
AAGTCGTAACAAGGTCTCCGTAGGGTAAGTCATCAATCAAACCACGTAAATTATGGATCAAATGCTAACCAAAGTCCAGTGAACCTGCGGAGGGATCATTATCGAGCGAGGGCCCCTGGCCCGACCTCCAACCCCTTGAAATTCAGACCGTGTTGCCTCGGGGGTGACCCGGATGTTTCGGCGTCGGGGCCCCCGGTGGACCCCTCAACTCTGCATCTTTGCGTC
>1108:22764:14933_171
AAGTCGTAACAAGGTCTCCGTTGGTGAACCAGCGGAGGGATCATTACAGGACTCGCAAGACTCCTACAACCCTGTGAACTTCACTACAAGCACGTTGCTTCGGCGGGTGTCTCGGCGGAGGTCCCTTCCGGGGGACCTGCGCAGGGGCGCGAAGCCCGCCGGCAGCCTACTATACTCTGTCTCTTTGCGTTGGCATCTCGAGAAAAAGCAAACAAGTTAAAACTT
>1113:1767:15499_049
AAGTCGTAACAAGGTTTCCGTAGGTGAACATGCGGAAGGATCATTACCAATCTTTTAGCGGGACTTGGCTTTGTCCATGGTCTCGCAAAAACTCTGTATTTAAAACCCGCTCATAAATTATAAAACATAATTTTTGTTATTATATTATAATAATTAAGATCACTTTCAACAACGGATCTCTTGGCTCTCGCATCGATGAAGAACGCAGTAAAACCAGGCTGTCT
>1102:13528:5447_141
AAGTCGTAACAAGGTTTCCGTAGGTGAACCTGCGGAAGGATCATTACAGAGTTCATGCCCTTCGGGGTAGATCTCCCACCCTTGTGTATCATTATAGAATGTTGCTTTGGCGGGCTACGTGCCTCGCGCGCCCGGATCTCGGTCCGGCCCGCCCGCCAGAGGACCCCTAAACTCTGAATGTTAGTGTCGTCTGAGTACTATTAAATAGTTAAAACTTTCAACAAC
>2105:19724:5177_231
AAGTCGTAACAAGGTCTCCGTAGGTGAACCTGCGGAGGGATCATTACAGAGACTCTGCCCCTTGGGTAGACCTCCCACCCTGTGTCGTTATACCTTCGTTGCTTTGGCGGGCCGCGGGGCCCCGGCCCCGCCCCTGGCTCCGGCTGGTAAGCGCCCGCCAGAGGACCCCAAAACTCTGAGGGTTAATGTCGTCTGAGTACTATATAATAGTTAAAACTTTCAACA
>1106:25945:9686_218
AAGTCGTAACAAGGTTTCCGTAGGTGAACCTGCGGAAGGATCATTAATGTAACCGGACCGGTCCTTTGCCGTAAAACGCAACGGATCGGAAAGGGAGATATCATACACCCTGTGTTTATTTACCTTTGTTGCTTTGGCGGGCCGTCAGGCCTCGGTCAGGCTATCGGCTCCGGCTGGTAAGCGCCCGCCAGAGGACCCCAAAACTCTGAGTGTTAATGTCGTCTG
>1110:25207:11553_081
AAGTCGTAACAAGGTTTCCGTAGGTGAACCTGCGGAAGGATCATTAAAAAAAGAGAAACGTCCCGTTCTTTTTCATAAGAATGGGTTCTATTCCCTTAAACCGTGTCTACATACCTTTGTTGCTTTGGCGGGCCGTCCTTTTAGGCGTCGGCCCCGGCTGATCGCGCCCGCCAGAGGACTCAAACTCTTCTATCAGTGATGTCTGAGTACTATATAATAGTTA
>1101:15476:8732_180
AAGTCGTAACAAGGTTTCCGTAGGTGAACCTGCGGAAGGATCATTAAAGATAGATAATAGAAGTCCTTGGGTAAGAGGGGGAAACCTCTCTTTCCAAGCTTCTAAACTCTATATTACCCCCCCTTCATAATGTGAACTTTGACGCGAGCAACAAAAGTAAATGCCCCTATTTACAATAGGGGTTGTTGAAAAGCTTGTGATCTTTTTTTACCCTATACACACAAC
>1101:6306:9110_144
AAGTCGTAACAAGGTTACCTTCTGCAGCGCAGCTCCGGAGACCTTGCAACCCTAAGGGGAGGCAGCACGACAGTAAATAAAGCTACCGCTTGCAAGTTGGCAAACGCCAGCGACACAATCGAATTGCGGGGACCTCCTAAAGCCTGTAACACCAACCGTCCGGGGAAACTCGGGCGGGGCCCTCACGGGGTGGTAAGAGAGTACAGGATGCACAATGGACGATCC
>1101:15401:23289_107
AAGTCGTAACAAGGTTTCCGTAGGTGAACCTGCGGAAGGATCATTACAGTATGATTAGAGGGGTTTGATGCTGGCTTTTAACTAAGCATGTGCGCACCCTTCGACTTCAATCCACATACACCTGTGCACCCTTGGCGAGTCAGTCTCCCAGCTGCAAAGTTGCGTCCTTGTGAATTTATTCGCTTGGAATTGGGGCTGCTTGTCATAACACACACATTAATACCA
>1105:19252:19258_093
AAGTCGTAACAAGGTTTCCGTAGGTGAACCTGCGGAAGGATCATTAAAGAATCGCCCCGTTTTTTATAGATGGGTTCTATTCCCAAACCGTGTATACATACCTTTGTTGCTTTGGCAGGCCGCCTCCGGGCGTCGGCTTCGGCTGATTAGCGCCTGCCAGAGGACCCAAACTCGTTTGTTTAGTGATGTCTGAGTACTATATAATAGTTAAAACTTTCAACAACG
>2107:21540:7342_171
AAGTCGTAACAAGGTTTCCGTAGGTGAACCTGCGGAAGGATCATTACCGAGTGAGGGTCTCACAGCCCGACCTCCAACCCCGTGTCTAACGACCTCTGTTGCTTTGGCGGGCCCGCCCCTGGCCGCCGGGGTTCGCCCTGGCCCGCGCCCGCCAGAGACCCCCCAAAATCTGCTGAACCGTGTCGTTCTCAGTCACAAACAAATGAACAAAACTTTCAACAACGG
>2106:9441:12585_098
AAGTCGTAACAAGGTTTCCGTAGGTGAACCTGCGGAAGGATCATTACCAATCTTTTTAGCGGGCCTTGGCTTTGTCCATGGTCTCGCAAAAAAACTGTATTTAAAACCCGCTCATAAATTATAAAACATAATTTTTGTTATTATTATAAATAATAAAGATCACTTTCAGCAACGGATCTCTTGGCTCTCGCATCGATGAAGAACGTAGCGAATTCAGCTGTCTC
>1101:21696:11795_029
AAGTCGTAACAAGGTTTCCGTAGGTGAACCTGCGGAAGGATCATTAACGAGTTAGGGTCTTTTAGGCCCGACCTCCAACCCTGTGTTTAATTACCCTGTTGCTTTGGCGGGCCCGTCTTCGGACCGTCGGCGGTCAGCAATGACCTCTGGCCAGCGCCCGCCAGAGACCCATTTTAAAAACCTGTTGAAACGTGTCGTTCTCAGTTAAAAATTAAATTGTCAAAA
>1109:15120:25400_002
AAGTCGTAACAAGGTCTCCGTAGGTGAACCTGCGGAGGGATCATTACCGAGTGAGGGCCTCTGGCCCGACCTCCAACCCTTTGTTATTCAAACCATTGTTGCCTCGGGGGCGACCCGCGCCTGACGGCGTCGGGGCCCCCGATGGACTATCCTAAAACTCTGCATCTTTGCGTCGGGTTTAAAAGTTTAATTGATTAAAACTTTCAACAACGGATCTCTTGGTTC
>2112:24861:10850_002
AAGTCGTAACAAGGTCTCCGTAGGGTGAGTTATTAACGAAATTGCCTAAACTACGAATCAAATGCTAACTGAAGTCTAGTGAACCTGCGGAGGGATCATTATCGAGCGAGGGCCCCAGGCCCGACCTCCAACCCCTTGAAATTCTGACCGTGTTGCCTCGGGGGTGACCCGGACGTTTCGGCGTCGGGGCCCCCGGTGGACCCCTCAACTCTGCATCTTTGCGTCG
>1101:24981:5047_166
AAGTCGTAACAAGGTCTCCGTAGGTGAACCTGCGGAGGGATCATTACAGAGTTCTTGCCCTTACGGGTAGATCTCCCACCCTATGTTATTATTACCTTTGTTGCTTTGGCGGGCCGTTCGGCTCTGTCGACCACCGGCTTCGGCTGGTGTGCGCCCGCCAGAGGACCCCAAACTCTGAATATTAGTGTCGTCTGAGTACTATATAATAGTTAAAACTTTCAACAA
>1103:27158:13955_167
AAGTCGTAACAAGGTTTCCGTAGGTGAACCTGCGGAAGGATCATTAATGGGTAAAAGGGCTTCTTGCCTTCAACCCCACCCTCTGTAACCGCGGCCCGGATTCGGCGTCTGGCGGGGGCCACCTCTGTTTGCGGAGACCCTCGCCTGCCGGAATCAGCCAACACTGCCTTAGAAATTGAAGTCTGAGAAAATTCTTAAATGAAACAAAACTTTCAACAACGGATC
>1101:18416:13013_068
AAGTCGTAACAAGGTTTCCGTAGGTGAACCTGCGGAAGGATCATTAAAATAATGGAAAATTATTTTCCTAATACTTTATTCAAAAATCTTATTCTATAAAATTTTTTTTTAAAATAAAAAACTTAAATTAAGATAACTTTCAACAACGGATCTCTTGGCTCTTGCATCGATGGAGAACGCAGCAAACAGCCTCTGTCTCTTATACACATCTCCGAGCCCACGA
>1103:17373:10180_183
AAGTCGTAACAAGGTTTCCGTAGGTGAACCTGCGGAAGGATCATTACTGAACGAATTGGGTGGCAAGGCTGTCGCTGGCTCAAATGAGCATGTGCACGTCTTTTGCTGCTTGCTTCATTCTCTTCTCCACCTGTGCACTCTTTGTAGACACTCGGGATGTGAGAGAGGTTAGCATTGATTGTTGACCTCTCTTGATATTGAAAAGTCTGGGTGTTTATGTATTTT
>1110:22260:21057_225
AAGTCGTAACAAGGTCTCCGTTGGTGAACCAGCGGAGGGATCATTATCGAGTTTATTCAACTCCCAAACCCTATGTGAACTTACCACTTGTTGCTTCGGCGGCGCTCTCGGGCGTCGCCGAGGGTATCAAACTCTTTTTGTTTTTACAGCATTATCTGAGTGGCCGCAAGGCAAAAAACAAATGAATCAAAACTTTCAACAACGGATCTCTTGGTTCTGGCATCG
>1101:13198:8179_239
AAGTCGTAACAAGGTTTCCGTAGGTGAACCTGCGGAAGGATCATTAACAAATGGTGTGAATTGATATTTATATCAATTCAACATAAGTGCTCCGGGTTTACTCGGTTGCATCATATATATATTCATGATATTGTGATTATAGTGTATATTTAAATATAAAGAACACTTTTAACAATGGATCTCTTGGCTCTTGCATCGATGAAGAACGCAGTAAATCCTCTGTCT
>1102:21356:24175_118
AAGTCGTAACAAGGTCTCCGTAGGTGAACCTGCGGAGGGATCATTACAGAGTTCGTGCCCTCACGGGTAGATCTCCCACCCTGTGTTATTGTTACCTTTGTTGCTTTGGCGGGCCGCCCGGCCCCGGCCAGGCTACCGGCTCACGCTGGTAAGCGCCCGCCAGAGGACCCAAAACTCTGAATGTTAGTGTCGTCTGAGTACTATATAATAGTTAAAACTTTCAAC
>1101:25826:14446_106
AAGTCGTAACAAGGTCTCCGTAGGTGAACCTGCGGAAGGATCATTATTGATTTTAGTTTAACCTGGCTTTTTTAGCCAAAGTTAATGCGAAATTCTTGTATTTAAAACCCAGTCTTACATGAATCAAATTTTTTTATTGTGATAAAAAAAAGATCACTTTCAACAACGGATCTCTTGGTTCTCGCATCGATGGAGAACGCTGTAAACTCAGCCTGTCTCTTAT
>1103:4015:11981_088
AAGTCGTAACAAGGTTTCCGTAGGTGAACCTGCGGAAGGATCATTAGAGATGTGCGCAAGCACTTTTCCCTTCATACACCTGTGCACCGTTGGTCTCTGGACCTGCAAACTTGAAGTCACGAACGTCCTTTATTATAACAAGTAAAACTTTCAACAATGGATCTCTTGGCTCTCGCATCGATGAAGAACGCAGTAAAACGCTGTCTCTTATACACATCTCCG
>1102:2577:14336_195
AAGTCGTAACAAGGTTTCCGTAGGTGAACCTGCGGAAGGATCATTAACGAATATATGTCTGTTTTAAGACATTTTTCTATTTCAAACACCTGTGAATTTTATGAAATTTTTGCTTTGGCTGAAATTAAAATATATATATATATATATATTTTTTTTTTCGGCCAAAAGTTTTTAATTAAAACCCTTTTATTTATAAACATTTTGAATCTGAAGACTGTTTTATGA
>1104:24660:12800_104
AAGTCGTAACAAGGTTACCTTCCGCCGCTCAGCACGGAGACCTTGCAACCCTCAGGGGAAGCAGCACGACAGTAAATAAAGCTCGCCGTTTGCAAGTCGGCCAATCGGCCGGCAACACAATCGAATTGACGGGGACCTCCTAAAGCCTGTAACACCAACCGTCCGAGGAAACTCGGGCGGGGCCCTCACGGGGTGGTAAGAGAGTACAGGATGTAACAATGGACA
>1104:28560:12797_093
AAGTCGTAACAAGGTTTCCGTAGGTGAACCTGCGGAAGGATCATTACCGAGTTCTCGGGCTTCGGCTCGAATCTCCCACCCTTTGTGAACATACCTCTGTTGCTTTGGCGGCTCTTTGCCGCGAGGAGGCCCTCGCGGGCCCCCCCGCGCGCTTTCCGCCAGAGGACCTTCAAACTCCAGTCAGTAAACGTCGACGTCTGATAAACAAGTTAATAAACTAAAACT
>2114:26056:13308_095
AAGTCGTAACAAGGTTTCCGTAGGTGAACCTGCGGAAGGATCATTACCAATCTTTTAGCGGGCAATGGGGTTTGTCCATGGTCTCGCGAAACTTTGTATTTAAAACCCGCTCATGTAAATTTTTTTAAATGTATGTTATATTATATATAAATAAAGATCACTTTCAACAACGGATCTCTTGGCTCTCGCATCGATGAAGAACGCAGCAAAACCCTGTCTCTTATA
>1111:16328:22958_076
AAGTCGTAACAAGGTCTCCGTAGGTGAACCTGCGGAGGGATCATTACAGAGTTCATGCCCTTACGGGTAGATCTCCCACCCTATGTTATTATTACCTTTGTTGCTTTGGTGGGCCTGTCTCTGGACTGCTGGCTTCAGCTGGCCTGTGCCCGCCAGAGAACCCCAACATCCTTGTATTATGCTGTCTGAGTACTATATAATAGTTAAAACTTTCAACAACGGA
>1101:21463:21433_057
AAGTCGTAACAAGGTTTCCGTAGGTGAACCTGCGGAAGGATCATTAGTGAATATTAGGGCGTCTGCTTCGGCAGAGCCTGACCTCCACTTCTAACACTGTGCACTTGATGGCAAGGAAAGGACTAGTACAACTTAATTGTTGAATTAGAACCCTGCTTTGCGGCTTCATTTTAAACATTAGTTAAAGTATGTAACGAAATATCGAAACAAAAAAAAACTTTCAAC
>1104:15679:11849_221
AAGTCGTAACAAGGTCTCCGTAGGTGAACCTGCGGAGGGATCATTATTGAATGGTCTTTGACCTTTCTACCCTTCAAACCAGTGGAAGCCAAAACCGTGCTTCGGCGTCCTGTTTGGGACGCCGCTTTTATGTGGAAACATGTGTGTCGTCTGAATGAAAACATTAAAATCAAAACTTTCAACAAAGGATCTCTTGGCTCTCGCATCGATGAAGAACGTAGCGAA
>1107:20886:4372_239
AAGTCGTAACAAGGTTTCCGTAGGTGAACCTGCGGAAGGATCATTAATGAAATTTGGACTCTGAGCTGGCTTCGGCATGTGCTCGAGTCTATCTATCTACATACACCTGTGCACTTATCGGCCTGAAGTCTCGAAAGGGACAGACGGGTTCGATTCATAACAAACTCTAATCATAAATCAAAGAATGAATCTTGGTCGAAAGGCCAGTAATAACTATACAACTTT
>1101:16508:18056_021
AAGTCGTAACAAGGTTTCCGTAGGTGAACCTGCGGAAGGATCATTAGCGAAATGTTTGTCGAGAAGGGTTGTAGCTGGCCTCGCTTGGCACGTGCACGCCTCGATCGCAAATTTCACCCTTCACACCTGTGCACATCCTGTAGCTTTGCGACGCTGATGATAAGGATCATCCGATTCTGATGCGTCCTTGGCTGCGAGCTTTTATCACACACACCTTGTCAAGTA
>2103:20495:7435_051
AAGTCGTAACAAGGTCTCCGTTGGTGAACCAGCGGAGGGATCATTACCGAGTTTACAACTCCCAAACCCCCAGTGTGAACGCTACCCCATGTTGCCTCGGCGGGATCGCCCCGGGCGCGTCGCAGCCCCGGGCCAAAGGCGCCCGCCGGAGGACCCCCAAACCCTCTTGAATCACCGAACGGTGGACTACCTCTGAGCTTCTCGGCGCTCCCAGGGAGCGGACG
>1104:22147:26316_013
AAGTCGTAACAAGGTCTCCGTAGGTGAACCTGCGGAGGGATCATTAACGAATGGCTTTTTTGGCCTTCGACTTCAAACCTGTGGAAGCGAGATGTGCTTTGGCGCCAAGTCGCCTCCTTTATGCCAAAAAGCGTTTGTCTGAATCAAAAAAACAAGAATCAAAACTTTCAACAACGGATCTCTTGGTTCTGGCATCGATGAAGAACGCAGTAAAAAGATCTGTCT
>2108:11994:9204_098
AAGTCGTAACAAGGTCTCCGTTGGTGAACCAGCGGAGGGATCATTACCGAGTTATCAACTCCCAAACCCCTGTGAACATACCTAAACGTTGCTTCGGCGGGACCGCCCCGGCGCCCATCAGCGGCCCGGAACCAGGCGCCCGCCGGGGGACCCAAACTCTTGATTTGATCAGTGGCATTCTCTGAGTCCCGAAACAAAAATGAATCAAAACTTTCAACAACGGAT
>1108:20808:14732_163
AAGTCGTAACAAGGTTTCCGTAGGTGAACCTGCGGAAGGATCATTATCGAGTTTAGGGTCTAATGGCCCGAACCTCCCATCCTTTTGTTAACTTTACCCTTTGTTGCTTTGGCGGGCCGTGGTCCACCCACGACCACCGCTATTCCCTAGATGTGCTTCTACATTTAGGTATACTGAGTGTTCGCCAAAAGCCAACTTAAACTCGTTTTAATAGTGAAGTCTGAG
>2107:11187:24476_142
AAGTCGTAACAAGGTTTCCGTAGGTGAACCTGCGGAAGGATCATTACAGAATCGGGCCCCCGGGCCTATTCTCTCACCCTGTGCGTACCGAACCCCGGTTGCTTCGGCCCGCCCGCGGGCGGGCCAGGAGACCAAAACCCTTGAATCATTGCCGTCTGAGCGCCACCTAATCGTCAAAACTTTCAACAACGGATCTCTTGGTTCTGGCATCGATGAAGAACGCAG
>1102:11528:12713_013
AAGTCGTAATAAGGTTTCCGTAGATAAGTAGTGGTCGTATCCTTTTCCTCCATGGTTAATATATGCTAACGTGAAATTTCTAGGTAAACCTACGGAAGGATTATTAACGAGTTAGGGTCTTTTCGGCCCGACCTCCCAACCCTATATTTACTGAACCTTTGTTACTTCGGCGGGCCCGTCTCACGACCGCCTGGGGACCGTAAAACGTCCTCTGG
>1110:8829:17000_169
AAGTCGTAACAAGGTTTCCGTAGGTGAACCTGCGGAAGGATCATTAAACCTTATATCACGGGGGCCGGCCTTGAATTGCTTGCAGTTCCAATGTGACGGCTTTTGCCGATCCATTGTGATACTCAGCTCTTCTCCCCGCCCTGCCGGAACATTACCCATGATTTTTGCGTACCCATTGTTTCCTCGGTAGGCTTGCCTGCCAGTAGGACCTTTTTAAACCTTTTTGT
>1111:4758:11929_079
AAGTCGTAACAAGGTCTCCGTTGGTGAACCAGCGGAGGGATCATTACAGAGTTGCACAGACTCCCAAACCCATGTGAACCTACCGCACGTTGCTTCGGCGGACCGCCCCGGCGCTCGAGCCCCACTGGGGGAGGAGCCCGGAGCCAGGCGGCCGCCGGGGGACCCAAACCATGCATTCGCCGCGCGGCGGAATCTCTTCTGAGTACCAAACGAATGAATCAAAAC
>1101:11692:19261_205
AAGTCGTAACAAGGTTTCCGTAGGTGAACCTGCGGAAGGATCATTATTGATTTTAGCTTAACCTGGCTTTTAGCCAAGGTTAATGCGAAATTCTTGTATTTAAAACTCACTCTTACATGAATCAAATTTTTTTTTTTTATTGTAATAAAAAAGATCCCTTTCAACAACGGATCTCTTGGTTCTCGCATCGATGAAGAACGCAGCAAAGACCCTGTCTCTTATA
>1101:19825:4333_113
AAGTCGTAACAAGGTCTCCGTTGGTGAACCAGCGGAGGGATCATTACTGATTATTCTTATATTCTATGGTACATTATCTAAAACAAAACTTCCAACAATGGATCTCTTGGCTCTGGCATCGATGAAGAACGCAGCAAAGTTGACTGTCTCTTATACACATCTCCGAGCCCACGAGACATCCTAGGATCTCGTATGCCGTCTTCTGCTTGAAAAAAAAAA
>1101:4006:14179_161
AAGTCGTAACAAGGTTTCCGTAGGTGAACCTGCGGAAGGATCATTAATGGATTTTATTAAAGGGGATTGGTATAGTGCTGGTCAATTTTCTTTGGCAAGTGCACATCCTTCCCTGATCATCCACTTTACCACTGTGAACCTTTAGTAGGGCTGGAAACAGCTCTATGTTTTTTTTACACACCTTGTATAACCTTTGAATGTTTTTTCTTTACTTTCAAGTATGCT
>1102:21595:4367_077
AAGTCGTAACAAGGTTTCCGTAGGTGAACCTGCGGAAGGATCATTACAAGTGAGGCTACCGAACGTTGGAAACAGCGGTTAGGAGCTTACACCCACCCGTGTTTACATACTATTGTTGCTTTGGCGGGCCGTGGCCTCCACTGCGGGCTCTGCTCGTGTGTGCCCGCCAGAGGACCCAAACTCTTCTATCAGTGATGTCTGAGTACTATATAATAGTTAAAACTT
>1107:14585:11846_045
AAGTCGTAACAAGGTTTCCGTAGGTAAGTAGTGGTCGTGTCCTTTTCCTCCATGGTCAACATATGCTAACGTGAAATTTCTAGGTGAACCTGCGGAAGGATCATTAACGAGTTAGGGTCTTATAGGCCCGACCTCCAACCCTTTGTTTACTACACCATGTTGCTTTGGCGGGCCCGCCTTTTGGGGCCGCCGGGGGTTTACAAGCCCCTGGCCAGTGTCTGCC
>1106:7227:10690_161
AAGTCGTAACAAGGTTTCCGTAGGTGAACCTGCGGAAGGATCATTAACGAGAAAAAGGCGTTCGCGCCGCTCTCTCAAACCTTTGCGTACCCAATTCTTGTCTCTTGCGGGGGGTCCGCCCCCCGCGAGGAACCAAAACACTTGTTTGATGTTGTCAGATCTCACAAAAAAGAAAACAACTTTCAACAATGGATCTCTTGGCTCCGGCATCGATGAAGAACGTAG
>2102:15450:3738_202
AAGTCGTAACAAGGTCTCCGTAGGTGAACCTGCGGAGGGATCATTACTGAGTGAGGGCCCCCGGCCCGACCTCCAACCCTTTGTAAACCGACCCTGTTGCCTCGGGGGACTCCGGCGTCTTCGGGCGCCGGGCCCCCGGTGGACCCCCCAACTCTGCGTCTTTGCGTCGGAGTCTTGAATGATAATCAATTAAAACTTTCAACAACGGATCTCTTGGTTCTGGCA
>1104:24664:9638_002
AAGTCGTAACAAGGTCTCCGTTGGTGAACCAGCGGAGGGATCATTACTAAGCAAGTTGAAAAACTGCTAAACCCTTGTGAACATACCTGTATAGTTGCTTCGGCGGACAGCCCCAGGGCGGGGCTATAGCCTTTTATAGGTGTCCGCCGACAGCATCAAAACTCGTTATTTTACAGTTATTCTGAGTTATAAAAACAAATAAGTTAAAACTTTCAACAACGGATC
>1108:20301:3254_118
AAGTCGTAACAAGGTTTCCGTAGGTGAACCTTCGGAAGGATCATTATCGAGTATGGTTTCTTATGAAACCTTCTCCGTCCTTTGCCTAAAAATCGGATTTGCTTTGGAAGGGAAACCTTCCAAAGCCCTTTTAAACTCATCAAATTGTCGTCCGAGTCAATATTTAAAGTTATAAAACTTTCAACAACGGATCTCTTGGTTCCGACAACGATGAAGAACGTAGCA
>1102:6219:9355_102
AAGTCGTAACAAGGTTTCCGTAGGGTCAGTATTTTCCGAATTCTTGTCTTATGTTCTAATACTAATTATTATCCAGTGAACCTGCGGAAGGATCATTATCGAGTTAGGGTCTTCTGGGCCCGACCTCCAACCCTATGTCTAAATACCTCTGTTGCTTTGGCGGGCCCGTCATCGGACCGCCGGAGGTCAATTTTATGACTTCTGGTCAGCGCCTGTCGAAGTCAA
>1103:6915:12776_124
AAGTCGTAACAAGGTTTCCGTAGGTGAACCTGCGGAAGGATCATTACAGAGAACATGCCCCTAGGGGTATATCTCCCACCCTTTGTCTACAATACCTTTGTTGCTTTGGCAAGCCTGTCTCATGACGACTGGCTACTAGCTGGTCTGTGCTTGCCAGAGGACCCCGAAATTCTCTTTTATTGTTGTCTGAGTAACTATACAATAATTAAAACTTTCAACAACGGA
>1104:19778:9103_193
AAGTCGTAACAAGGTCTCCGTTGGTGAACCAGCGGAGGGATCATTATCGAGTGTAAAAAACTCACCAAACCCTGTGAACATACCTTCTGTTGCTTCGGCGGGATCGCCCCGGGCGCCCTCGTGTACCCCGGATCCAGGCGCCCGCCGGAGGATACAAACTCTTGTCTTTATGAGATTTATCTGAGTGGCTTTATAGCAAAATGAATCAAAACTTTCAACAACGGA
>1107:16109:26095_085
AAGTCGTAACAAGGTCTCCGTTGGTGAACCAGCGGAGGGATCATTAAAAAAGAGTGTTTCCAACACTTAAACCCTGTGAAAACTACCTTAAGGTTGCTTCGGCAGGTAGCCCCGGGGGGGTTCTATAGGCCTTTTTTAAGGTACCTGTCGGAGGATCACCAAAAATGCCTTAAATGAATGCTCTGAGTACCTATTAAATAAGTCAAAACTTTCAACAACGGATCT
>1114:4136:14703_072
AAGTCGTAACAAGGTCTCCGTAGTGGAGTATGAACCCTCCGTCGCGATCCTTGGAAGCCTTTGCGCCCCCGAAAGGGGCCCTCACGACTCTAAACTGAGAGGGACGCAAGTGCCTGGCGGGCGACCGCCAGGCGCAACACAGCCGAAATGCGGGGACATCCTAAAGCTTGGGGGTACCAACCTAGCGCAGAGATGCGCTGGGGGCCCGTGTTAGCAGCACGGGGT
>1109:11409:8407_205
AAGTCGTAACAAGGTCTCCGTTGGTGAACCAGCGGAGGGATCATTACTGAGTCGTAAAAAACTCCCAACCCATGTGAATTTACCTTTGTTGCCTCGGCGGGACCTACCCGGGACCTACCCTGTAGGCCCGCCGATGGACTATTCAACTCTTGTTATTTTATGGAAATCTGAGCGTCTTATTAAATAAGTCAAAACTTTCAACAACGGATCTCTTGGTTCTGGCAT
>2101:17428:11075_153
AAGTCGTAACAAGGTCTCCGTTGGTGAACCAGCGGAGGGATCATTACAGGAATCGAAAGACTCCCTACAACCCCTGTGAACGTACCGAAACGTTGCCTCGGCGGGCGCCGCGGTAGGCCCCCTCTCCCCCGGGGGAGGGGGCTCCCCGCGGCACCCCAGCCCGCCGGCGGCCCTACAAACTCTGTCTGCATAGCGTTGGATCTCGGAGCATAGCGAAATAGTCAA
>2104:22926:20592_115
AAGTCGTAACAAGGTCTCCGTAGGTGAACCTGCGGAGGGATCATTACCGAGTGCGGGTCTTTGGCCCGACCTCCAACCCTTTGTTCAACCGTCTTTGTTGCCTCGGGGGCGACCCGGCCTTCGGGCGTCGGGGTCCCCGGTGGACCACTCAATCAAAACTCTGCGTCCCTGCGTCTGAGTCACGAAGTAAATCAATCAAAACTTTCAACAACGGATCTCTTGGTT
>1102:17070:25173_169
AAGTCGTAACAAGGTTTCCGTAGGTGAACCTGCGGAAGGATCATTACAGAGTTCATGCCCTTCGGGGTAGATCTCCCACCCTTGTGTATCATTATAGAATGTTGCTTTGGCGGGCCGCGTGCCTAGCACGCCTTGCGTGCCCGCCAGAGGACCCCTAAACTCTGAATGTTAGTGTCGTCTGAGTACTATTAAATAGTTAAAACTTTCAACAACGGATCTCTTGGT
>1103:22359:14886_032
AAGTCGTAACAAGGTCTCCGTAGGTGAACCTGCGGAGGGATCATTACCAGAGATGGCGGGCCCCCGCGCCCCCGTCCCCAACCCTTTGTTGACCAAACCCTTTTGCCTCGGGGGCAGAGCGTCCGCCGCCGCCCCCGGAGGACCATCAAACGCTGTCTCTGTACGTCGGAGTCAAATGCAAATGAACGAAAACTTTCAACAACGGATCTCTTGGTTCTGGCATCG
>1105:10885:8940_200
AAGTCGTAACAAGGTCTCCGTAGGTGAACCTGCGGAGGGATCATTACCGAGTGAGGGTGCTAGCGCCCGACCTCCAACCCTTTGTTTATTCAAACCTCTGTTTCCTCGGGGGCGACCCGGCTCTCGAGCCGGGGCCCCCGGTGGACCAATTCATTAAACTCTGCATCAATGCGTCCGAGTAGAAAGCAAAATGAATCAAAACTTTTAACAACGGATCTCTTGGTT
>1111:20258:27056_021
AAGTCGTAACAAGGTCTCCGTAGGTGAACCTGCGGAGGGATCATTACTGAATGGCCCTTGGGCCTTCAACCCCTTAAACCTGTGGACCTCTACACCGTGGTTCGGCGCCGTTCTAGGGCGGCGTCGCTTTTATGCATCGAGTCTGATGTTGTCAGATTGCTTTGAAGATTGAAAACTTTCAACAAAGGATCTCTTGGCTCTCGCATCGATGAAGAACGCAGCAA
>1103:28103:10779_207
AAGTCGTAACAAGGTCTCCGTAGGTGAACCTGCGGAGGGATCATTAACGAATGGCCGATTTGCGTGCCTTCGAACTTCAAACTAGTGGATGGAAGCCGTGGTTCGGCGGCATTGTGCCCGTCGAATTTATGCATGTATGTGGTGGGCGTCTGATTGAAAACGAATGATTGAAAACTTTCAACAAAGGATCTCTTGGCTCTCGCATCGATGAAGAACGTAGTAAA
>2101:21549:16649_095
AAGTCGTAACAAGGTTTCCGTAGGTGAACCTGCGGAAGGATCATTACCGAGTGAGGGCCCTCTGGGTCCAACCTCCCACCCGTGTTTACCGTACCCTGTTGCTTCGGCGGGCCCGCCCTCAGCGGCCGCCGGGATGGCCCCTTGCGCCTCCGGGCCCGCGCCCGCCGAAGACACCTGTGAACGCTTCTATTGAAGATTGCAGTCTGAGTGATTTTTTTCCAAATC
>2114:6737:8446_095
AAGTCGTAACAAGGTTTCCGTAGGTGAACCTGCGGAAGGATCATTAATGAATTAAAGTCGGTCTTCTGTGCTGGTGGCGACACATGTGCACGTTGATCGCAAATCCACACACCTGTGCACCTTTGACTTTGGGATCCGCTTGTTGGCTTGCCTGACTTGCAGCTGATGTTGGCTTTGTGCTCATCTGGGTCTCAGAGTAATTTTACACACTCTGAATGTAATGGAA
>2105:12241:21063_217
AAGTCGTAACAAGGTTTCCATAAAAGACAAGTTCTTGGGACACATTTGTGATCCTTCTGTATGTACACTTGCTGAAGCCTTAGTGGGCCCAAAAGGTCGACCAATTTCGCGACTAAAAATAAGAATGGTCACCCATATCGAATAGGTACGGGTCGCTAGTCAGGGTCCCCTTTGGGGGAGCCTTCATTCCGAAGGTCTGGCAACACTTTCGAATTGCGGGGACAC
>1101:10250:22962_095
AAGTCGTAACAAGGTTTCCGTAGGTGAACCTGCGGAAGGATCATTACCGAGTACCGGGTGCTCTCGCGCCCTGCTCCCACCCCATGTTGACTTGCAACCGTTGCTTTGGCGGGCCGGTGGGTCACCCACCGCCGGGCGGCGCCTGGAGAGCGCCCGCCAGAGGACCAAACAAAACTCTTATCAACCTGTCGCGTCTGAGCGAGCGAGAATTGACTAAAACTTTCA
>1108:28406:17478_133
AAGTCGTAACAAGGTTTCCGTAGGTGAACCTGCGGAAGGATCATTAAATAAGGATGCTGAAAGGGGGTGAGCTCACGCCTCCCCTGGACGGTATACCCCACCCGTGTCTATCTACCTTTGTTGCTTTGGCAGGCCGTGGCCTCCACTGTGGGCTCCGCCTGCATGTGCCTGCCAGAGGATTTAAACTCTGAATTTTAGTGATGTCTGAGAACTATCTAATAGTTA
>1102:3702:15102_183
AAGTCGTAACAAGGTCTCCGTAGGTGAACCTGCGGAGGGATCATTACAGAGTTCATGCCCTCCGGGTAGATCTCCCACCCACTGCTATCACTACTCTCGTTGCTTTGGCGGGCCGCCGGCCCCGGCTGGCGCGTGCCCGCCAGAGACCTCACAGACTCTGAATGTTAGTGTCGTCCGAGTAACTATACAATCGTTAAAACTTTCAACAACGGATCTCTTGGTTCT
>1105:9561:16872_023
AAGTCGTAACAAGGTCTCCGTAGGTGAACCTGCGGAGGGATCATTACAGAGTTCTCGCCCTCACGGGTAGATCTCCCACCCACTGCTATTGTTACTATCGTTGCTTTGGCGGGCCGCTAGGCCCTGCCCAGCCCCCGGCCCCGGCTGGGGCGCGCCCGCCAGAGGCCCTACAAACTCTGAATGTTAGTGTCGTCTGAGCATAACGCAATAGTTAAAAACTTTCA
>1102:14300:6056_149
AAGTCGTAACAAGGTTTCCGTAGGTGAACCTGCGGAAGGATCATTAAAGAATCGGTGACCCTCGCGGTCCCATTCTCACCCTTTGTATACCAAACATCAGTTGCTTTGGCTGGCCCTCGGGCCGGCCAGAGGAAATAAACCCTTGAATCTTTGCTGTCTGAGTACTATATAATAGTTAAAACTTTCAACAACGGATCTCTTGGTTCTGGCATCGATGAAGAACGT
>1102:24127:15420_143
AAGTCGTAACAAGGTTTCCGTAGGTGAACCTGCGGAAGGATCATTAGAGATGTGCGCAAGCACTTATCCTTTCATACACCTGTGCATCGTGGTCTTCGGACCTATTTACAAACATTGTAGTCATGAACGTCTTGATAATAACAAAATAAAACTTTCAACAACGGATCTCTTGGCTCTCGCATCGATGAAGAACGTAGTGAATCGCTGTCTCTTATACACATCT
>1104:19241:6649_093
AAGTCGTAACAAGGTTTCCGTAGGTGAACCTGCGGAAGGATCATTACCGAGTGTTGGTTACTTCTGTAACTGCCTCCCGTCCTGTGCCTACTCTATCTTTTGCTTCGGCGGGGAAACTCGTCGAAGCACATCTCCAAACTCTTTGAACTGCAGTCAGAGGACTTTGAAATGAAGCAAAACTTTCAACAACGGATCTCTTGGCTCCCACATCGATGAAGAACGTA
>1101:16779:24450_148
GAGTCGTAACAAGGTTTCCGTAGGTGAACCTGCGGAAGGATCATTGTTGAAAAAGGGGATTTTAAATTCCTAATACACTCCTATGTGAACACTTATTGAAGAGCTTTCTTCAATTTTTAAAATGCCTTTTTGTTTAAAGAGAATGTTTGATATTATAATAAAACTTTCAACAACGGATCTCTTGGCTCTTGCATCGATGAAGAACGTAGCAAAAAATCCTGTCTC
>1110:28110:16576_104
AAGTCGTAACAAGGTTTCCGTAGGTGAACCTGCGGAAGGATCATTATCGAGTTCTTGCCCCCCGGGGTAGATCTCCCACCCTTGCTTATCTTACTTTGTTGCTTTGGCGGGCCGTCCATCTTGGCCACCGGCTCCGGCTGGTGCGTGCCCGTCAGAGACCCCTTACACGCTGTTTTTTAGTGTTGTCTGAGTCCCACATAAAATATCAAAACTTTCAACAACGGA
>1102:28728:16686_066
AAGTCGTAACAAGGTCTCCGTAGGTGAACCTGCGGAGGGATCATTAACGAATGATCATCCTTGATCTTCTACCCTCAAACCACTGTGGACACGAGATGTGCTTCGGCGTCGAGAGGCGCCGCTTTTATGCATCGAGTCTTTAATGTCGTCTGAGTACTATATAATAGTTAAAACTTTCAACAACGGATCTCTTGGTTCTGGCATCGATGAAGAACGCAGTAAA
>1108:20194:15639_200
AAGTCGTAACAAGGTCTCCGTAGGTGAACCTGCGGAGGGATCATTACTAGAGATGGCCGGCCTCCGGGCCCCCGTCCCCAACCCATTGTTGACCAAAACCTTTTTGCCTCGGGGGCAGAGCGTCCGCCGCCGCCCCCGGAGGACCACCGAACGCTGTCTCTGTACGTCGGAGTAATTAATTAAATGAATGAAAACTTTCAACAACGGATCTCTTGGTTCTGGCAT
>1112:8461:8985_163
AAGTCGTAACAAGGTTTCCGTAGGTGAACCTGCGGAAGGATCATTATTGGATTGTGGGCCTCGGCCCCATTACAAAAAACCCTTCATAACCTCTTGTGAACATGTCGGCCCTCGGGCCTTCAACTCCAAACTTTTGTGTGTCGTATGAACGTAACAACTATTAAAAATAACACAACTTTCAACAACGGATCTCTTGGCTCTCGCATCGATGAAGAACGTAGCAAA
>2101:16671:4726_070
AAGTCGTAACAAGGTTTCCGTAGGTGAACCTGCGGAAGGATCATTATTGAAGAATTAGAGTGCACTTTGTTGTGGCTCGACCCTTCACTACCCACTCACACTGTGCACTGTAACATTTTTTAATACACCTTATTTGTCTTTTGAATGTAATATTTTATAAAGTTAATAAAACTTTCAACAACGGATCTCTTGGCTCTCGCAACGATGAAGAACGCAGCGA
>1102:26695:9195_130
AAGTCGTAACAAGGTTTCCGTAGGTGAACCTGCGGAAGGATCATTATCGAGTTAGGGTCTTTTAGGCCCGATCTCCAACCCTTTGTATAACTACCATGTTGCTTTGGCGAGCCCGTCTTTAACCGGACCGCCGGAGGTGTTACAGCCTCTGGCCCGTGCTCGTCAGTAGCCCACACTTAAATTCTTTTTAACCATGTTAAATCTGAAACTAGTTAAATAAACTAA
>1105:17317:3650_142
AAGTCGTAACAAGGTCTCCGTAGGTGAACCTGCGGAGGGATCATTAACAGAGATGGCGGGCCTCCGGGTCCCCGTCCCCAACCCTTTGTTGACCAAACCTTTTTGCCTCGGGGGCGGAACGTCCGCGTCGGCCCCCGGCGGACCACTAAACCCTGTCTCCGTACGTCGGAGTATCGATGAAAATTAATCAAAACTTTCAACAACGGATCTCTTGGTTCTGGCATC
>2109:17640:19667_185
AAGTCGTAACAAGGTTTCCGTAGGTGAACCTGCGGAAGGATCATTACTGAGTGAGGGCCCTCTGGGTCCAACCTCCCACCCGTGTTTAATCGTACCTTGTTGCTTCGGCGGGCCCGCCTCACGGCCGCCGGGGGGCCCTGCGCCCCCGGGCCCGCGCCCGCCGAAGACACCATCGAACGCTGTCTGAAGTTTGCAGTCTGAGCAGATTTAGCAAAATCGTTAAAA
>2114:24632:20827_139
AAGTCGTAACAAGGTCTCCGTAGGTGAACCTGCGGAGGGATCATTACAGAGTTCATGCCCTTACGGGTAGATCTCCCACCCTATGTTATTATTACCTTTGTTGCTTCGGCGGGCCCGTCTCACGACCGCCGGGGGACCGTAAAACGTCCTCTGGTCCGTGTCCGCCGGTGGCCAAACTTAACAAATTCTCATTAAATGTGTCAATGTCTGAGTACAATTTTTAAT
>1102:25459:21284_158
AAGTCGTAACAAGGTTTCCGTAGGTGAACCTGCGGAAGGATCATTAGAGAACCGAAAGGCCCGGTGGGCTCTGTGCTGGCGCCCCGCGCACGTGCACGCCCCCGCCGCGGCCGTTCTTTCCTCACACCTGTGCACACGCCCGTCGGGCACGGCGCCGCCGCGCCGCCCGGCTCTTTTCACATCAGCCCTGTAGAGTGTCGAAAGCGACTGCGCTTGCGCAACCTA
>1101:14555:9455_001
AAGTCGTAACAAGGTTTCCGTAGGTGAACCTGCGGAAGGATCATTATTGAAATACTGAGTGTTTCTACTTATTCTGTTGCTGGCCTTTCTACAAGGGCATGTGCACGTTTAAGTTGGGCACCTTTGTTCTTATCCACCTGTGCACTTTTTGTAGTCGTGTTTTACTAGGCCGGCCCTCAAGTCGAAAGGCTTGTTTGTTGACTTGGTGAAGACTTCTATGTCTTT
>1101:20515:19568_128
AAGTCGTAACAAGGTTTCCGTAGGTGAACCTGCGGAAGGATCATTATCAATGTTGGTACATTCTCTTCGGATGTTATCAATCTTTTTTTTTGGTGGGGTCAAACCTGCCAAAAAAATCCACTGTGATCTGTCTCACGGGCTTTGCAAAAAGCCTGACAACCCTGACTCAGTCTTCGGATTGATCAGGGTAAGGGCCATTTCTCTCGAGAGATGGTTTCCTTAACA
>2103:22756:10932_002
AAGTCGTAACAAGGTCTCCGTAGGGTAAGTCATTAACCAACCTACTTAAAATATGAATCAAATGCTAACTATCGTCAAGTGAACCTGCGGAGGGATCATTATCGAGCGAGGGCCCCTGGCCCGACCTCCAACCCCTTGAAATTCTGACCGTGTTGCCTCGGGGGTGACCCGGACGTTTCGGCGTCGGGGCCCCCGGTGGACCCCTCAACTCTGCATCTTTGCGTC
>1101:12169:9340_065
AAGTCGTAACAAGGTTTCCGTAGGTGAACCTGCGGAAGGATCATTGTTGAAAAAAAGGGGATTTTAAATTCCTAATACACTCCTATGTGAACACTTATTGAAGAGGTTGAATCTTTCTTCAATTTTTAAAATGCCTTTTTGTAAAGAGAATGTTTGATATTATAATAAAACTTTCAACAACGGATCTCTTGGCTCTTGCATCGATGAAGAACGTAGTAAAT
>1101:9974:15466_234
AAGTCGTAACAAGGTTTCCGTAGGTAAGTAGTGGTCGTGTCCTTTTCCTCCATGGTCAACATATGCTAACGTGAAATTTCTAGGTGAACCTGCGGAAGGATCATTAACGAGTTAGGGTCTTCTCGGCCCGACCTCCCAACCCTATGTTTACTGAACCTTTGTTGCTTCGGCGGGCCCGTCTCACGACCGCCAGAGGACCCAAAAACTCTGAATGTTAATGTCG
>1106:22134:3241_057
AAGTCGTAACAAGGTTTCCGTAGGTGAACCTGCGGAAGGATCATTAAAGAATTGCGGTCCTCGTGACCCTATTCTCACCCTTTGTATACCAAACTTCTGTTGCTTTGGCCGGCTCTCGGGCTGGCCAGAGGAATCAAACCCTTGAATCTTTGATGTCTGAGTACTATATAATAGTTAAAACTTTCAACAACGGATCTCTTGGTTCTGGCATCGATGAAGAACGTA
>1103:18234:22877_229
AAGTCGTAACAAGGTCTCCGTAGGTGAACCTGCGGAGGGATCATTACAGAGTTCATGCCCTTCGGGGTAGACCTCCCACCCAGTGTATTTATACCTTTGTTGCTTTGGCGGGCCGCGGGGCCCCGGCCCCGCCCCTGGCTCCGGCTAGGGCGCGCCCGCCAGAGGACCTCAAAACCTGAATGTTAGTGTCGTCTGAGTACTATATAATAGTTAAAACTTTCAACA
>1105:14909:15086_148
AAGTCGTAACAAGGTTTCCGTAGGTGAACCTGCGGAAGGATCATTATCGTATCTCTGGTGGTGCGGGTGCGCCCTGCTCCGGCCGGCAAAGCCGTGCAGCGGGATGCCCGTGCCGCCCAACCTTTGCATACCCACCGTGAACCTTTACGGCAGAGGGTGCTGGCGAGAGCTTGCGCCCTGAGCCGCATTTAACCAAAACTCCAGTTTTTACTTTGAATGCAAGTC
>1102:21812:19146_189
AAGTCGTAACAAGGTCTCCGTAGGTGAACCTGCGGAGGGATCATTACAGAGTTCATGCCCTTACGGGTAGATCTCCCACCCTATGTTATTATTACCTTTGTTGCTTTGGCGGGCCTGCTCTCGGGCTACCGGCCTTGGCTGGTCCGCGCCTGCCAGAGGGTTCCAAACTCGTATTTTGTGTCGTCTGAGCATAACGCAATAGTTAAAACTTTCAACAACGGATC
>1113:12557:24651_038
AAGTCGTAACAAGGTTTCCGTAGGTGAACCTGCGGAAGGATCATTACCGAGAACTTGCCCTTCGGGGTAGATCTCCCACCCTGTGTTTACCTTGCCTCTGTTGCTTTGGCAGGCCCGCCCCGCCCCGCGCGGGGCCGCCGGCTCCTGCTGGCCAGCGCCTGTCAGAGGACCTGAAACTCTTGTTGTCCATGTCGTCTGAGTCCTATGTAATAGTTAAAACTTTCA
>2114:15173:20841_047
AAGTCGTAACAAGGTTTCCGTAGGTGAACCTGCGGAAGGATCATTAAAGAGTAAGGGTCTCTGGCCCGACCTCCAACCCTCTGTTGTTAAAACTACCTTGTTGCTTTGGCGGGACCGTTCGGTCTCGAGCGCGCCGGTCTTCGGATTGGCGAGCGCCCGCCAGAGTCCAACCAAACTCTTGTATTAAACCAGTCGTCTGAGTATAAAATTTTAATTTAATTAAAAC
>1101:4986:18927_190
AAGTCGTAATAAGGTTTCCGCAGGTGAACCTGCGGAAGGATCATTAGAGAAATCTTTGACGGCTGTGCGCCTTTGGGCTGCACGCCGTTTCAATTTCCACACATGTGCACCTTCGATGGGAGTGGGGAAACCTGCCTCCCGTCGCTTTCATTAACCCATTCAGTCTTGAATGCAAACCCCTTTTATAAAAATACAACTTTCAGCAACGGATCTCTTGGCTCT
>1103:24586:24162_034
AAGTCGTAACAAGGTTTCCGTAGGTGAACCTGCGGAAGGATCATTAATGAACATAATTTGCCATGGGGAATGGAGGGGAGCTGTCGCTGGCCCTAGGCACGTGCACGCTTTCTTTCTGGACTTTGGTCGTATGGGCGCGGAGGGTCAACCCTCTGCGTCTTCATATGCCCCTCTTCGTGTAGAAAGTCTTTGAATGTTTTTACTATCATCGAGTCGTGACTTCCA
>1111:15172:14597_104
AAGTCGTAACAAGGTTTCCGTAGGTGAACCTGCGGAAGGATCATTACCAAAAGATAATCTTTCAAATCGAAAGATCTTTTCCTTTGTGCTGGCTTTGACCGTATGTAATTTTGGGACTTAAACATGGCAACTTTTTTGTTACCGGTCCCAAAAACAATTATATCATCCTTATGAAAAACTTACTGAACAACTAAACAATGATTTTAATAATCTGTTTAAAACAAC
>2103:24838:19660_117
AAGTCGTAACAAGGTTTCCGTAGGTGAACCTGCGGAAGGATCATTACTGAAGTGAGTCTTCATTCATTGAAGCTTCTTCCCATTGTGCTGGCTTTGACCGTATGTAAAGTTGGGGATTAAACATGGTTCAAAATTTTTTTTTGCGGCCGTCCCCAACAATTTATTTCATCCTTTATTAATTTGAACTGAACTCATTTTGAGATTACTTAAAAAAATAATCTTATA
>1105:18130:11432_088
AAGTCGTAACAAGGTCTCCGTTGGTGAACCAGCGGAGGGATCATTATTGAGTGCTAAACTCTCTAAAACCCACTGTGAATTCTACCTGAAGAATTGCCTTGGCAGGCAGCCCCGGGGGGCTTTCAGCCTATATTTATAGGTGCCTGCCAGTGGACCCAAACCCTGTCTCCAGTGAATCTCTGAGCTTAAAGACAAATGAATCAAAACTTTCAACAACGGATCTCT
>2102:9294:24611_037
AAGTCGTAACAAGGTCTCCGTAGGTAAAACTGCGGAGGGATCATTATCGAATGGGGCCTTTTGGCCACCTTCTTACAAACCTGTGGAAATGAGAAGTGCTTTGGTGCCTTGGGCGCCAAGTCCATGCAGTTAGCCTTGTGTCTGATTGGAAATGAATTTTAAAACTTTCAACAAAGGATCTCTTGGCTCTCGTATCGATGAAGAACGCAGCGAAGAGCTGT
>1101:13532:9222_130
AAGTCGTAACAAGGTTTTCGTAGGTGAACCTGCGGAAGGATCATTCGTGAATCAACGGATTCCTCTGCAAAGAGAAGGTCCGATCCACTATCACACACACTGTGCACTTGTCACTTTTTTACACACTTTGTATCAAACAAGTCCTTTTAAAAACTTGATAATAAAAGAAAAACTTTCAGCAATGGATCTCTTGGCTCTCGCATCGATGAAGAACGCAGCAAAGGC
>1103:18030:16584_144
AAGTCGTAACAAGGTTTCCGTAGGTGAACCTGCGGAAGGATCATTACTGAGTTTTGGGTGTTCTCTTTTGACGCCCGATCTCCCACCCTTTGTTTAACTACAATTGTTGCTTTGGCAGGACTGTTTTCTTCTCTTCGGGGGAGGGACTGCCGGAGGTTGGGTTTCCGACCTCTGGATTGTTTGCCTGCCAGTAGCCAACTTCAAATTCTTTTTTAATTATGTCGT
>1104:20104:8955_092
AAGTCGTAACAAGGTTTCCGTAGGTGAACCTGCGGAAGGATCATTATTGAAATAAACCTGATGAGTTGCTGCTGGTTCTCTAGGGAGCATGTGCACACTTGTCACTTTTATATCTCCACCTGTGCACCTTTTGTAGACCTAGATATCTCTCCAAGTGCTTTTAGTAACTTGGGTTTGAGGACCGATTTTGATATCTCTCCTTACATTTCTGGGACTATGTTTTCT
>1105:8890:9712_176
AAGTCGTAACAAGGTTTCCGTAGGTGAACCTGCGGAAGGATCATTACCGAGTTAGGGGCCTTTGGGCTCCAAACTTCCAACCCTTTGCTTACAAACTTTTTGTTGCTTTGGCGGAGCGGGAGGTTTTTAAACCCCCCCGCTGGCTTAGGTCAGTGCGTCTCCGCCAGAGACTTTTCAAAACTTTGCTTGAAAAACGTGTCAGTCTGAAGCAAAAAATTTAAATCG
>1111:13923:25200_238
AAGTCGTAACAAGGTTTCCGTAGGTGAACCTGCGGAAGGATCATTATCGAGTTTTGAATGGGTTGTCTGCTGGCTCGCAAGGGCATGTGCACGCCTGTCTCATCCACTCTCAACTTCTGTGCACTTTTCATAGGCCGGCTTGTGGGTGCGTTCGCGCACTTGTAGGTGTCGGGCTTATGCTTTACTACAAACGATTCAGTTTTAGAATGTCATACTTTGCTATAA
>1101:8811:9557_179
AAGTCGTAACAAGGTTTCCGTAGGTGAACCTGCGGAAGGATCATTAATGAATTGTAAAGGAGGTTGATGCTGGTCTTCGGACATGTGCTCGCCTTCGACAATCCTTATCCATACACCTGTGCACCTCTGAGGGGTTTTTCCGCTGTGGATTACCCTTCTTTTTCACAAATCCTTTGAATAACATTGAACGTGATTGTGCCGAAAGGCCTTAAACAAATACAACTT
>1104:13968:9004_092
AAGTCGTAACAAGGTTTCCGTAGGTGAACCTGCGGAAGGATCATTATTGAATACGTCGGGTTTCTGATGCTGGCTCTTCACTGAGCATGTGCTCGTTCCCTTCTATTTATCTTCTCTTGTGCACCTTTTGTGGTCTTTGAAGGAGTAAACCTTTTCGCAGCAATGCGGTTTGGGGGCATGATTAACATCTGCCTCTGCTTGCTTTCTTCAAGGCTATGTTTTCAT
>1106:8946:23244_153
AAGTCGTAACAAGGTTTCCGTAGGTGAACCTGCGGAAGGATCATTACTGAGTGCCGGTCCCTCGTGGACCGAACCTCCCACCCTTGTCTCTTGTATACCCTGTTGCTTTGGCGGGCCCACTGGGCTCCCCCAGTCGCCGAGGGGCCCTGTGCCCCTGGACCCGTGCCCGCCAGAGCGCCCTTGAACCCTCATGAAGATGGACTGTCTGAGCGTGATTGATAATAA
>1110:27877:18591_218
AAGTCGTAACAAGGTTTCCGTAGGTGAACCTGCGGAAGGATCATTAATGAGTTAGGGTCTTCTAGGCTCGACCTCCAACCCTTTGTATAACTACCATGTTGCTTTGGCGGGCCCGTCTTTAACCGGACCGTCGGGGGTTTTGACCCTTGGCCAGTGCTCGTCAGTAGCCCACAATAAACTCTTTAAACCATGTTAAATCTGAAATTAGTTAAATAAACTAAAACT
>1114:12677:5102_137
AAGTCGTAACAAGGTTTCCGTAGGTGAACCTGCGGAAGGATCATTAATGAATTGCAAGGACGCTCTTTTTAGAGGTCCGACCCTTTCATCCTTTCACCCTGTGCACAAACTATTTTTCACATCTATTTTATAAACACTTAAAGTTATATGAATGTCTATCAGTCTCTTAATTGAGCATAAACTTAATAAAACTTTCGGCAACGGATCTCTTGGCTCCCGCATCGA
>1101:14911:23775_158
AAGTCGTAACAAGGTCTCCGTAGGTGAACCTGCGGAGGGATCATTACAGAGTTCATGCCCTTACGGGTAGATCTCCCACCCTATGTTATTATTACCTTTGTTGCTTTGGCGGGCCGTCAGGCCTCGGTCAGGCTATCGGCTGATCGTGCCCGCCAGAGGACCTAAATTCTTTATCAGTGATGTCTGAGTATTATATAATAGTTAAAACTTTCAACAACGGATCTC
>1103:11053:7441_183
AAGTCGTAACAAGGTTTCCGTAGGTGAACCTGCGGAAGGATCATTAACGAAAGCTAGAGCGAGGTTGTGGCTGGCCCCCCCTTTCCCGGGGGGGGGGCAAC
>1105:9635:10836_057
AAGTCGTAACAAGGTCTCCGTAGGTGAACCTGCGGAGGGATCATTACCGAGCGAGGGCCCCCGGCCCGACCTCCAACCCTTCTGTAATCGAAACCTTTGTTGCCTCGGGGGTCACCCGCGCCTCGCGGCACGGGGCCCCCGGCGGACCACAATCAAACACTGCATCTTTGCGTCGGATGAATGAGAAAAATTCATTAAAACTTTCAACAACGGATCTCTTGGTTC
>1110:17210:4239_012
AAGTCGTAACAAGGTCTCCGTAGGTGAACCTGCGGAGGGATCATTACTGAGTGAGGGCCTTCTGGTCCGACCTCCAACCCCATGTTATCCGACACTGTTGCCTCCGGGGCGACCCGGCCTTCGGGCGTCGGGGCCCCGGGTGGACCATTCAAACACTGCATCTTTGCGTCTGAGTACACGATTGAATCAATCAAAACTTTCAACAACGGATCTCTTGGTTCTGGC
>1111:22668:6765_088
AAGTCGTAACAAGGTCTCCGTAGGTGAACCTGCGGAGGGATCATTACAGAGTTCTCGCCCTCGCGGGTAGATCTCCCACCCCCTGTTATCGTTACTGTGTTGCTTTGGCGGGCCGTCCTTTTAGGCGTCGGCCCCGGCTGATCGCGCCCGCCAGAGGACCCAAACTCTTCTATCAGTGATGTCTGAGTACTATATAATAGTTAAAACTTTCAACAACGGATCTCT
>1101:19479:11693_177
AAGTCGTAACAAGGTTTCCGTAGGTGAACCTGCGGAAGGATCATTAATGAGAACTAGGGGTGGCGGCCTTGGCTGCTACTCCGAACACTCCACCCTTTGTTTACATACCTTTGTTGCTTTAGCAGGCCCGCTTAACAGCCGCCGGCACCTGCTGGTCAGTGCCTGCTAGAGAACCTAAAACTCTTGTTAATAATATTGTCTGAGTACTATATAATAGTTAAAACT
>1103:5242:18341_002
AAGTCGTAACAAGGTCTCCGTAGGTGAACCTGCGGAGGGATCATTACAGAGTTCATGCCCTCCGGGTAGATCTCCCACCCACTGTTATCACTACTCTCGTTGCTTTGGCGGGCCGCTGGGCCCTGCCCGGCCGCCGGCTCCGGCTGGCGCGCGCCCGCCAGAGGCCCGATAAATCCTGACTGTCGGTGTCGTCTGAGTACTATTACAATAGTTAAAACTTTCA
>1104:18377:21705_179
AAGTCGTAACAAGGTCTCCGTAGGTGAACCTGCGGAAGGATCATTATTGATTTTAGCTTAACCTGGCTTTTTTAGCCAAAGTTAATGCGAAATTCTTGTATTTAAAACTCACTCTTACATGAATCAAATTTTATTTTTTATTATAATAAAAAAAGATCACTTTCAACAACGGATCTCTTGGTTCTCGCATTGATGAAGAACGCAGCAAAGAGCTCTGTCTCTT
>1107:15982:22084_025
AAGTCGTAACAAGGTTTCCGTAGGTGAACCTGCGGAAGGATCATTACAGAGAACTCGCCCCTCGGGGTAGTCTCCCACCCTATGTTTACACACACTGTTGCTTTGGCAGGCCTGCTCTCGGGCTACCGGCCTTGGCTGGTCCGCGCCTGCCAGAGGGTTCCAAACTCTATGTTTAGTGATGTCTGAGTACTATATAATATTTAAAACTTTCAACAACGGATCTC
>1108:16834:8381_229
AAGTCGTAACAAGGTTTCCGTAGGTGAACCTGCGGAAGGATCATTACGTATGGTAGGCCGGTCTGACCGGTTCTATTCAACCCTGTTTTTTGCGCACCCTCTGTTTCCTCGGCAGGCTTGCCTGCCAGTAGGACCTTTTCAACCCTTCGTGTCAAAGCAATCAGCGTCAAACAAACAAAACAATGGTAACAACTTTCAACAACGGATCTCTTGGTTCTGGCATCG
>1114:13336:21220_159
AAGTCGTAACAAGGTTTCCGTAGGTGAACCTGCGGAAGGATCATTAAAGAGTAAGGGTGCTCAGCGCCCGACCTCCAACCCTTTGTTGTTAAAACTACCTTGTTGCTTTGGCGGGACCGCTCGGTTCCGAGCCGCTGGGGATTCGTCCCAGGCGAGCGCCCGCCAGAGTTAAACCAAACTCTTGTTATTTAACCGGTCGTCTGAGTAAAAATTTTGAATAAATCA
>2107:19646:22234_219
AAGTCGTAACAAGGTCTCCGTTGGTGAACCAGCGGAGGGATCATTACTGAGTCTTCTGTACTCTTATCCTTTGTGAACCTCTTCTGTTGCTTTGGCAGGGAGCGGCGCTGCCGTTAATTGTCGGGGTGGCGACGCCCCGTGCCCTGCCAAAGGCTTTTGCACACGCTATTTTTCAGTGGTTGTCTTAGTGATTCAAAACCCTAAAAAACTTTCAACAACGGATCT
>1101:18183:10307_218
AAGTCGTAACAAGGTTTCCGTAAGCTTTCCCTCCTTTTCTCTATCCTGCAACAATTACTAACAATTCTATAGGTAGGTGAACCTGCGGAAGGATCATTACAGAGTTAGGGTCTTCTAGGCCCGATCTCCAACCCTTTGTCAAATTTACTTCGTTGCTTTGGCGAGCCCGTCCTTGCGGACCGCCGGGAGTTACTCCAAACTTCTGGCCAGTGCTTGCCAATAGCC
>1102:25991:9020_095
AAGTCGTAACAAGGTTTCCGTAGGTGAACCTGCGGAAGGATCATTAAAGAAACAACGTCGGCCGTGCGCCCTCGGGCTTGCACGCCGACTTCCACACACCCGTGCACCTTCGACGGGAGGGGGGGAGACCCTTCCTCCCGTTGCTTTAACTTAACATACGTCGGTCCTGAATGTGAACCTCCTTTAATTTAAATACAACTTTCAGCAACGGATCTCTTGGCTCTC
>1105:17618:21929_231
AAGTCGTAACAAGGTTTCCGTAGGTGAACCTGCGGAAGGATCATTAACGTATCCCTGACGGGGTTCGGTGCGCCCTGCTCCGGTCCAAACGGCCGTGCAGCGGGTTCCCGTCCCTGTTCACACCTCACAAACCCACTGTGAACCTTCACGGCGGAAGGGAGGCGACTCCCCGATGCCGCATACCAAACCCCAGTCGTAAAGAATGTCGTGCGGACTTGCGCCGCC
>1107:11643:18390_095
AAGTCGTAACAAGGTTTCCGTAGGTGAACCTGCGGAAGGATCATTCATAATCAAGTGTTTTTATGGCACTTTCAAAAATCCATATCCACCTTGTGTGCAATGTCATCTCACTGGAGGTCACGGCTGTAACAATCCGTTGGTCACCTTTGGGATTTATATCTACTCAGAACTTTAGTGATTTTGTCTGAAACATATTATGAATAACTTAATTCAAAATACAACTTTC
>2107:27990:18713_142
AAGTCGTAACAAGGTTTCCGTAGGTGAACCTGCGGAAGGATCATTACCGAGTTTAGGGGGCCGTTAGCCCCTGAACCTCCAACCCTTGACTGAAATTACCGCGTTGCTTTGGCGGGCCCGCCCTGAAAACGGGCCGCCGGAGGCGTCACTGCCTCTGGCCCGTGCCCGCCAGTAGCCACAATCAACCCTTTTTTAACTGTGACGTCTGAGGATTTTTATAAGCA
>1102:14449:13538_149
AAGTCGTAACAAGGTTTCCGTAGGTGAACCTGCGGAAGGATCATTAAAGAGTTGGGGTCCTCCGGGGCCCGATCTCCCACCCTTTGTTGTCGCGAATTTGTTGCCTCGGCGGGTTGTCTTTGTCAAAAAGGACGACGGGCTCCGGCCCGCCCGCCGCAGGACCATTCAAACTCTGCTTTAACAATGCAGTCTGAGAAGATTTTAATAATAAATCAAAACTTTCAA
>1103:21387:8779_224
AAGTCGTAACAAGGTCTCCGTAGGTGAACCTGCGGAGGGATCATTACCGAGCGAGGGCCCCGGCCCGACCTCCAACCCTTTGAAGTTACCAACTCAGTTGCCTTGGGGGCGACCCGGCCGTCTGCGTCGGGGCCCCCGGAGGACCGTTAACACTCTTTGCGTCTCTGCGTCGGAGTTTGAAGCAAAATTTCAATCAAAACTTTCAACAACGGATCTCTTGGTTCC
>1109:15345:13565_057
AAGTCGTAACAAGGTTTCCGTAGGTGAACCTGCGGAAGGATCATTAATGTAACCGGACTGGCACGTTCGCCGTAAAGCGCAACGGGTTGGAAAGGGAGATATTATACACCCTATGTTTATTTACTTTTGTTGCTTTGGCGGGCCGCCTTAGGCGTCGGCCCCGGCTGATTGCGCCCGCCAGAGGACCCAAACTCTTTTATTAGTGATGTCTGAGTACTATATAAT
>2102:23706:16967_180
AAGTCGTAACAAGGTTTCCGTAGGTGAACCTGCGGAAGGATCATTACAGAGTTCATGCCCGAAAGGGTAGACCTCCCACCCTTGTGTATTATTACTTTGTTGCTTTGGCGAGCTGCCTTCGGGCCTTGTATGCTCGCCAGAGAATACCAAAACTCTTTTTATTAATGTCGTCTGAGTACTATATAATAGTTAAAACTTTCAACAACGGATCTCTTGGTTCTGGCA
>1103:17743:12063_028
AAGTCGTAACAAGGTCTCCGTTGGTGAACCAGCGGAGGGATCATTACAGAGTTCTAAAAAGACTCCCAAACCATTGTGAACGTTACCCGTAACATGTTGCCTCGGCGGGCGTCCCCCCCCC
>1103:22264:22567_042
AAGTCGTAACAAGGTTTCCGTAGGTGAACCTGCGGAAGGATCATTAATGAAATACAAGGACGCTCTTTTTAGAGGTCCGAAATATTACATTTCCTTTCACCCTGTGCACAAACTGTTTTTACACCTTTTTAAACACATAAGTTAAGAATGTAACAGTCTCTTAAATGAGCATAAATTATTAAAACTTTCGGCAACGGATCTCTTGGCTCCCGCATCGATGAAGAA
>2104:19740:8795_057
AAGTCGTAACAAGGTCTCCGTTGGTGAACCAGCGGAGGGATCATTACTGAGTTACACAACTCCAAACCCTTTGTGAACATTAATTTTCTGTTGCTTCGGCAGGCGACTCCAGGGGGAGTCTTTGCCGATTTTTTTTCGGTGCCTGCCGAAAGACCAAATCCTTTATATTATTTTTTGTCTTCTGAAAAAAATACAAAATAGCTAAAAACTTTCAACAACGGAT
>1101:13303:18413_211
AAGTCGTAACAAGGTTTCCGTAGGTGAACCTGCGGAAGGATCATTAGTGAGCCGAGAGGCGTAAAATCCAAACCCCTGTGAACCGTGCCCCCGGGCTTTACAACAAACCAGTGTGATGAACGTAATACAATATAAACAAAACTTTCAACAACGGATCTCTTGGCTCTCGCATCGATGAAGAACGCAGTGAACGAGCTGTCTCTTATACACATCTCCGAGCCCAC
>1101:18354:22522_021
AAGTCGTAACAAGGTTTCCGTAGGTGAACCTGCGGAAGGATCATTAGTATGTATGTTGATGCTGTGTGTGAGTCGGATGTACATGTAGTGTAATATAAGCAAGTAAAGCAAAAACTTTTAACAATGGATCTCTTGGCTCTCGTAACGATGAAGAACGTAGTAAATACCTGTCTCTTATACACATCTCCGAGCCCACGAGACGAAGTCCTATCTCGTATGCCGTCT
>1101:8836:21274_058
AAGTCGTAACAAGGTTTCCGTAGGTGAACCTGCGGAAGGATCATTACCAGTTTCTCTGGTCCACCCGTGAAAACATACCTTTGCTTGCCTTCGGGCGACCTTTACTCTTATCAAGTTATCTGATCGAGACAAATACAAAAAACTTTCAACAATGGATCTCTTGGCTCGAGCATCGATGAAGAACGCAGCAAAACGCTGTCTCTTATACACATCTCCGAGCCCAC
>1102:25700:11469_149
AAGTCGTAACAAGGTTTCCGTAGGTGAACCTGCGGAAGGATCATTAGTGAATTCAAATTTCTTCTCCTTGTGGGAAGTGCAGCTTGGGCCCTCGTGCCCAAGTTGTATAGAAAACACATCCTTAACACCTGTGAACTGTCTGTCAAGAACAAGGCTTCGGCTTTGGACTTGTACATTTACCAAACTTACTCTGTAAAAAATGTCATCTTATTATAAACTTAATAA
>1102:7678:4067_220
AAGTCGTAACAAGGTTTCCGTAGGTGAACCTGCGGAAGGATCATTATTGATTTTAGCTTAACCTGGCTTTTTAGCCAAGGTTAATGCGAAATTCTTGTATTTAAAACCCACTCTTACTTGAATCAAATTTTTTTTATTGTAATAAAAAAGATCACTTTCAACAACGGATCTCTTGACTCTCCTATCGATGAAGAACGTAGTGAAAGACCTGTCTCTTATACAC
>1103:19552:11819_207
AAGTCGTAACAAGGTTTCCGTAGGTAAGTAGTGGTCGTGTCCTTTTCCTCCATGGTCAACATATGCTAACGTGAAATTTCTAGGTGAACCTGCGGAAGGATCATTAATGTAACCGGACCGGTCCTTTGCCGTAAAACGCAACGGATCGGAAAGGGAGATATTCATACACCCTGTGTTTATTTACCTTTGTTGCTTTGGCGGGCCGTCTTTTTAGGCGTCGGCCTC
>1103:6423:9389_234
AAGTCGTAACAAGGTTTCCGTAGGTGAACCTGCGGAAGGATCATTCACAATAAAAGTGATTTTATATGGCACTTTTAAAAAAATCCATATCCACCTTGTGTGCAATGTTTTTTTATTTTTATAATCAACTCTTTAATTAAACCAAATTGTCTGAAAAACGATATTTCTGAATTACTTAATTCAAAATACAACTTTCAACAACGGATCTCTTGGCTCTCGCATCGA
>1107:12310:25400_178
AAGTCGTAACAAGGTTTCCGTAGGTGAACCTGCGGAAGGATCATTAATGAATATAAACTTGATGAGTTGTAGCTGACTCCTTGGAGTATGTGCACGCTCATTACTTTTATCTATCCACCTGTGCACAATTTGTAGTCTTGAGGAAGAAGAAAAAGCGGTTCCGATCGGAGTTGCTGACTTGTTCTCTTGAGTCTATGTTTTCATACACTACATAGCATGTTGCAG
>1110:8339:8141_064
AAGTCGTAACAAGGTTTCCGTAGGTGAACCTGCGGAAGGATCATTAACGAATTTTGTGAGGGATTTTTTTGGATAGTGCTGGCCTCTTGGGGCAAGTGCACATCCGTCCCGATCATTTCATCCACTTTACACCTGTGAACATCAAGTAGGGCTGGAGACGGCCCTATGTTTTTTTATTATAAACCCCCACAATTGTATGTCAATCAGAATGTCTATACTCTAGTA
>1101:14514:19442_226
AAGTCGTAACAAGGTTTCCGTAGGTGAACCTGCGGAAGGATCATTAGTGAATATCCGGGCCTCTGGCCTGAACACCAAACCTCTGTGAACTGTGGCCCTCGGGCCTTTTACAAACATCTGTGTGAAGAACGTGAACTATCATAACAAAACAAAACTTTCAACAACGGATCTCTTGGCTCTCGCATCGATGAAGAACGCAGTAAAACGCCTGTCTCTTATACAC
>1101:20728:16017_187
AAGTCGTAACAAGGTTTCCGTAGGTGAACCTGCGGAAGGATCATTATTGAAAATCTAACTGGCGCAGTTCAGTGCTGACTTCTTAACGGGAGTATGTGCACGTTCTGTGTCGGTTGTTATTCATCCACCTGTGCACTTTCTGTAGAAGCTTTTGTTAGGTTGGCTTGAATAGGTTCTTAGTTGAGCTTGTTCAGTTGACTTGATAGGACTTCTATGTCTTTACAA
>1102:13328:20556_207
AAGTCGTAACAAGGTCTCCGTAGGTGAACCTGCGGAGGGATCATTACAGAGTTCTCGCCCTCGCGGGTAGATCTCCCACCCCCTGTTATCGTTACTGTGTTGCTTTGGCGGGCTGCCAGGCCAGGCCTGGCCGCCGGCTCCGGCTGGCGCGCGCCCGCCAGAGGACCTAAATTCTTTTATTAGTGATGTCTGAGTACTATATAATAGTTAAAACTTTCAACAA
>2106:20516:3157_083
AAGTCGTAACAAGGTTTCCGTAGGTGAACCTGCGGAAGGATCATTAACGAGAAAACTGCCCTTTGGGTAGATCTCCCACCCTTTGTTTATACTACCATTGTTGCTTTGGCAGGCCCGTCTTCTGACCACCGGCTTTGGCTGGTCCGTGCCTGCCAGAGGACCCTAAACTCCTAATTTCAAGTTGTCAGAGTCTTATAAAATAGTAAAAACTTTCAACAACGGATC
>1102:20150:8557_077
AAGTCGTAACAAGGTTTCCGTAGGTGAACCTGCGGAAGGATCATTAGTGATTGCCATCTTGGCTTAAACTATATCCATCTACACCTGTGAACCGTTTGATTGAATCTCTGATTCAATTTTACAAACATTGTGTAATGAACGTCATTAGATCATAACTAAAAAAACTTTTAACAACGGATCTCTTGGCTCTCGCATCGATGAAGAACGTAGTGAATGCGCTGTCTC
>1108:13011:22065_195
AAGTCGTAACAAGGTTTCCGTAGGTGAACCTGCGGAAGGATCATTACCGAGTCCTCCTGCTTGCAGGAACTCCCACCCTTGATTACCATAGCGTTGCTTCGGCGATACGCTGGAAACGGCCATTGACATTGAAACTGTCGATGCGTGCTTGCCGGAGTTATCACACTCTACATTATGTGTAGTCAGAGAAAACAAAAATTATAAAAACTTTCAACAACGGATCTC
>1113:10092:21305_221
AAGTCGTAACAAGGTTTCCGTAGGTGAACCTGCGGAAGGATCATTACTGTGAATGCCGGTCGCGCTCCGCGCCCTGCTCCGCCCCTTGCGGGCGTCGAGCGGTGCGGGCGCGGTCCGTGCGTGTCCCACTTATCGAACCACTTGTGCACCTGTCCGGGGGTGAAACCCCGTATACACAAACAACTGAAATGAAATGAACCTTTTGGGGCGATATGCCTCTTAAAC
>2108:5100:10929_095
AAGTCGTAACAAGGTTTCCGTAGGTGAACCTGCGGAAGGATCATTCATAACGAGTGTTTATGGCACTCTAAAACAATCCATACCCACCTTGTGTGCAACGTTAAGAAGTGAAACCGAGGTGTGACACGTTCGTTTCGGCGACACGTGTCCCTGAGGTCTCACTCTCTTTAAAATCAATCTATTTTTAACTAGTTTGTCTGAATCATTGTATCATGAATAAACATA
>1101:17169:22306_077
AAGTCGTAACAAGGTTTCCGTAGGTGAACCTGCGGAAGGATCATTATAAATATTAAAGCTTGCCTTTGGTTTTTTTATAAGCCCTGGCTTGCGAAATCCTTTGTATTTAAAACCCCCACTCTTTTAAAATGAATCATATTTTTATGTTAAAAATAATATAAAGATCACTTTCAACAACGGATCTCTTGGCTCTCGCATCGATGAAGAACGTAGCGAAACAGCCTG
>1101:23945:16044_116
AAGTCGTAACAAGGTTTCCGTAGGTGAACCTGCGGAAGGATCATTACCGAGCTAGGGTCTACCTCTAGGCCCGACCTCCTCACCTCTGTTTACCTGACCTCACGTTGCTTCGGCGGGCCCGTCCCCTTAACCAGGCGACCGCCGGGAGGGCTCACCCCTTCTGGCCCGTTGCCCGCCGATGGCCCTCAACCAAAACACTCTTAAACTGTGGAATTTAGTCTGAAT
>1102:9318:18157_095
AAGTCGTAACAAGGTTTCCGTAGGTGAACCTGCGGAAGGATCATTACCGAATCGTCAACAAGAGTTGTTGCTGGTCCCTCGAACAGGGGGGCATGTGCACGCTCTGTTCACACATCCACTCACACCCTGTGCACCCTCTGTAGTTCTACGGTCGGGGGGACCTGTCCTCCTGCTGTGGTTCTGCTTTTCTTTACACACACACCGTAACAAAGTCTCATGGAATGC
>1109:12104:8090_095
AAGTCGTAACAAGGTTTCCGTAGGTGAACCTGCGGAAGGATCATTCATAATAAGTGTTTTATGGCACTTTTTAAATCCATATCCACCTTGTGTGCAATGTCAGTCGATCTCTTCTTCATGGAGTTCGACCAAACATCAACCTAATCTTTTAACACTTTGTCTGAAAAATATTATGAATAAACAATTCAAAATACAACTTTCAACAACGGATCTCTTGGCTCTCGC
>1101:10856:21048_068
AAGTCGTAACAAGGTTTCCGTAGGTGAACCTGCGGAAGGATCATTAATGTAACCGGACCGTTCGGGTGCAGTAAAACGCATCTGTTTGGAAAGGGAGATATTATACACCCTGTGTTTATTTACTTTTGTTGCTTTGGCGGGCCGTCCTTTTAGGCGTCGGCCCCGGCTGATCGTGCCCGCCAGAGACCTCACAGACTCTGAATGTTAGTGTCGTCCGA
>1102:15278:24916_102
AAGTCGTAACAAGGTTTCCGTAGGTGAACCTGCGGAAGGATCATTGTTGAATAATACCTGACAGGTTGTAGCTGGCCCCTCGGGGCATGTGCACGTCTGTCTTGTTTTCATTCATCCACCTGTGAACCCTTTGTAGTCTTTGGGGGCTTGGAAGAAACTCGTTGGGTTTCGTACTTCCCTCAGAGTCTATGTTTTATTTCATAAACAATGCAGTATCTTAAATGT
>1103:12722:11783_229
AAGTCGTAACAAGGTTTCCGTAGGTGAACCTGCGGAAGGATCATTACTGAGGTTACCGGGGGTCGAGTGTGAGTCGGCCTGTGCTGGCGCGTTAGCGCGCGCATTGTGCACGGGACCTGCCCATCTCGCCTTCGTTCTTCTATCAACCCCTGTGCACTATATTAGGATTAGGGAGAAGCACGCGCGCGGCGTTTAGGGATTAACCTAGTAGTTGTGGGTCCGCCC
>1104:23789:19349_158
AAGTCGTAACAAGGTTTCCGTAGGTGAACCTGCGGAAGGATCATTATCGAAAAGAAAAGACTGTTGCTGGCCCCTAGGGGCATGTGCACGTCGAGCCTTTTACCCACACCTGTGCACCTGTTGTAGATTTCTATCTACGTATTTCACAATCCACATGTATACAAGGAATGAATGTTATAAAGTTATACAACTTTCAGCAACGGATCTCTTGGCTCTCGCATCGAT
>1104:26665:16397_206
AAGTCGTAACAAGGTCTCCGTTGGTGAACCAGCGGAGGGATCATTAAAGAGTTCTAACAAACTCCCAAACCCTTGTGAACATACCTGTATGTCGTTGCTTCGGCGGGCAGCCCCGGGGAGGGGCCGCGCCTCTAGCGAGGTGTCCGCCGGAGGACCAACTAAAACTATTGAAATTATTGGCCTCTCTGAGTATAATACAAATAAGTTAAAACTTTCAACAACGGA
>1105:19252:23763_098
AAGTCGTAACAAGGTTTCCGTAGGTGAACCTGCGGAAGGATCATTACAAATCTTTTGCGAGTCTGTGTGCTTAACGGCCGCAGTTCTCACACATTAGCACAAGGTCGCAAGATCTTGATGTTTACGCTTGTTTGTTTGACAGAGTTAGTTGAGAATTAAATAAAGACAACTTTTAACAATGGATCTCTTGGCTCTTGCAACGATGAAGAACGTAGTAAATGCA
>1105:23235:6499_213
AAGTCGTAACAAGGTCTCCGTTGGTGAACCAGCGGAGGGATCATTACGAAACAGGCGCATCTGCGTCAACCCCAACTTCCTGTGAGAGCAAAAGGCTTGCTTTGGCGCCGACGGCGTCAGATTTATGCGGATTTGCAATTGAGTCTGAGAGAAACAAGGTTTAAAACTTTCAACAAAGGATTTCTTGGCTCTTGCACCGATGAAGAACGTAGCAAAGGAAGGCT
>1106:18997:23128_093
AAGTCGTAACAAGGTCTCCGTAGGGTGAGTTAACAACGAAACCAATCAAATTATCAATCAAATGCTAACTAAAGTCCAGTGAACCTGCGGAGGGATCATTATCGAGCGAGGGCCCCTGGCCCGACCTCCAACCCCTTGAAATTCAGACCGTGTTGCCTCGGGGGTGACCCGGACGTTTCGGCGTCGGGGCCCCCGGTGGACCCCTCAACTCTGCATCTTTGCGT
>1107:13244:18782_154
AAGTCGTAACAAGGTTTCCGTAGGTGAACCTGCGGAAGGATCATTATTGAATAAACTTAGTTGGGTTGTTGCTGGTTCTTTGGGACATGTGCACACCTGACAATGTTTTTAACCACCTGTGCACTTTTTGTAGATCTGGAATACCTTTTGAGGAAACTCAGTTTGAGGATTGCTGTGCGAAAGCCAGCTTTCCTTGCATTTCAGGTTTATGTTTTATATATACCC
>1107:18865:22529_163
AAGTCGTAACAAGGTTTCCGTAGGTGAACCTGCGGAAGGATCATTATTGAAAGTTTTGGGGGTACTGTTGCTGGTCTTTTACAAGGCATGTGCACGTATCTCTAATCTATTTCATCCACCTGTGCATCTTTTGTAGAAGTTCTTTCGGGTTGGCTTGCAGGGTCCTTTTGGATGTTGCACGGTTAATTTGAGAGGCTTCTATGTCTTTACAAACCAATCAAGTAT
>1114:18038:9309_100
AAGTCGTAACAAGGTTTCCGTAGGTAAGTAGTGGTCGTGTCCTTTTCCTCCATGGTCAACATATGCTAACGTGAAATTTCTAGGTGAACCTGCGGAAGGATCATTAACGAGTTAGGGTCTTTTCGGCCCGACCTCCCAACCCTATGTTTACTGAACCTTTGTTGCTTTGGCGGGCCGTCAGGCCTCGGTCAGGCTATCGGCTCCGGCTGGTAAGCGCCCGCCAGA
>2103:13142:4537_119
AAGTCGTAACAAGGTCTCCGTAGGTGAACCTGCGGAGGGATCATTACTGAGTGGAGGGCCCCCCGGGCCCGACCTCCAACCCCATGTCATCCACCACGTTGCCTCGGGGGCGACCCGGCCTTCGGGCGTCGGGGCCCCCGGTGGACCCGTCAACTCTGCATCTTTGCGTCTGAGTAACGATGAATCAATCAAAACTTTCAACAACGGATCTCTTGGTTCTGGCAT
>1102:11393:20434_209
AAGTCGTAACAAGGTTTCCGTAGGTGAACCTGCGGAAGGATCATTACTGAAGTGAGTCTTCATCATTGAAGCTTCTTCCCATTGTGCTGGCTTTGACCGTATGTAATGTTGGGGATTAAACATGGTTGAAATTTTTTTTAGCCGTCCCCAACAATTTATCTTATCCTTTATTAAATTGAACTGAACTCATTTTGAGATTACATAAAAAATAATCTTTTAATACAA
>1102:22340:24381_209
AAGTCGTAACAAGGTTTCCGTAGGTGAACCTGCGGAAGGATCATCAATAAATCCATTTATACACCCTTGTGAACTGTGCGCTGAAGTTGCTACGCATCGTCGTGCATCTTTCGTTGCAAAAACTACTTAAATTAAGAAAGCTGAAGCAAATTTATTAAATAAAACAACTTTCAACAATGGATCTCTTGGCTCTCGCATCGATGAAGAACGTAGCGAACCAAGCTG
>1102:26934:15717_057
AAGTCGTAACAAGGTTTCCGTAGGTGAACCTGCGGAAGGATCATTAGTGAATACAAACGCTTGGGTGTCTCTGCCTTCGGGCAAGCCCCTCGCACCCTTCACATCCATAACACCCGTGCACTGTAAGATGACTCTCTGGGCCTCGGTCCTTGGGTCGTCTGACCTTTTTCACAAACAATTATATGTAACAAATGTAGTCTTATTATAACAAAATAAAACTTTCAA
>1104:22666:15482_218
AAGTCGTAACAAGGTTTCCGTAGGTGAACCTGCGGAAGGATCATTAGAGAGCCTCCGGGCATTACATCCAAAACCTGTGAACCGCCTTCGGGCACGCCCTCGGGCTTCAGACTTGGTGTAACGAACGTCATCATGAGAAAAAAACACAACTTTCAACAATGGATCTCTTGGCTCTCGCATCGATGAAGAACGTAGCAAACACACACTGTCTCTTATACACATCT
>1105:9060:7939_039
AAGTCGTAACAAGGTTTCCGTAGGTGAACCTGCGGAAGGATCATTACTGGGTAAAGGCTTCGTGCCTCCAACCCCACCCTTTGCAACCGCGGCCCGGATTCGGCGCTCGGCGAAAGAACCCTCTGTTCGCGGAGGCCTCTCGCCTGCCGGAATCAGCCAACCCTACCTAGAAACTTGAAGTCTGAGAACATGTTAAATTAAACAAAACTTTCAACAACGGATCTC
>1109:15937:26460_018
AAGTCGTAACAAGGTTTCCGTAGGTGAACCTGCGGAAGGATCATTATCGATTGAGGGCCCCCGGGCTCAATCTCCCACCCTTTGACAAACGTCCGGTTTGCCTCGGGGGGGACCCGGCCCTACAGGAGGGCCGGGTCACCCCCGGAGGGATTCCTACTCTGCATCTTTGCGTCGGAGTCGAATGGAAAATTGAATGAAAACTTTCAACAACGGATCTCTTGGTTC
>1111:13219:18986_041
AAGTCGTAACAAGGTTTCCGTAGGTGAACCTGCGGAAGGATCATTAATGAATTAAATGATGAGGTTGTTGCTGGCCCTACATGGGCATGTGCACATCTTGTCAATTCATCCAAACATCTTTGTGCACTTTTCATAGATGGGCTCACTAACAAAAGTTGCCTCTGGGTAGCTTGAGCCCCTCTGTGTATTTTAATTACAAACATCTCAGTCTTAGAATGTAAACTA
>1101:6961:18733_217
AAGTCGTAACAAGGTCTCCGTTGGTGAACCAGCGGAGGGATCATTACCGAGTTTACAACTCCCAAACCCTATGTGAACCTACCATTACGTTGCTTCGGCGGGATCGTCCCGGGCGCGGCCGCAAGGCCAGCCCCGGATCCAGGCGCCCGCCGGAGGACCACAAACTCTTATGTCTTTGAACGTTTTTATCTGAGTGGCTATAAGCAAAAAAATGAATCAAAACTT
>1102:13618:6558_209
AAGTCGTAACAAGGTCTCCGTAGGTGAACCTGCGGAGGGATCATTACAGAGACTCTGCCCCTTGGGTAGACCTCCCACCCTGTGTCGTTATACCTTTGTTGCTTTGGCGGGCCGTCAGGCCTCGGTCAGGCTATCGGCTCCGGCTGGTAAGCGCCCGCCAGAGGACCCCAAAACTCTGAGTGTTAATGTCGTCTGAGTACTATATAATAGTTAAAACTTTCAACA
>1102:23159:24643_137
AAGTCGTAACAAGGTTTCCGTAGGTGAACCTGCGGAAGGATCATTAAAAAAAGAGAAACGTCCCGTTCTTTTTCATAAGAATGGGTTCTATTCCCTTAAACCGTGTCTACATACCTTTGTTGCTTTGGCAGGCCGCCTTCGGGCGTCGGCTCCGGCTGGCGCGCGCCCGCCAGAGGCCCGATAAATCCTGACTGTCGGTGTCGTCTGAGTACTATTACAATAGTT
>1103:9996:17673_139
AAGTCGTAACAAGGTTTCCGTAGGTAAGTAGTGGTCGTGTCCTTTTCCTCCATGGTCAACATATGCTAACGTGAAATTTCTAGGTGAACCTGCGGAAGGATCATTAACGAGTTAGGGTCTTTTCGGCCCGACCTCCCAACCCTATGTTTACTGAACCTTTGTTGCTTCGGCGGGCCCGCCCTGAAAACGGGCCGCCGGAGGTGTCACTGCCTCTGGCCA
>1107:19950:16993_095
AAGTCGTAACAAGGTCTCCGTTGGTGAACCAGCGGAGGGATCATTAAAGAGTTGCAAAACTTAAACCATTGTGAACGTTACCTTTACCGTTGCTTCGGCGGGCGGCCCGGGTCCTGCCCGGCGCCCCCCGGCCCTCGCGGGCGCCCGCCGGAGGTAAACCAAACTCTTGAATTGTATGGCCTCTCTGAGTCTTCTGTACTGAATAAGTCAAAACTTTCAACAACG
>1108:21597:8707_162
AAGTCGTAACAAGGTTTCCGTTGGTGAACCAGCGGAAGGATCATTACAGAGATCATGCCCTCACGGGTAGACCTCCCACCCTGTGTTATTTACGATTGTTGCTTTGGCAGGTCGCCTTCGGGCACTCGGCTCTGGCTGAGGTGCGCCTGCCAGAGGACCCCCAACTCTGTGTTTAGTGTTGTCTGAGTCTTATTTAATACGTTAAAACTTTCAACAACGGATCTC
>2101:16811:21572_228
AAGTCGTAACAAGGTCTCCGTTGGTGAACCAGCGGAGGGATCATTGCCGAGCCGGTCTAGACCGCTCCCAAACCATCGCGAACCTACCAGCAACATGCCTCGGCGGGCGGCTCCAGGGCGGAGCCACCCGGGACCCGCCGGCGGCACCTTTGGCCGAAACCACGCA
>2104:8814:11719_242
AAGTCGTAACAAGGTCTCCGTAGGTGAACCTGCGGAGGGATCATTACCAATTCTTAGTGAGCCTGGATTCGTTCACGGACTCGCGAAATCTTGTATTTAAAACCTACTCTTATAATTAAAAATAAGTATCATGACAAGAAATTAGATCACTTTCAACAACGGATCTCTTGGCTCTCGCATCGATGAAGAACGCAGTAAATGTACTGTCTCTTATACACATCTCCG
>2109:24899:14090_158
AAGTCGTAACAAGGTCTCCGTAGGTGAACCTGCGGAGGGATCATTACAGAGTTCATGCCCTCACGGGTAGATCTCCCACCCTTGTGTATTTTATACCTTTGTTGCTTTGGCAGGCCGCCTGGGCTCGCGCCTGGCCACCGGCTCCCGGGCTGGTGCGTGCCTGCCAGAGGATCTCCAAACTCTAGTTATCAGTGTTGTCTGAGTATTATACAATCGTTAAAACTTT
>1101:15654:6565_239
AAGTCGTAACAAGGTTTCCGTAGGTGAACCTGCGGAAGGATCATTACAAAATCTGTTGGGTGGTAAGTGGGGGGAATTGGTGTAATAACCGATTCTCAACTCTACACCTTTTACATTTGCGCTTGTATTGTTTGACAGAGTAAATTACACACTAAACCTATACAACTTTTAACAATGGATCTCTGGGCTCTTGCAACGATGAAGAACGTAGTGAAACACG
>1101:19888:23238_202
AAGTCGTAACAAGGTTTCCGTAGGTGAACCTGCGGAAGGATCATTAGAATACTTGGGAAATTATTTTCCTTAATACTTTATTCAAAAATTTTAATCTTAAAAATTTTTATTTAAAATAAAAAATTTAAATTATAAGATAACTTTCAACAACGGATCTCTTGGCTCTTGCATCGATGAAGAACGTAGTAAACAACGCTGTCTCTTATACACATCTCCGAGCCCAC
>1102:17198:22614_057
AAGTCGTAACAAGGTTTCCGTAGGTGAACCTGCGGAAGGATCATTACTGGGTAACAGGGCGCTCCGGCGCCCGTCACCACCCCCTGCTTCCCGCCCCCTTTCGGCGCTACGGGGTCCCTCGCGGGCCCCCTGCCGGATCCCAAACCCTGAACGAACTTGCAGCCTGAGTAAAGAAGCAAATAGTCAAAACTTTCAACAACGGATCTCTTGGTTCTGGCAACGAT
>1102:21583:22506_015
AAGTCGTAACAAGGTCTCCGTTGGTGAACCAGCGGAGGGATCATTACAGAGTTGAAAAACTCCCTAAACCCTTTGAAAATCTACCCTTTTCGTTGCTTCGGCGGGCAGCCCCAGGGCGGGGCCGTGGCCTCTTTGAGAGGTTGTCCGCCAAAGGTTATCCAAACTCTCGTTGTTAAACTGTTATCTGAGCTTAAAAGACAATTGTCAAAACTTTCAACAACGGAT
>1103:7554:22940_219
AAGTCGTAACAAGGTTTCCGTAGGTGAACCTGCGGAAGGATCATTAATGAGTCTTAAAGGGGTTGTTGCTGGCCTCATTAGAGGCATGTGCACACCTCACTCATTCCACTTTACCCCTGTGCACTTTTGGTGGTCTGGTTCAATCAAGCCATCCGCTTGTAGCTGGACTGTCATTTTTTACAAACACTACATGTCATCGAATGTGATCTGTGCTATAAATGCATA
>1105:15111:10128_180
AAGTCGTAACAAGGTTCTAATATCCTTTCGCTGACACTTATTGAAGCCTTAGCAGCCTGAAAAGGTTTATGACTATAAAATAATTAAATGCTAGTCTTGTTACAAGGCAACACTATCAAATTGCGGGAAATTCCTAAAGATCTCAACACCAAGTATTAAGGGAAACTTTAATATGGCCGAGTTAATAACCCTGGGTATGGTAAAAGCTTGAGATATGATTTTTAT
>1108:20609:21728_218
AAGTCGTAACAAGGTTTCCGTAGGTGAACCTGCGGAAGGATCATTACCGAGTTAGGGTCTTCAAGGCCCGACCTCCAATCCTGTGTTTACCAATCCATGTTGCTTTGGCGGGCCCGCCCTAAGGGGCCGCCGGGGGTCTTACCACCCCTGGCCAGTGCCCGCCAGTAGCCATTCTAAATTCTTTAAAACTGTGTCGTCTGAATGATAAATTCCAATCGTTAAAA
>1113:16828:6734_015
AAGTCGTAACAAGGTTTCCGTAGGTGAACCTGCGGAAGGATCATTACTGAACGAAATGGGTGGCAAAAGGCTGTCGCTGGCTCAAACGAGCATGTGCACGTCTTTTTGCTGCTTGCTTTCATTCTCTTTTCCACCTGTGCACTCTTTGTAGACACTCAGGGATTGGGGAGAGAGGTTAAAAACCACTCTCTTGATATCTAAAACGGTCCTGGGTGTTTATGTATTT
>2101:21902:7693_078
AAGTCGTAACAAGGTTTGGAAACAACAAGTGATTCTTTTGTAGTGCACTTATTGAAGCCTTTGCAGCCACGCAAGTGGTAGATTTAGCACGACTTAAAATATTGCTAGTATCGCTATGCAAGTCAGTATCTGTATAGTTATTGGCAACACTTTCGAATTGCGGGGACACCCTAAAGCCTACTACACAAACTTAAATTAGGAAACTATTTAAGGGCCTATGCTAAT
>2103:7922:15874_013
AAGTCGTAACAAGGTTTCCGTAGGTGAACCTGCGGAAGGATCATTCATAATAAGTGTTTTTACTGCACTTTTTAAATAAGTACTCACCTTGTGTGCAATGTTTGTTTAGGGGGTCTTTAGGGCGTTCTTCGCTCTTTTTTCCCTTAAGCACAATACCAACTTTTTTATTAAAACAATTTTGTCTGAAGATATTTTGAATAAATAATTCTAAATACAACTTTCAAC
>2106:13718:26059_115
AAGTCGTAACAAGGTTTCCGTAGGTGAACCTGCGGAAGGATCATTACCAATTCTTAGTGAGCCTGGACTCGTCCACGGTCTCGCGAAATCTTGTATTTAAAACCTACTCTTATAATTAAAAATAAGTATCATGACAAAAGTTAAAGATAACTTTCAACAACGGATCTCTTGGCTCTCGCATCGATGAAGAACGCAGTGAACTATTCTGTCTCTTATACACA
>2108:12964:13495_129
AAGTCGTAACAAGGTTTCCGTAGGTGAACCTGCGGAAGGATCATTATTGAAACTTCTTTGGAGATTAGTACTGTTGCTGGCCTTGTAATGAGGCATGTGCACGTCTATCTCTAATCTATTCATCCACCTGTGCACTTTTTGTAGGAGTTCTTTAAAGGTTGGCTTGTGTAGGCTGAAAGGCTTGTGCAATGTTGACTTGAAAAGGCTTCTATGTCTTACAAACCT
>2109:20410:14105_049
AAGTCGTAACAAGGTTTCCGTAGGTGAACCTGCGGAAGGATCATTATTGAAAAAGACAAGACGCCCCGTTTTTTCGTAAAATGGGTTCAATACCCACAACCGTGTATACCTACCTTTGTTGCTTTGGCAGGCCGCCTTCGGGCGTTGGCTTCGGCTGACAGCGCCCGCCAGAGGACCCAAAAACTCTGAATGTTAATGTCGTCTGAGTACTATATAATAGTTA
>1101:12886:24325_012
AAGTCGTAACAAGGTTTCCGTAGGTGAACCTGCGGAAGGATCATTAGAGATGCGCGCAAGCGCTTTTCCTTCTCACACCTGTGCACCGTGGTCTCCGGACCCTTTACAAACGAGTAGTCATGAATGTCATCATTATAACAAATAAAACTTTCAACAACGGATCTCTTGGCTCTCGCATCGATGAAGAACGCAGTGAATAGCTACTGTCTCTTATACACATCTCCG
>1101:16410:5665_066
AAGTCGTAACAAGGTTTCCGTAGGTGAACCTGCGGAAGGATCATTATCAATCTTTTTAGACCCTTCGAAAGGGGGGTATCTATATTACTTAAAACCCAACTCTTTAAAATTTTTTCATGAAATATTTTTTTTTTTAATAAAAGAAAAAAAAAGATCACTTTCAACAACGGATCTCTTGGCTCTCGCATCGATGAAGAACGTAGTGAACATTCTGTCTCTTATAC
>1101:9222:6563_027
AAGTCGTAACAAGGTTTCCGTAGGTGAACCTGCGGAAGGATCATTACCGAGTTAGGGTCTCTCAGGCCCGATCTCCCACCCTATGTGTACCTACCTTTGTTGCTTTGGCGGGCCCGCTGGGGCGACCCACCGTCGGCTTCGGCTGGCGAGCGTCCGCCAGAGACCATCCAAACTCTGTTCATCAGTGTCGTCTGAGTAAAAACACAATAGTTAAAACTTTCAAC
>1102:16820:23335_202
AAGTCGTAACAAGGTTTCCGTAGGTGAACCTGCGGAAGGATCATTAGAATGCTGGAAAATTATTTTCCTTGATACTTTATTCAAAAATTTCCAATCTAAATTTTCTACTTTAAATAAAACTTAAATTAAGAAAGATAACTTTCAACAACGGATCTCTTGGCTCTTGCATCGATGAAGAACGCAGCAAACAAGTACTGTCTCTTATACACATCTCCGAGCCCACG
>1104:15628:17514_225
AAGTCGTAACAAGGTTTCCGTAGGTGAACCTGCGGAAGGATCATTAACGAGTTAGGGTCTTTCAGGCCCGACCTCCCAACCCTATGTTTATTGAACCTCTGTTGCTTCGGCGGACCCGTCTCACGACCGCCGGGGGACCGTAAGACGTCCTCTGGCCCGTGTTCGCCGGTGGCCAAATTTAACAAATCCTGATTAAAAGTGTTAATGTCTGAGTACAATTTTGAA
>1104:23050:22624_019
AAGTCGTAACAAGGTTTCCGTAGGTGAACCTGCGGAAGGATCATTAGTATGTATGTTGATGCTGTGTGTGAGTCGGATGTACATGTAGTGTAATATAAGCAAGTAAAGCAAAAACTTTTAACAATGGATCTCTTGGCTCTCGTAACGATGAAGAACGCAGCAAAGTGTTCTGTCTCTTATACACATCTCCGAGCCCACGAGACTTCGAACGAT
>1104:27383:19628_121
AAGTCGTAACAAGGTTTCCGTAGGTGAACCTGCGGAAGGATCATTATCGTTGGGCTTCGGCCCATTCGAGATAACACCCTTGCCTTTTTGAGTACCTTTTCGTTTCCTCGGCAGGCTCGCCTGCCAACGGGGACCCTTCAAAACGCTTTGTAATACCTGTAATTGTCTGATATAACAAGCAAAAATCAAAACTTTCAACAACGGATCTCTTGGTTCTGGCATCGA
>2102:24553:18439_197
AAGTCGTAACAAGGTTTCCGTAGGTGAACCTGCGGAAGGATCATTAATTAGTACTTGTCAGCGGCTGGCTAATAACTAGTCCGTCTGCACATTTACCCTGTTTTTTGCGTACCTATTGTTTCCTCGGCAGGCTCGCCTGCCAGAGGACCCATTTTCAACCTTTTTGAAATAGTAGTCAGCGTCAGAAAAACTTAATTATTTAAAACTTTCAACAACGGATCTCTT
>2108:19595:15238_203
AAGTCGTAACAAGGTTTCCGTAGGTGAACCTGCGGAAGGATCATTACCGTGTATCGTGGCCGGTCCGCCGGCCTCGCACGCCCCCTGTGTACGCATCTGGTTGCTTCGGCGGGCCGTGGGCCTGTCCCGCCGCCGCCTCCGGGCGGCGCGTGCCCGCCGGAAGACATCAAACCCTGGCTTTTGCGGTGACGTCCGAGCCAACACGGCAATTGAACAAAACTTTCA
>2109:21438:5282_236
AAGTCGTAACAAGGTCTCCGTAGGTGAACCTGCGGAGGGATCATTACAGAGTTCATGCCCTCCGGGTAGATCTCCCACCCACTGTTATCACTACTCTCGTTGCTTTGGCGGGCCGTCCTTTTAGGCGTCGGCCCCGGCTGATCGTGCCCGCCAGAGGACTTAAATTCTTTATCAGTGATGTCTGAGTATTATATAATAGTTAAAACTTTCAACAACGGATCTCTT
>2114:13900:15090_034
AAGTCGTAACAAGGTTTCCGTAGGTGAACCTGCGGAAGGATCATTAAAGAATAATTCTTGATCCGACCAAAGAAAGGAGGGAGAGCTGTAGCTGGCCCTAGGCACGTGCACGCCCCCTTTGGAACCCTATGTTGTTTTTCATATCTTTACCCCCCCCCGTGCACACAATGTAGGATGCCTCTTTTCCTTTGGGAAAAAGGGGGTACCTATGTCTTTTGCAACAT
>1101:21965:9945_239
AAGTCGTAACAAGGTTTCCGTAGGTGAACCTGCGGAAGGATCATTACAAATCTTTGGAGGCTGGCCGCTGTGCAAACAGTGTGCTGGTTTCACATTAGCACAAGGTCGCAAGGCCTTGATGTTTACGCTTGTTTGTTTGACAAATTTAGATGAGAATATAAATAAAGACAACTTTTAACAATGGATCTCTTGGCTCTTGCAACGATGAAGAACGCAGCAAACTGC
>1101:4432:21434_184
AAGTCGTAACAAGGTTTCCGTAGGTGAACCTGCGGAAGGATCATTACAGAGAACATGCCCTTCAGGGTATATCTCCCACCCTTTGTTTACAATACCTTTGTTGCTTTGGTGGGCCTGTCTCTGGACTGCTGGCTTCAGCTGGCCTGTGCCCGCCAGAGGACCCCAAAACTCTGAGTGTTAATGTCGTCTGAGTACTATATAATAGTTAAAACTTTCAACAACGGA
>1102:11348:11750_018
AAGTCATAACAAGGTTTCCGTAGGTGAACCTGCGGAAGGATCATTAGTGATGGGCCGAAAGGCCTTGATTATACCTCACTGCACCTGTGCACTGTGTCGGGGGTCCGTGTGATCCCCTTTTACTACAAACATGGTGGATTGAACGTATGGAATATTAAACAACACAACTTTCAACAATGGATCTCTTGGCTCTCGCATCGATGAAGAACGTAGTAAATAGCGGC
>1102:14100:23087_197
AAGTCGTAACAAGGTTTCCGTAGGTGAACCTGCGGAAGGATCATTAAAAAAAGAGAAACGTCCCGTTTTTTTTTCATAAGAATGGGTTCTATTCCCTTAAACCGTGTCTACATACCTTTGTTGCTTTGGCAGGCCGCCTTCGGGCGTCGGCTCTGCCTGCATGTGCCTGCCAGAGGACCAAACTCTGAATTTTAGTGATGTCTGAGTACTATATAATAGTTAAAA
>1106:23686:10326_024
AAGTCGTAACAAGGTTTCTATAGGTAAACCTGCGGAAGGATTATTATAGTAAAAAGCTATAGACTTGGTATCTTAGATAAAACTATAGAGATAGAAGTTTAGCCTATTTATAAGCTTAGCTGCTCCTCTATGTGGCCTATAAAAAGGAATCCTGCACCGCCCACCCTTATTAATTAAATTTTAACGTTACCTTAGTAGGCTAGCCTACTAGTAGACAAACAAAAC
>1107:7861:15922_246
AAGTCGTAACAAGGTTTCCGTAGGTGAACCTGCGGAAGGATCATTATTGATTTTAGCTTAACCTGGCTTTTAGCCAAGGTTAATGCGAAATTCTTGTATTTAAAACCCACTCTTACATGAATCAAATTTTTTTTATTGTAATAAAAAAGATCACTTTCAGCAACGGATCTCTAGGCTCACCCATCGATGAAGAACGCAGCAAATACCCTGTCTCTTATACACAT
>1113:5983:9701_040
AAGTCGTAACAAGGTCTCCGTAGGTGAACCTGCGGAGGGATCATTACAGAGTTCATGCCCTTACGGGTAGATCTCCCACCCTATGTTATTATTACCTTTGTTGCTTTGGCAGGCCGCTAGGCTTTCGGCCTGGCTCCTGGCTCCGGCTAGGGAGTGCCTGCCAGAGGACCCCAAAACCTGAATGTTAGTGTCGTCTGAGTACTATACAATAGTTAAAACTTTCAA
>1114:15724:23881_212
AAGTCGTAACAAGGTCTCTGTAGGTGAACCTGCAGAGGGATCATTACCGAGCGAGGGCCCCCGGGCCCGACCTCCCACCCCATGTGGTCTCCATCAACCCCGTGCCTCGGGGGTGACCGGCGCCCGCCTCCGCGCGGCGCGCCGGGCCCCCGGCGGACCCCTCAACGCAGCGCTCTGTGCCGTCGAGTCGTTTGGGACAAATCGCAAGCAAAACTTTCAACAATG
>2107:27203:10656_136
ACGTCGTAACAAGTTTTCCGTAGGTGAACCTGCGGAAGTATCATTACCAATCTTTTAGCGGGCCTTGGCTTTGTCCATGGTCTCGCAAAAACTCTGTATTTAAAACCCGCTCATAAATTATAAAACATAATTTTTGTTATTATTATAATAATAAAGATCACTTTTAACAACGGATCTCTTGGCTCTCGCATCGATGAAGAACGTAGCGAACGGCCTGTCTCT
>2108:6897:7327_200
AAGTCGTAACAAGGTTTCCGTAGGTGAACCTGCGGAAGGATCATTAGTGAATTCGGGCGTCTCGAAAGAGAGCCCAACCCACTTTCCAACTCTGTGAACTATTGGGAACGAGTGCGCAAGCATTAGTTCCGGCTCATTCAAACATCAGTAATCGTATGTAACAAAAACAAAATAAGAAAAACTTTCAACAACGGATCTCTTGGCTCTCGCATCGATGAAGAACGT
>2111:14580:15472_004
AAGTCGTAACAAGGTTTCCGTAGGTGAACCTGCGGAAGGATCATTACCGAAAAGGAGCTTTAGCTCCGGGGCTTTGTCCCCTCTTTCCCCCTCTGAATTCTTTTAACCTTTTGTTGCTTTGGCGGGACCTCTAAGGAGTTTCCTACGCTGGTTTAAGCGAGTTTGCTTGAAGCCGGCGAGCGCCCGCCAGAGGAAATTTTACGCTCGATGGTACAAGTGTAGTCT
>1101:12814:12387_078
AAGTCGTAACAAGGTTTCCGTAGGTGAACCTGCGGAAGGATCATTATCGATTTCAGCGCGATTTTTTTCGCGCACGTATTTAAAACCCCACTCTTATAAATATTTTTATCATGATTTTTTTACTTTAAGTAAATTAAAAGATCACTTTTAACAATGGATCTCTTGGCTCTTGCAACGATGAAGAACGCAGTAAATCGAACTGTCTCTTATACACATCTCCGA
>1101:19182:27408_202
AAGTCGTAACAAGGTTTCCGTAGGTGAACCTGCGGAAGGATCATTAGAATGCTGGGAAATTATTTATTTTCCTCGATACTTTATTCAAAAATTTCCAATCAAAAATTTTCTACTTTAAATGAAACTTAAAATTAAGAAAGATAACTTTCAACAACGGATCTCTTGGCTCTTGCATCGATGAAGAACGCAGTAAACATTCCTGTCTCTTATACACATCTCCGA
>1101:21724:5792_218
AAGTCGTAACAAGGTCTCCGTTGGTGAACCAGCGGAGGGATCATTACCGAGAGTGTTTTACACCTCTAAACCCTGCGAATTTTACCCGGAAATGTTGCTTCGGTAGGCGGCCCCAGGGCGGGGCCGCGGGCCTGTTTACAGGTGCCTACCGGAGGACCTAAGATTCTTGCGTTTGAAAGCTGTCTGAGTACCTATAAAAATAAGTTAAAACTTTCAACAACGGAT
>1101:25064:11508_032
AAGTCGTAACAAGGTCTCCGTTGGTGAACCAGCGGAGGGATCATTACAGAGCGTTCTGTGAGACCATTGTGAACCTACCGGCCTGTTGCCTCGGCGGGGCGGGGGGG
>1102:11343:23396_165
AAGTCGTAACAAGGTTTCCGTAGGTGAACCTGCGGAAGGATCATTAATAGACTACAAGTCTCCACCCTTGAAAACATACCTGTGCTTGCCTTCGGGCAACATTTTTACTCTAGAAAATTTTATCTGAAATCAAAACGAATAACAAAAACTTTCAACAACGGATCTCTTGGCTCGAGCATCGATGAAGAACGCAGCGAAGAAAGGCTGTCTCTTATACACATCTCC
>1102:18531:7700_166
AAGTCGTAACAAGGTCTCCGTTGGTGAACCAGCGGAGGGATCATTACCGAGTTATACAACTCATCAACCCTGTGAACATACCTAAAACGTTGCTTCGGCGGGAACAGACGGCCCTGTAACAACGGGCCGCCCCCGCCAGAGGACCCCTAACTCTGTTTTTATAATGTTTTTCTGAGTAAACAAGCAAATAAATTAAAACTTTCAACAACGGATCTCTTGGCTCTG
>1103:24006:25447_001
AAGTTGTAACAAGGTTTCTATAGGTAAACCTGCGGAAGGATTATTATAGTAAAAAGCTATAGACTTGGTGTCTTAGATAAAACTATAGAGATGGAAGTTTAGCCTATTTATAAGCTTAGCTGCTCCTCTATATAGCCTGTAAAAAGGAATCCTGCACCGCCCACCCTTGTTAATTAAATTTTAACGTTACCTTGGTAGGCTAGCCTACCAGTGGATAAATAAAAC
>1104:14285:1898_239
AAGTCGTAACAAGGTTTCCGTAGGTAAGTAGTGGTCGTGTCCTTTTCCTCCATGGTCAACATATGCTAACGTGAAATTTCTAGGTGAACCTGCGGAAGGATCATTATTGATTTTAGCTTTACCTGGCTTTTTAGCCAAGGTTAATGCGAAATTCTTGTATTTAAAACCCACTCTTACATGAATCAAATTTTTTTTATTGTAATAAAAAAGATCACTTTCAACAA
>1104:20819:3603_130
AAGTCGTAACAAGGTTTCCGTAGGTGAACCTGCGGAAGGATCATTATCGTAGGGCTTCGGCCCTGTCGAGATAGAACCCTTGCCTTTTTGAGTACCTTTCGTTTCCTCGGCAGCCTCGGCTGCCAATGGGGACCCCAAAAAACACTTTGCAGTACCTGTAACAGTCTGAACAAACAAACAAAAATTAAAACTTTCAACAACGGATCTCTTGGTTCTGGCATCGAT
>1105:18755:7463_066
AAGTCGTAACAAGGTTTCCGTAGGTGAACCTGCGGAAGGATCATTAAAAAAAGAGAAACGTCCCGTTCTTTTTCATAAGAATGGGTTCTATTCCCTTAAACCGTGTCTACATACCTTTGTTGCTTTGGCAGGCCGTGGTCACCCACTGTGGGCTTCTGCCTGCATGCGCCTGCCAGAGGACCAAACTCTGAATTTTAGTGATGTCTGAGTACTATATAATAGTTA
>1107:13050:8428_245
AAGTCGTAACAAGGTTTCCGTAGGTGAACCTGCGGAAGGATCATTACCAGTTTTTTTCTGGTCCCCCCGTGTGAATATACCTTTGCTTGCCTCCGGGCAATTTTTAAATCTCCATCAGTTTCTGAATGAGATAAAGCTGAAAAAACTTTCAACAATGGATCTCTTGGCTCGAGCATCGATGAAGAACGTAGCGAAGAGGTCTGTCTCTTATACACATCTCCGA
>1108:13851:23560_154
AAGTCGTAACAAGGTTTCCGTAGGTGAACCTGCGGAAGGATCATTAGAATAATGGAAAACTATTTTCCTAATACTTTATTCAAAAATTTCAACAACGGATCTCTTGGTTCTGGCATCGATGAAGAACGTAGTGAACCTACCTGTCTCTTATACACATCTCCGAGCCCACGAGACGTCACACAATCTCGTATGCCGTCTTCTGCTTGAAAAAAAAAA
>1109:24075:24107_231
AAGTCGTAACAAGGTCTCCGTAGGTGAACCTGCGGAGGGATCATTACAGAGTTCATGCCCTTACGGGTAGATCTCCCACCCTATGTTATTATTACCTTTGTTGCTTTGGCGGGCCGTCAGGCCTCGGTCAGGCTATCGGCTCCGGCTGGTCCGCGCCTGCCAGAGGGTTCCAAACTCGTATTTTGTGTCGTCTGAGCATAACGCAATAGTTAAAACTTTCAACAA
>1110:10608:13635_017
AAGTCGTAACAAGGTCTCCGTAGGTGAACCTGCGGAGGGATCATTACCGAGTGAGGCCTCCGGGCCGACCTCCAACCCTTTTGTTATCCGACCATGTTGCCTCGGGGGTGACCCGGACGCCTCGCGGCGTTGGGTGCCCCCGGTGGACCACAATCAAACTCTTGCATCTCTGCGTCTGAGTACAATTTGAATCAAATCAAAACTTTCAACAACGGATCTCTTGGT
>2106:25081:17573_210
AAGTCATAACAAGGTTTCTGTAGGTGAACCTGCAGAAGGATCATTATTGAATTGTAAAACGGAGAGTTGCTTTCGAGCACTCTTCTACATTCTTTATTCCTAAACACCTGTGAATCGTTGCTGAGTTCGCTCAGTGGCACAATTTTATACACACACTTTATAGTTTTGAACGTAAAAAAAAACAAAAAACAAAAATATAACTTTTGACAACGGATCTCTTGGTTC
>2111:22465:7101_100
AAGTCGTAACAAGGTTTCCGTAGGTGAACCTGCGGAAGGATCATTAAAGAGTTAGGGTCCTTTGGGCCCGACCTCCCAACCCTTTGTTTACTGAACCTCTGTTGCTTCGGCGGACCCGCCTCACGGCCGCCGGAGGATCGCCCCCCGGCGTCCTCTGGCCAGCGTCCGCCGATAGCCACTCTCAAAACTCTTGAATAAATCATGTTATTGTCTAAGTCTATGATG
>2111:26409:18719_013
AAGTCGTAACAAGGTTTCCGTAGGTGAACCTGCGGAAGGATCATTACAGAGAAGGCCTCCGGGCCGCATCTCATCCCCTCTTACCGACTCCTTTTGCTTTGGTGGGCCGCGTCCGCGCCAGTACGACTCCGTGCTGTGTGCCCGCCAGAGACCATTTAAAATCATTTGCGTCCGAGTCACATTAAATGAAAGAAAACCCTCAACAACGGATCTCTTGGTTCTGGC
>2112:18240:12199_154
AAGTCGTAACAAGGTCTCCGTTGGTGAACCAGCGGAGGGATCATTACAGAGTTTTTAACTCCCAAACCCATGTGAACTTACCTTCTGTTGCCTCGGCGGGTTCTGCCTCTCAGGCAGTTCGCCCGCCGGTGGCCCACCAAAACTCTTGATATCTAATTGAAATCTGAGCGTTATTTTTAAAATAAGTCAAAACTTTCAACAACGGATCTCTTGGTTCTGGCATC
>1102:15109:8151_018
AAGTCGTAACAAGGTTTCCGTAGGTGAACCTGCGGAAGGATCATTACAGAGAACTCGCCCCTCGGGGTAGTCTCCCACCCTTTGTTTACTACACCATGTTGCTTTGGCGGGCCCGCCTTTTGGGGCCGCCGGGGGTTTACAAGCCCCTGGTCAGTGTCCGCCAGTAGCCTTATTAAATTCTTTTATAATTATGTTGTCTGAGTATAAATATAAATCGTTAAAAC
>1103:11860:7039_037
AAGTCGTAACAAGGTTTCCGTAGGTGAACCTGCGGAAGGATCATTACAGAGAAAAACCGCTCCGGCGGTCATCTCCAACCTTTGCGTACCCATCAGTATCTTGCGGGCTCGTCTTTGGCGGCCCGCGCAAAAACTTTTGTTTTGATATTGTCAGATTTTTTTCTAAAAGAAAAACAACTTTCAACAATGGATCTCTTGGCTCCGGCATCGATGAAGAACGCAGT
>1103:8935:9479_136
AAGTCGTAACAAGGTCTCCGTTGGTGAACCAGCGGAGGGATCATTACCGAGTTTACAACTCCCAAACCCAATGTGAACGTTACCAAACTGTTGCCTCGGCGGGATCTCTGCCCCGGGTGCGTCGCAGCCCCGGACCAAGGCGCCCGCCGGAGGACCAACCAAAACTCTTTTTGTATACCCCCTCGCGGGTTTTTTATAATCTGAGCCTTCTCGGCGCCTCTCGTA
>1104:17883:14256_221
AAGTCGTAACAAGGTTTCCGTAGGTATGTAGTGGTCGTGTTCTTTTCCTCCGTGGTCAACGTATGCTAACGTGAAATTTCTAGGTGAACCTGCGGAAGGATCATTAACGAGTTAGGGTCTCTCCAGGCCCGACCTCCCAACCCTTTGTTTACCGAACCTCTGTTGCTTCGGCGGACCCGTCTCACGACCGCCGGGGGACCGCCGACGAGGCGTCCTCTGGCCAGC
>1105:20858:9440_238
AAGTCGTAACAAGGTCTCCGTTGGTGAACCAGCGGAGGGATCATTAGAGGGTCGCGAGACCTCCTATTGTTCTTAACCAATCCGCGTACCTGGCTGGAATCATGCCTCTGCCTCGGCGGCGGCCCCAGGGGGGGCCTCTTGCCCGCTTCGCTGCTTCACGCAGCGGTGGGTGCTGCCGGCGGCAACCAAACCAAGCAACATTATATAACATATCAAGCATAAAAC
>1105:21350:18081_106
AAGTCGTAACAAGGTTTCCGTAGGTCGAAGGAACAAAGTTCAGCCTACTAAAGCAGACCTTTACCCACTGCTAGTCTCTCACGAGGCGACACGCTCAATGTTGCGGAGATGTCCTCCTTGCGAGGTTAATCCGCAGCCAGCCCCCTAGCCCGGGGCTGGTTCAGAGACTCAATGAGTGTGGGTTTGGCGCACGCCAGGCTTAAGATAGAGCCCGTCCTTGCAG
>1106:12762:8689_070
AAGTCGTAACAAGGTTTCCGTAGGTGAACCTGCGGAAGGATCATTACCGAGTTAGGGTCTTCCAGGCCCGACCTCCAACCCTTTGTTGACTATACCATGTTGCTTTGGTAGGCCCGCCTTTAGGGGCCGCCGGGGACTTTCATGCCTCTGGTCAGTGCCTGCCAGTAGCCTTATTAAATTCTTATAATTGTGTCGTCTGATTATAGATATAAATCGTTAAAACTT
>1114:7305:20644_100
AAGTCGTAACAAGGTTTCCGTAGGTGAACCTGCGGAAGGATCATTACAGAGTACCGGTGCCTCGGGTACCTACTCCAACCCATTGTCTACCAATCCCTTGCTTCGGTGGGTCGGGCCTCGCCCGCCGGCTCCAGCTGGAGAGCACCCACCGAAGGACCGTTCAAACCAGCTTATCAGTGCCGTCTGAGCGTGGAATAAATTGAATCAAAAACTTTTAGCAACGG
>2105:19767:22045_141
AAGTCGTAACAAGGTTTTCGTAGGTGAGTAGTGTCACATTTTCTACTCCGTCCTTATATGCTGTGATTCGTATGAACGTTTGCTGACTGAGTCTAAAGGTGAACCTGCGGAAGGATCATTAAAGAGTTACTCCCCCGGGAGCTTCTCCAACCCGTGTGAACGAACCTCTGTTGCTTTGGCGGGCCGCGGCCTCCGCCGCCGGCCCC
>1102:25034:16683_110
AAGTCGTAACAAGGTTTCCGTAGGTGAACCTGCGGAAGGATCATTAGTGAATGAGGGAGAGCCCTTTTTGGGGTTCGACCTAGACATTTACGCTTGCTGTGTATGACCGAGTATATTGTGGCAAAATAAAGACAACTTTTAACAATGGATCTCTTGGCTCTTGCAACGATGAAGAACGTAGCAAAAATCTGTCTCTTATACACATCTCCGAGCCCACGAGACCT
>1103:12430:6029_163
AAGTCGTAACAAGGTTTCCGTAGGTGAACCTGCGGAAGGATCATTAGAGATTGGCCTCACGGCCGTTTTCATCCACACACACACCGTGAACCGTTCCCCTGCCTCTCGGGGCTTGGGACCATCCAACCAAACATTGTATAAAGAACGTAAACATCGTAAACAAAACAAAACTTTCAACAACGGATCTCTTGGCTCTCGCATCGATGAAGAACGCAGCAAATCCAC
>1103:8216:13914_196
AAGTCGTAACAAGGTTTCCGTAGGTGAACCTGCGGAAGGATCATTATTGAATATTTGAAGGGGTTGTTTGCTGGTCCCTAGCGGGACATCGTGCACGCCCCGTTCAAAAATCCAACCTTCATACCCCTGTGCATCATTTGTAGGGTCGCGGCCGTCAGGCCTGCGCTCTATGTTTATCACAAACTCTGTAGTATGTGTAGAATGACATCGCGTATAACGCATCTA
>1104:4301:14195_169
AAGTCGTAACAAGGTCTCCGTAGGTGAACCTGCGGAGGGATCATTACCGAGTGAGGGCCCCCGGCCCGACCTCCAACCCTTTGTGAACACCATCTCGTTGCTTCGGGGGCGACCCTGCCGTTCCGGCACCGGCGCCCCCGGAGGACACCCAACACTGCATCCCTGCGTCGGAGTGATTTTGTAAATCAAAACAAAACTTTCAACAACGGATCTCTTGGTTCTGGC
>1108:13905:12075_109
AAGTCGTAACAAGGTCTCCGTAGGTGAACCTGCGGAGGGATCATTACAGAGTTCTCGCCCTCGCGGGTAGATCTCCCACCCCGTGCTATTATTGCTACCGTGTTGCTTTGGCGGGCCGCCGGGCCCAGCCCGGCCGCCGGCTCCGGCTGGCGCGCGCCCGCCAGAGGCTCCGCAAACTCTAAATGTCAGCGTCGTCTGAGTACTATACAATAGTTAAAACTTTCA
>1109:8085:17150_097
AAGTCGTAACAAGGTTTCCGTAGGTGAACCTGCGGAAGGATCATTAATGAGTTGTAATGGAGGCTGATGCTGGCGAGCTATCTTTTTGGCGGCATGTGCTCGCCTTCAACAATCTTTATCCATACACCTGTGCACCTTCTGAGGGTTTTTCGAGTAGAGATTGCTGTATGGCAATCCAATCTCGAGTCGCGATTGCTGTGTGGTAATCTATTCTCGAATATTCCC
>1111:7210:23306_218
AAGTCGTAACAAGGTTTCCGTAGGTGAACCTGCGGAAGGATCATTACTGAGTGTTTGACTATAAAAGTCAATCCTCCCACCCTTTGTTTATTTGACTAATTATTACTTTGGCGTTTCGATTTTTTTTGGTAACAAAAAAAACCGTTGGCTGATAATATCAGCGGACGTGTACTCGCCAAAGGAAATATTCTTTAACACTTTATTTTGAATCTTGTCTAAAAAACATTT
>1114:21400:16114_219
AAGTCGTAACAAGGTTTCCGTAGGTGAACCTGCGGAAGGATCATTAACGAGTGTTGAACGAAGCTGTTCTGGTCTTTCGGGGCAAGTGAACGCTTCACTCAATCCAACTTACACCTGTGCACTTTTGGGGGAAAACGAGGGGGGGGAGTCAAAGTTGGATAACGATGGCGATCCTATAGTCTTCCTCTTCATACCAAATAACAAGTCTTAGAAAGTCATTTTTT
>2101:27150:17560_229
AAGTCGTAACAAGGTTTCCGTAGGTGAACCTGCGGAAGGATCATTACCGAGTTAGGGTTTCGTCTGACGAGCCCGACCTCCCAACCCTTTGTCTATTATACCTTGTCGTTGCTTCGGCGGACCGGTCGCGACCAACTGGTCGTGACCGCCGGGGTCCCGTCCCTGGAGAGCGTCCGCCGACGGCCCAACCACAAACTCTTGTACCAAACCATGTCGTCTGAATTT
>2105:11531:5739_128
AAGTCGTAACAAGGTTTCCGTACCTAAGTAGGAACAGAGTGATCTTTCCGTAGGTGAACACTTGCCGAAGCCTTAGCTCCCCAAAAGGGTTCTATCTCACGACTCTAAATTAATGAAGATATTGTAATTGCTAGTCTATTTGAATAAAATAGGCGACACTATCAAATTGCGGGAACACCCTAAAGATCTTACTACCAAGCCGTCGTGGAAACACAGACGGTGGC
>2105:14504:19130_235
AAGTCGTAACAAGGTTTCCGTAGGTGAACCTGCGGAAGGATCATTATTGATTTTAGTTTAACCTGGCTTTTTTAGCCAAAGTTAATGCGAAATTCTTGTATTTAAAACCCACTCTTACATGAATCAAATTTTTTTTTTTTTATTGTAATAAAAAAAGATCACTTTCAACAACGGATCTCTTGGTTCTCGCATTGATGAAGAACGCAGTAAAAGATTCTGTCTC
>2106:14260:6265_217
AAGTCGTAACAAGGTCTCCGTTGGTGAACCAGCGGAGGGATCATTACCGAGTTATCAAACTCCCAAACCCCTGTGAACATACCTGAACGTTGCCTCGGCGGGACCGCCCCGGCGCCCTCGCGGCCCGGAACCAGGCGCCCGCCGGAGGACCCCAAACTCTCGGTTTGATCAGTGGCATCCTCTGAGTCTCACAAATAAATAAATCAAAACTTTCAACAACGGATC
>2110:18738:16932_100
AAGTCGTAACAAGGTCTCCGTAGGTGAACCTGCGGAGGGATCATTACAGAGTTCATGCCCTTACGGGTAGATCTCCCACCCTATGTTATTATTACCTTTGTTGCTTTGGCGGGCCGTGGTCACCCACTGTGGGCTTCTGCCTGCATGCGCCTGCCAGAGGACCAAACTCTGAATTTTAGTGATGTCTGAGTACTATATAATAGTTAAAACTTTCAACAACGGA
>2111:9838:4407_077
AAGTCGTAACAAGGTCTCCGTTGGTGAACCAGCGGAGGGATCATTACGAGAGCCCCTAAAAGGCCAAAAACACCCGCGAACCTACCTCTCTGCACGCTCCGGCGGGTCGCCCCAGGGGGGGGCGCCGGCCGTAGGCACCCGCCGGAGCGCACCCACAGAACCCCTCGAGAAGTCTTCTGAGTGCTGAAGCAAACGCTCACAACTTTCAACGATGGATCTCTTGG
>1101:14434:24850_034
AAGTCGTAACAAGGTTTCCGTAGGTGAACCTGCGGAAGGATCATTAGTATGTATGTTGATGCTGTGTGTGAGTCGGATGTACATGTAGTGTAATATAAGCAAGTAGAGCAAAAACTTTTAACAATGGATCTCTTGGCTCTCGTAACGATGAAGAACGTAGCAAAAAAGCCTGTCTCTTATACACATCTCCGAGCCCACGAGACCTTCGATCATCTCGTATGCCGT
>1101:17259:15533_162
AAGTCGTAACAAGGTTTCCGTAGGTGAGCCTGCGGAAGGATCATTATGAATATATACATTATTGTGGAATTACTTATATCTAACTAATCTATTTTTTAATTACAACTATCAACAACGGATCTCTTGGCTCTCGCATCGATGAAGAACGTAGTAAAACTGCTGTCTCTTATACACATCTCCGAGCCCACGAGACCTCTCACAATCTCGTATGCCGTCTTC
>1101:24126:20127_077
AAGTCGTAACAAGGTTTCCGTAGGTGAACCTGCGGAAGGATCATTATAAATATTAAGCTTGGCTTGGCTTTTATAAGTCCTGGCTTGCGAATCCTTCGTATTTAAAACCCCACTCTTTTAATATGAATCATATTTATGTTAAAAAATAATATAAAGATCACTTTCAACAACGGATCTCTTGGCTCTCGCATCGATGAAGAACGTAGCGAAAATTGCCTGTCTCT
>1101:5231:19759_133
AAGTCGTAACAAGGTTTCCGTAGGTGAACCTGCGGAAGGATCATTAATGTAACCGGACCGGTCCTTTGCCGTAAAACGCAACGGATCGGAAAGGGAGATATCATACACCCTGTGTTTATTTACCTTTGTTGCTTTGGCGGGCCGTCTTTTTAGGCGTCGGCCTCGGCTGGCGCGTGCCCGCCAGAGACCTCACAGACTCTGAATGTTAGTGTCGTCCGAGTAACT
>1101:7582:12529_013
AAGTCGTAACAAGGTTTCCGTAGGTGAACCTGCGGAAGGATCATTACCGAGTTAGGGTCTTATAGTATAGGCTCGACTTCCAACCCTTTGTCTACTATACCACTTGTTGCTTCGGCGAGCCCGTCTCTTGAAATATAGAGGCCGCCGGGGGTTCTATACCCCTAGTCCGTGCTCGTCGATAGCCATCATTAAACTCTTGTTTAACTGTGTCGTCTAAGTAAAAAC
>1102:12385:9225_215
AAGTCGTAACAAGGTTTCCGTAGGTAAGTAGTGGTCGTGTCCTTTTCCTCCATGGTCAACATATGCTAACGTGAAATTTCTAGGTGAACCTGCGGAAGGATCATTAACGAGTTAGGGTCTTCTCGGCCCGACCTCCCAACCCTATGTTTACTGAACCTTTGTTGCTTTGGCGGGCCCGCCTTTTGGGGCCACCGGGGGTTTATAGGCCCCTGGTCAGTGTCCGCC
>1102:16877:18926_068
AAGTCGTAACAAGGTTTCCGTAGGTGAACCTGCGGAAGGATCATTAAAAAAAGAGAAACGTCCCGTTTTTTTTCATAAGAATGGGTTCTATTCCCTTAAACCGTGTCTACATACCTTTGTTGCTTTGGCAGGCCGCCTTCGGCCGCCGGCCCCGGCTGGCGCGTGCCCGCCAGAGACCTCACAGACTCTGAATGTTAGTGTCGTCCGAGTAACTATACAATCGTT
>1102:21575:16052_158
AAGTCGTAACAAGGTTTCCGTAGGTGAACCTGCGGAAGGATCATTAATGTAACCGGACCGGTCCCTCGCCGTAAAACGCGGCGGATCGGAAAGGGAGATATCATACACCCTGTGTTTTTATACCTTTGTTGCTTTGGCGGGCCGTCCTTTTAGGCGTCGGCGTCGGCTGATCGCGCCCGCCAGAGGACCCAAACTCGTATTTTGTGTCGTCTGAGCGTAACG
>1103:5704:16297_002
AAGTCGTAACAAGGTCTCCGTAGGTGAACCTGCGGAGGGATCATTACCGAGTGAGGGCCTCTGGCCCGACCTCCAACCCTTTGTTATCAAAACCATTGTTGCCTCGGGGGCTCCCTACAGCCTACTGGCGTGGGGCTCCCCGTGGACCATTTATAAACTCTGCATCTTTGCGTCGGGTTCAAAAGTTTAATAATTAAAACTTTCAACAACGGATCTCTTGGTTC
>1104:11456:11773_246
AAGTCGTAACAAGGTTTCCGTAGGTGAACCTGCGGAAGGATCATTAATGAATCAAAGTCGGTCTTCTGTGCTGGTGGTAACACATGTGCACGTTGATCGCAAATCCACACACCTGTGCACATTTGACTTTGGGATCTGCTTCCTGACTTGCTTTGTGCTGGTCTGGGTCCCAAAGTAATTTTTACACACTCTGAATGTAAGGGAATGTATCTGTGCATAATGCAT
>1104:3782:17817_017
AAGTCGTAACAAGGTTTCCGTAGGTGAACCTGCGGAAGGATCATTACAAATCAGTGGGTGGCGCGTGAGAGCGCGTCGTCACATTTGCGCTTGCCGTGTCTGACAGAGTTAGTACCAGCCATGATAGACAACTTTTAACAATGGATCTCTTGGCTCTTGCAACGATGAAGAACGTAGCGAAGCGCCTGTCTCTTATACACATCTCCGAGCCCACGAGACTCCTCA
>1106:11806:20459_023
AAGTCGTAACAAGGTTTCCGTAGGTGAACCTGCGGAAGGATCATTATTGAAATAAACCTGATGAGTTGTTGCTGGTTCTCTTCTCCAGGGAATATTGTGCACACTTGTCATCTTTATATCTCCACCTGTGCACCTTTTGTAGATCTGGATATCTTTCTGAATGCCTGGCATTCAGGTTTGAGGATTGACTTTTTGTCTTTCCTTACATTTCCAGGCCTATGTTTT
>1108:10885:11205_212
AAGTCGTAACAAGGTCTCCGTAGGTGAACCTGCGGAGGGATCATTACCGAGTGAGGGCTGCCCCCCGGGCGCCCGACCTCCCAACCCTTTGTTTTAGACCAACACCTCAGTTGCCTCGGGGGTGACCCGGCTCTCGCGGGTCCGGGGCCCCCGGTGGACACATCAACGCTGCATCTCTGCGTCGGAGTCTTTGAAGCGAATGCAATCAAAACTTTCAACAACGGA
>1109:23807:18901_002
AAGTCGTAACAAGGTCTCCGTAGGTGAACCTGCGGAGGGATCATTACCGAGTGAGGGCTCCGGCCCGACCTCCAACCCTTTTGACGTTACCATCTCAGTTGCCTCGGGGGGCGACCCGTACTCGGCCGAGGACGGGCCACCCCCGGTGGACCCCTCGACTCTGCGTTTCGTGCGTCGGAGTCTCATGGGAAATTTGAATCAAAACTTTCAACAACGGATCTCTT
>1111:10859:8831_024
AAGTCGTAACAAGGTTTCCGTAGGTGAACCTGCGGAAGGATCATTAATGAGTAAGGGTCTTCTAGGCCCGATCTCCAACCCTTTGTATAACTACCATGTTGCTTTGGCGGGCCCGTCTTTAACCGGACCGCCGAGGGTTTTAGTTAACTCTTGGCCAGTGCTCGTCAGTAGCCCACATTTAAATTCTTTTTAACCATGTTAAATCTGAAGAATAGTTAAATAAAC
>1111:2371:14413_074
AAGTCGTAACAAGGTTTCCGTAGGTGAACCTGCGGAAGGATCATTACTGAGTGTTTTGAGTCTAACTCAAATCCTCCCACCCTTTGTTTAAATGACCTGTTGCTTCGGTGAGACTGACATTCATTGTCGGTTGACTGATTTCACATCAGTGAGCTTGTTTGCTCACCGAAGTTTTTTACAACTCTTTTATTTCAAGATATTTGAGAAAACAAACAAAAAAATTAA
>1112:23912:15267_161
AAGTCGTAACAAGGTTTCCGTAGGTGAACCTGCGGAAGGATCATTAAAGAATCGCCCCGTTTTTTCCGAAAAATGGGTTCTATTCCCACAACCGTGTATACTACCTTTGTTGCTTTGGCGGGCCGCTTCTTCGGAGGCGTTGGCTTCGGCTGACTGTGCCCGCCAGAGGACCCAAACTCAGTTATTTATGTTGTCCGAGTAATATATAATATTTAAAACTTTCAA
>1113:19090:6541_143
AAGTCGTAACAAGGTCTCCGTAGGTGAACCTGCGGAGGGATCATTACAGAGTTCTCGCCCTCGCGGGTAGATCTCCCACCCCCTGTTATCGTTACTGTGTTGCTTTGGCGGGCTGCCAGGCCTCGGTCAGGCTATCGGCTCCGGCTGGTAAGCGCCCGCCAGAGGACCCAAAAACTCTGAATGTTAATGTCGTCTGAGTACTATATAATAGTTAAAACTTTCAAC
>2110:14458:15869_236
AAGTCGTAACAAGGTCTCCGTAGGTGAACCTGCGGAGGGATCATTACAGAGTTCATGCCCTCCGGGTAGATCTCCCACCCACTGTTATCACTACTCTCGTTGCTTTGGCGGGCCGCGGGGCTTAGGCCCTGCCCCTGGCTCCGGCTAGGGCGCGCCCGCCAGAGGATCTCAAAACCTGAATGTCAGTGTCGTCTGAGTACTATATAATAGTTAAAACTTTCAACA
>1101:11327:23494_013
AAGTCGTAACAAGGTTTCCGTAGGTGAACCTGCGGAAGGATCATTACCGTTGGGGCTCCGGCCCCAATCAAGATACCACCCCTTGCATTTTGAGTACCCTCTGTTTCCTCGGCGGGCTCGCCCGCCAACGGGGACCACACCAAACTCTTCTGTAGTTGCAGTAAGCGTCTTAAAACAAAAAAAATCAAAACTTTCAACAACGGATCTCTTGGTTCTGGCATCG
>1101:16392:22917_049
AAGTCGTAACAAGGTTTCCGTAGGTGAACCTGCGGAAGGATCATTAATGAATATTAGGGTGCTTCTCTTCATCAGAGAAGGCCCGACCTTCATTTCCAACACTGTGAACTTAAAATAGAGGACTTGCGCAAGCGAGAACTCTTTCATTTTAAAACTCTACAAGTTAAAGAATGTAACCAAACCAAAACAAAAAAAAACTTTCAACAACGGATCTCTTGGCTCTCG
>1101:25943:9309_030
AAGTCGTAACAAGGTTTCCGTAGGTGAACCTGCGGAAGGATCATTACCGAGATTTGGGTCCCTCCGGGGGCCCGACCTCCAACCCATTGTGTACGTTTACCTCTGTTGCCTCGGCGCGCCGTCGACGTCCCCGAAAGGGCTCGTCGCCGTCGGCCCTCGGTTTTCCGGGGCCATCGCGCGCGCGCGCCGGCGGACCGCTTTGAAACCCTTTGCAATAAAGAACC
>1102:11301:9541_032
AAGTCGTAACAAGGTTTCCGTAGGTGAACCTGCGGAAGGATCATTACTGATTTGCTTGAGATGTGCTGGCATTCATTGCATGTGCACTCTTATTCATCTCTTTCACCTGTGCACTGTAAGGGCTAGCAATGGCCCGAGTGGACTTTTAAGTCTGCGTCAAATACCTTTTACTCGTATATATAGAATGTCATGTTATTAAAACAAATTATAACTTTCAACGACGG
>1102:12695:8367_008
AAGTCGTAACAAGGTTTCCGTAGGTGAACCTGCGGAAGGATCATTAATGTAACCGGACCGGTCTTTGCCGTGAAACGCAACGGATCGGGAAGGGAGATATCATATACCCTGTGTTTATTTACTTTTGTTGCTTTGGCGGGCCGTCCTTTTAGGCGTCGGCCCCGGCTGATCGTGCCCGCCAGAGGACCTAAATTCTTTTATAATTATGTTGTCTGAGTATAAATA
>1102:22294:9876_123
AAGTCGTAACAAGGTCTCCGTAGGTGAACCTGCGGAGGGATCATTACAGAGTGCTCTCGCCCGCCCGGGCAGACCTCCTACCCTAGTGTTATCGCTACTGTTGTTGCTTTGGCGGGCCGCGGGGCCTGGCCCGGCTGCCGGTTCCGGCTGGTGCGTGCCCGCCAGAGGCCCTCCCAACCCTGGATGTTAGCGTCGTCTGAGGAACTATATACAATCGTTAAAACT
>1103:7244:20602_029
AAGTCGTAACAAGGTTTCCGTAGGTGAACCTGCGGAAGGATCATTATGAATATATACATTATTGTGGAATTACTTATATCTAACTAATCTATTTTTTAATTACAACTATCAACAACGGATCTCTTGGCTCTCGCATCGATGAAGAACGTAGCGAACCTACTGTCTCTTATACACATCTCCGAGCCCACGAGACTGGACATCATCTCGTATGCCGTCTTCTGCT
>1103:9288:15356_070
AAGTCGTAACAAGGTTTCCGTAGGTGAACCTGCGGAAGGATCATTAAGGAATGTTGGTGTGTACTGCTGGTTTTACTAGTAGTATATCACTCAACTATTCACTTGTAAACTATGGCCTGTAGTATTTATATTATAGGCCCAAAACACCCTGATAAATAGATCGTAAAGAACCATAATTAATACAACTTTTAACAATGGATCTCTTGGCTCTCGCATCGATGAAGA
>1104:22216:7910_040
AAGTCGTAACAAGGTCTCCGTAGGTGAACCTGCGGAGGGATCATTACAGAGTTCATGCCCTTCGGGGTAGACCTCCCACCCAGTGTATTTATACCTTTGTTGCTTTGGCAGGCCGCTAGGCTTTCGGCCTGGCTCCTGGCTCCGGCTAGGGAGTGCCTGCCAGAGGACCCCAACATCCTTGTATTATGCTGTCTGAGTACTATATAATAGTTAAAACTTTCAAC
>1106:15708:19033_049
AAGTCGTAACAAGGTTTCCGTAGGTGAACCTGCGGAAGGATCATTAATGTAACCGGACCGTTCGGGTGCCGTAAAACGTATTCGTTCGGAAAGGGAGATATCATACACCCTGTGTTTATTTACCTTTGTTGCTTTGGCAGGCCGTGGTCTCCCACTGCGGGCTCTGCCTGCATGTGCCTGCCAGAGGACCAAACTCTGAATTTTAGTGATGTCTGAGTACTATAT
>1107:23686:7315_050
AAGTCGTAACAAGGTTTCCGTAGGTGAACCTGCGGAAGGATCATTATTGAAAAAGACAAGACGCCCCGTTTTTTCGTAAAATGGGTTCTATTCCCTTAAACCGTGTCTACATACCTTTGTTGCTTTGGCAGGCCGCCTTCGGGCGTCGGCTCCGGCTGATAGTGCCTGCCAGAGGACCCAAACTCTATGTTTAGTGATGTCTGAGTACTATATAATATTTAAA
>1107:9780:17926_134
AAGTCGTAACAAGGTTTCCGTAGGTGAACCTGCGGAAGGATCATTAACGAATTGTAAATGGGGGTTGATGCTGGCAAAGCCATCTTTTGGCTGCATGTGCTCGCCTCCGACAATCTTTATCCACACACCTGTGCATCTTCTGAGGGTTTTCGAGTAGAGAGGTTGCCGTCTCGGTTATCTTTCTTAGATTTCCCTCTTTACATACACTAATTACAATGTCGAACG
>1108:15051:3089_039
AAGTCGTAACAAGGTCTCCGTTGGTGAACCAGCGGAGGGATCATTACAGAGCGCTTCTGCCTCTAAAACCACTGTGAACATACCCGTACCGTTGCTTCGGCGGGCGGCCCCAGGGGGGGTCGCGGCCTGCGAAGGCGCCCGCCGGGGTCACACAACCCTCTGTTTTTTTTAAGGCCTCTCTGAGTAACATACTAAATAAGTCAAAACTTTCAACAACGGATCTCT
>1111:12381:11389_010
AAGTCGTAACAAGGTTTCCGTAGGTGAACCTGCGGAAGGATCATTACAGATTCGTGGGATGTGCTGGCGTCCGCGCATGTGCACTCCCTACACCCTCACACACCTGTGAACCTCGGACGCACCCCTCGCCTCCTCCCTCGGGGGGGGGGGGGG
>1112:19509:6956_205
AAGTCGTAACAAGGTCTCCGTTGGTGAACCAGCGGAGGGATCATTACAGAGTTGCAAAACTCCAACCCTTTGTCATATTATACTCTTTCAGTTGCTTCGGCGGGCGGCCCCAGGGCGGGCTTGCGTCCGCCTGCCGAAGACCACTTTTAAAAACTCTTGCTGTTTTAGTCCATCTGAAGCCTATAAAAAATAAAGTTAAAACTTTCAACAACGGATCTCTTGGTT
>2103:24659:16247_216
AAGTCGTAACAAGGTCTCCGTTGGTGAACCAGCGGAGGGATCATTGCCGAGTCTCGACTCCAAACCCGCGAACCTACCACCGTTGCCTCGGCGGGCGGCCCCAGGGGGGGCCCCGGGCCTTCGGGTGCTCGCCAGCGGGCCCAAACCACAGTCGTCTCTCTGAACGTATGAGTCCCCGACGCGTCAAAACTTTCAACAATGGATCTCTTGTCTCCG
>2104:22884:10222_002
AAGTCGTAACAAGGTTTCCGTAGGTGAACCTGCGGAAGGATCATTACAGAGTTCGTGCCCTTCGGGGTAGACCTCCCACCCTTGTGTAATTATACCTTTGTTGCTTTGGCAGGCCGCGAGGCTTCGGCCTTGCTACCGGCTCCGGCTGGTACGTGCCTGCCAGAGGACCCAAACTCTGAATTTAATGTCGTCTGATTACTATATAATAGTTAAAACTTTCAACAA
>2106:12425:4979_205
AAGTCGTAACAAGGTTTCCGTAGGTGAACCTGCGGAAGGATCATTACTGAGTGTATTTTCTGAATCGAAAGATTTTTGAAAAACCTCCCACCCTTTGTTTAAATGACCTGTTGCTTCGGCTAGACTGACATTATTTTGTCAGGTCGATTGATCTTTTTTTTAAAGATCAATGGGCTAGTTTGCTTGCCGAAGTTTTTTATAACTCTTTTTTATTTTTGATATTTG
>2107:8213:4504_163
AAGTCGTAACAAGGTCTCCGTAGGTGAACCTGCGGAGGGATCATTACGAAACAGGCGCATCTGCGTCAACCCCAACTTCCTGTGAGAGAAAAAGGCTTGCTTTGGCGCCGACGGTGTCAGTTTCATGCGGATTTGCCGTTGAGTCTGAGAGAAACAAGGTTTAAAACTTTCAACAAAGGATTTCTTGGCTCTTGCACCGATGAAGAACGCAGTAAAGCGGATCTG
>2108:25631:13183_233
AAGTCGTAACAAGGTTTCCGTAGGTGAACCTGCGGAAGGATCATTATTGAATAAACTTGGTTGGGTTGTTTGCTGGCTCTTTGGGGCATGTGCACACCTATTCCATTTTTTTTCTGAAACCCCCCCCCTTTGTGCACCTTTTGTAGATCTGGATAAACTCTCGAGGAGGTTTCTCTCGGTTGGAGAATTGCTGGTGCGGATAGATTCAGCTATTCTTGCATCCCT
>2109:6943:12448_004
AAGTCGTAACAAGGTTTCCGTAGGTGAACCTGCGGAAGGATCATTAATGTAACCGGACCGTTCGGGTGCAGTAAAACGCATCTGTTTGGAAAGGGAGATATCATACACCCTGTGTTTATTTACTTTTGTTGCTTTGGCGGGCCGTCCTTTTAGGCGTCGGCCCCGGCTGATCGCGCCCGCCAGAGGACTCAAACTCTTATTTACAATGAGTCTGAGCAAGAAAT
>1101:28579:17473_133
AAGTCGTAACAAGGTTTCCGTAGGTAAGTAGTGGTCGTGTCCTTTTCCTCCATGGTCAACATATGCTAACGTGAAATTTCTAGGTGAACCTGCGGAAGGATCATTAACGAGTTAGGGTCTTCTCGGCCCGACCTCCCAACCCTGTGTTTATTTACCTTTGTTGCTTTGGCGGGCCGTCTTTTTAGGCGTCGGCCTCGGCTGATCGCGCCCGCCAGAGGACCTA
>1101:8367:7629_209
AAGTCGTAACAAGGTTTCCGTAGGTGAACCTGCGGAAGGATCATTAATGTAACCGGACCGGTCCTTTGCCGTAAAACGCAACGGATCGGAAAGGGAGATATTCATACACCCTGTGTTTATTTACCTTTGTTGCTTTGGCGGGCCGTCTTTTTAGGCGTCGGCCTTGGCTGATCGCGCCTGCCAGAGGACCAAACTCTGAATTTTAGTGATGTCTGAGTACTAT
>1102:18158:26313_129
AAGTCGTAACAAGGTTTTCGTAGGTGAACCTGCGGAAGGATCATTAATGAAGCACAAGAGCGCACTTTACCGTGGCTCGACCTTCATATCCATTCACCCTGTGCACTGTAATACCTTTTTTTAGACCCTACAAGTCAAAGAATGTACCACTTTAATAAAGTAAACAAAACTTTCAACAACGGATCTCTTGGTTCTCGCATCGATGAAGAACGCAGTGAAAGAT
>1102:23199:24535_051
AAGTCGTAACAAGGTCTCCGTAGGGTAAGTCATCCATAAAATGATCCAAATTCTTAATCAAATGCTAACTATCGTCAAGTGAACCTGCGGAGGGATCATTATCGAGCGAGAGCCCCTGGCCCGACCTCCAACCCCTTGAAACTCAGACCGTGTTGCCTCGGGGGTGACCCGGACGTTTCGGCGTCGGGGCCCCCGGTGGACCCCTCAACTCTGCATCTTTGCGTC
>1102:27971:19685_087
AAGTCGTAACAAGGTTTCCGTAGGTGAACCTGCGGAAGGATCATTATCGAGAATCGGGGGGCCTTGAGCTCCCCAAATCTCCCATCCAATGTTTATATTACTTTTGTTGCTTTGGCAGGCCGTAGCCACTCTTTTTAGGGGGGCTGCCTAAGGGTGCCTGCCAGAGTTCCACCTAAACTCTATCATTATTGAAGTCTGAGTTTTTATACAAATATAAAAAAAA
>1103:14239:25439_192
AAGTCGTAACAAGGTTTCCGTAGGTGAACCTGCGGAAGGATCATTATCGAATTACCGGCGAGGGTTGTAGCTGGCCTCTCGAGGCACGTGCACGCCCGAGCCTTTAATCCAAACACACCTGTGAACCAAATGTAGGCCTCAGGGCCTATGTCTTTCATAAACCCATTTGTATGTCTATAGAATGTAAAATGTCATTTTTGCCTTAAAACGCAATGAAATATACAA
>1103:22480:6952_033
AAGTCGTAACAAGGTTTCCGTAGGTGAACCTGCGGAAGGATCATTACCAATCTTTAGTGAGCCTTGGCTTTGTCCATGGTTCGCAAAACTTGTATTTAAAACCCGCTCATAAATTAAAACAAACTTTTGTTATTATTATAATAAAGATCACTTTCAACAACGGATCTCTTGGCTCTCGCATCGATGAAGAACGCAGTAAATGATTGCTGTCTCTTATACACAT
>1104:12547:8841_075
AAGTCGTAACAAGGTCTCCGTAGGTGAACCTGCGGAGGGATCATTATTGATTGGATTATTTGTGCATGCGTGGCATTAATAATTACTTGATTTGTCTTCTGAATGAAAACTTTCAACAACGGATCTCTTGGCTCTGGCATCGATGAAGAACGCAGTAAAAAGTACTGTCTCTTATACACATCTCCGAGCCCACGAGACTGGTTGCAATCTCGTATGCCGTCTT
>1104:3733:10374_226
AAGTCGTAACAAGGTTTCCGTAGGTGAACCTGCGGAAGGATCATTAATGTAACCGGACCGGTCCTTTGCCGTAAAACGCAACGGATCGGAGAGGGAGATATCATACACCCTGTGTTTATTTACCTTTGTTGCTTTGGCGGGCCGTCTTTTTAGGCGTCGGCCTCGGCTGATCGCGCCCGCCAGAGGATCTCAAAACCTGAATGTCAGTGTCGTCTGAGTACTA
>1105:17991:25046_219
AAGTCGTAACAAGGTCTCCGTTGGTGAACCAGCGGAGGGATCATTACCGAGTTTCACCGACTCCCAAACCCCTGTGAACCTACCACACGTTGCTTCGGCGGACCGCCCCGGCGCCCCTCGCCTCCCCTCGGGGGGGCGGCAGGCCCGGAGCCAGGCGCCCGCCGGGGGACCCAAACTCTTGCCTTCGCTCCGGCGGAATGTTCTTCTGAGTCGCGAAACGAA
>1106:8629:12368_136
AAGTCGTAACAAGGTCTCCGTAGGTGAACCTGCGGAGGGATCATTATAGAGTTTACAACTCCAAACCCACTGTGAACGTATCTTTGTTGCTGTTCCTTTGGCAGGCGGCTCCTGGGAGGAACCTCAAGCCTAACGGCGTCTGTCATTGGAGCCGAAAACTCTAAAGTTAATAGCTGTCTGAGCTTTTATAAATAAGAATCAAAACTTTCAACAACGGATCTCTTG
>1109:15864:19058_218
AAGTCGTAACAAGGTCTCCGTTGGTGAACCAGCGGAGGGATCATTACTGAGTACTACACTCTCTACCCTTTGTGAACTATTATACCTGTTGCTTCGGCGGCGCCCGCGAGAGTGCCCGCCGGTCTCATCAGAATCTCTGTTTTCGAACCCGACGATACTTCTGAGTGTTCTTAGCGAACTGTCAAAACTTTTAACAACGGATCTCTTGGCTCCAGCATCGATGAA
>1109:20720:25307_002
AAGTCGTAACAAGGTTTCCGTAGGTGAACCTGCGGAAGGATCATTAAAAGTTGGCGAAAGCCGTACTTTACACCCGTCGTAATCGCACTTGCTTCGGTGGCATCCAAATAAGGCCACCGGAGAACCAACCAAACTAGTCTTTAACATGTCGTCTAAAACAAATAAATTCTTAAAACTTTCAACAACGGATCTCTTGGTTCCCGCATCGATGAAGAACGTAGTAAA
>1110:11887:10651_067
AAGTCGTAACAAGGTTTCCGTAGGTGAACCTGCGGAAGGATCATTACCCAAAAGGATACTTCGGTATACCCCACCCGTGTCTATCTACTCTTGTTGCTTTGGCAGGCCGCCTTCGGGCGTCGGCTCCGGCTGATAGTGCCTGCCAGAGGACCCAAACTCTATGTTTAGTGATGTCTGAGTACTATATAATATTTAAAACTTTCAACAACGGATCTCTTGGTTCTG
>1110:1947:14148_084
AAGTCGTAACAAGGTTTCCGTAGGTGAACCTGCGGAAGGATCATTATTGATTTTAGCTTAACATGGCTTTTTAGCCAAGGTTAATGCGAAATTCTTGTATTTAAAACCCACTCTTATATGAATCAAATTTTATTTTTTATTATAATAAAAAAAGATCACTTTCAACAACGGATCTCTTGGTTCTCGCATTGATGAAGAACGTAGTAAAAACTACCTGTCTCTTA
>1110:6520:6437_053
AAGTCGTAACAAGGTTTCCGTAGGTGAACCTGCGGAAGGATCATTATCAATCTTTTTAGACCCTTCGAAAAGGGGGGTCTTCTATATTACTTAAAACCCAACTCTTTAAAATTTTTTCATGAAATATTTTTTTTTTTTAATAAAAGAAAAAAAAGATCACTTTCAACAACGGATCTCTTGGCTCTCGCATCGATGAAGAACGCAGTAAAACACTGTCTCTTAT
>1110:9339:16220_206
AAGTCGTAACAAGGTTTCCGTAGGTGAACCTGCGGAAGGATCATTACTGAGAAAGGGTCTCTGGCCCGACCTCAAACCCGAATCTATATACCTCTGTTGCCTCGGCAAGTCATTGCACCCTTTGTGGGCGCATCGCCGGTTTGCTGGCGAGTACTTGCCGATGGAATATTCAAATTCATGAATCAGATATCTGAATCGTCATAATAATCAAAACTTTCAACAATG
>1112:11361:2771_020
AAGTCGTAACAAGGTCTCCGTAGGTGAACCTGCGGAGGGATCATTACAGAGTTCTCGCCCTTACGGGTAGATCTCCCACCCACTGTTATCGTTACTGTCGTTTCTTTGGCGGGCCGCCGGGCCCCTGGCCGCCGGCGCTCCAGCTGGCGCGCGCCCGCCAGAGGCCTTCAAACTCTGAATGTTAGTGTCGTCTGAGTACTATAATAATAGTTAAAACTTTCAACA
>2104:15855:7720_002
AAGTCGTAACAAGGTCTCCGTAGGTGAACCTGCGGAGGGATCATTATAGAGATGTAGGTGGCCTCACGGCCGCCGTCTCTCCACCCTATGTATTTATACCTTTGTTGCTTTGGCGGGCCGTCAGGCTTTGGCCCGACCACCGGCTCCGGCTGGTGTGCGCCCGCCAGAGGACCCCAAACTCTGAAATAGTGTCGTCTGAGTACTATATAATAGTTAAAACTTTCA
>2109:9149:4759_131
AAGTCGTAACAAGGTCTCCGTAGGTGAACCTGCGGAGGGATCATTAACGAGATAGGGTTTCTTCGGAGCCCGACCTCCAACCCATTGTCTATTATACCTCTGTTGCCTCGGCGGGTCGTCGACTCAGTCGGCCGTCGGTCCTCTTAAGTGAGGGCTTTCGAGTGCCCGCCGGTGGATTATACAAACTCTTTTTTAGAACCAGTATTCTGAGTGGGAATTGAATAG
>1110:27152:11019_050
AAGTCGTAACAAGGTCTCCGTAGGTGAACCTGCGGAGGGATCATTACCAGAGATGGCGGGCCTCCGCGCCCCCGTCCCCAACCCTTTGTCGACACCCTTTTGCCTCGGGGGCAGAGCGTCCGCCGCCGCCCCCGGAGGACCACCGAACGCTGCCTCTATACGTCGGAGTATTGATTAAATAAATGAAAACTTTCAACAACGGATCTCTTGGTTCTGTCATCG
>2101:11998:2041_228
AAGTCGTAACAAGGTTTCCGTAGGTGAACCTGCGGAAGGATCATTACCCAAAAGGATACTTCGGTATACCCCACCCGTGTCTATCTACTCTTGTTGCTTTGGCAGGCCGTAGTCACCCACTGTGGGCTTCTGCCTGCATGCGCCCGCCAGAGGATCTAAATTCTTTTATTAGTGATGTCTGAGTACTATATAATAGTTAAAACTTTCAACAACGGATCTCTTGGC
>2103:20322:18800_074
AAGTCGTAACAAGGTCTCCGTAGGTGAACCTGCGGAGGGATCATTACAGAGTTCGTGCCCTCGCGGGTAGATCTCCCACCCTGTGTTATCGCTACCTTTGTTGCTTTGGCGGGCCGCCCAGGCCCTCGGCCAGGCTACCGGCTCCGGCTGGTAAGCGCCCGCCAGAGGACCCCAAACTCTGAATATTTTATTGTCTGAGTACTATATAATAGTTTAAAACTTTCA
>2106:13448:4528_138
AAGTCGTAACAAGGTCTCCGTAGGTGAACCTGCGGAGGGATCATTACAGAGTTCATGCCCTTACGGGTAGATCTCCCACCCTATGTTATTATTACCTTTGTTGCTTTGGCGGGCCGTCAGGCCTCGGTCAGGCTGTTGGCTCCGGCTGATAGTGCCTGCCAGAGGACCCAAACTCTATGTTTAGTGATGTCTGAGTACTATATAGTATTTAAAACTTTCAATAAC
>2108:22732:19029_023
AAGTCGTAACAAGGTCTCCGTAGGTGAACCTGCGGAGGGATCATTACAGAGTTCTCGCCCTCGCGGGTAGATCTCCCACCCACTGTTATCGTTACTATCGTTGCTTTGGCGGGCCGCCGGGTCCTGCCCGGCCCCCGGCCCCGGCTGGGGTGCGCCCGCCAAAGGCCCTACAAACTCTTCTATCAGTGATATCTGAGTACTATATAATAGTTAAAAC
>1113:16633:11890_218
AAGTCGTAACAAGGTCTCCGTAGGTGAACCTGCGGAGGGATCATTACCGAGTGAGGGCCCCGGCCCGACCTCCAACCCACTGAAGTTACCAACCCTGTTGCCTCGGGGGTGACCCGGCCGCCGCGCCGGGGCCCCCGGAGGACCACACCACTCTGCGTCTCTGCGTCGGAGGTCGAGGGAAAATGTCAATCAAACCTTTCAACAACGGATCTCTTGG
>2107:5104:10412_246
AGTTGTAACAAGGTTTCCGTAAGTGAACCTGCGGAAGGATCATTATTGATTTTAGCTTAACCTGGCTTTTTTAAGTTAAGGTTAATGCGAAATTCTTGTATTTAAAACCCACTCTTACATGAACCAAATTTTTTTATTGTGATAAAAAAAAGATCACTTTCAACAACGGATCTCTTGGTTCTCGCATCGATGAAGAACGTAGTAAACTGGTACTGTCTCTTATAC
>2113:15073:24490_178
AAGTCGTAACAAGGTTTCCGTAGGTGAACCTGCGGAAGGATCATTACCAAATCTTAGTGAGCCTGGACTCGTCCACGGTCTCGCGAAATCTTGTATTTAAAACCCGCACGTATAATTTTAAAACATGACAGTTATGATAAAAAGTTAAAGATCACTTTCAACAACGGATCTCTTGGCTCTCGCATCGATGAAGAACGCAGTAAACTAGTTCTGTCTCTTAACACA
>1101:14007:7808_068
AAGTCGTAACAAGGTTTCCGTAGGTGAACATGCGGAAGGATCATTAACGTATCTCTGACGGTGAGGGTGCGCCCTGCTCCGGGACCGAAAGGCCCGTGCAGCGGGCAACCCCGAGCCGCTCAACCCTTGCAAACCCACTGTGCACATTTGTCGGCAGAGGGCCCAGTCAAATGGGCCCCGAGCCGGACCCACAAACTCCAAGCATTAAAAGAATG
>1108:7899:5023_238
AAGTCGTAACAAGGTTTCCGTAGGTGACCCTGCGGAAGGATCATTACAGAGACCTCGCCCCCCGGGGTAGTCTCCCACCCTCTTTTTACACACGCTGTTGCTTTGGCAGGCCTGCTCTCGTTGTCCCGGCCCCGGCTGGTCCGCGCCTGCCAGAGGGTACTAAACTCGTATTTTGTGTCGTCTGAGCGTAACGCAATAGTTAAAACTTTCAACAACGGATCTCT
>1109:6564:18643_025
AAGTCGTAACAAGGTTTCCGTAGGTGAACCTGCGGAAGGATCATTACAGAGTTGCAAAACTCCAAAACCCACTGTGAACATACCTACCGGTTGCTTCGGTAGGCGGTCCCAGGGCGGGACCATTGCCTATCTCAGGCGCCTGCCGGAGGATTACTACCCTATACTATACCTGTCGTTCTGAGCTCGTTATAAATAAATCAAAACTTTCAACAACGGATCTCTTG
>1114:20199:10733_135
ACGTCTTAACAAGTTCTCCGTAGGTGAACCTGCGGAGGTATCATTAACGAATGGCTTTTTTGGCCTTCGACTTCAAACCTGTGGAAGCGAGATGTGCTTTGGCGCCAAGTCGCCTCGTTTATGCCAAAAAGCATTTGTCTGAATCAAAAAAACAAGAATCAAAACTTTCAACAAAGGATCTCTTGGCTCTTGCATCGATGAAGAACGCAGTAAAATCACTGT
>2111:19293:7983_046
AAGTCGTAACAAGGTCTCCGTAGGTGAACCTGCGGAGGGATCATTATTGAATTTAGCTTAACCTGGCTTTTTTAGCCAAGGTTAATGCGAAATTCTTGTATTTAAAACCCACTCTTACATGAATCAAATTTTTTTATTGTGATAAAAAAAAGATCACTTTCAACAACGGATCTCTTGGTTCTCGCATCGATGAAGAACGAGTAAATAAAGTCTGTCTCTTATAC
>1104:15584:23933_145
AAGTCGTAACAAGGTTTCCGTAGGTGAACCTGCGGAAGGATCATTAATGAGAACTAGGGGTGGTAGCTTAGGCTATCACTCTGAACACTCCACCCTTTGTTTACATTACCTTTGTTGCTTTAGCGGGCCCGCTTTCGAGCCGCCGGCACCTGCTGGTCAGTGCCTGCTAGAGGACCTAAAACTCTTAATAATATTATTGTCTGAGTACTATATAATAGTTAAAA
>1108:16061:10402_025
AAGTCGTAACAAGGTCTCCGTAGGTGAACCTGCGGAGGGATCATTACAGAGACTCTGCCCTTTGGGTAGACCTCCCACCCTGTGTCGTTATACCTTTGTTGCTTTGGCGGGCCGCGGGGCTTAGGCCCTGCCCCTGGCTCCGGCTAGGGCGCGCCCGCCAGAGGACCCAAACTCTATGTTTAGTGATGTCTGAGTACTATATAATATTTAAAACTTTCAACAACG
>2101:27171:11501_216
AAGTCGTAACAAGGTCTCCGTAGGTGAACCTGCGGAGGGATCATTACAGAGTTCATGCCCTCCGGGTAGATCTCCCACCCTATGTTTACACACGCTGTTGCTTTGGCAGGCCTGCTCTCGGGCTACCGGCTCCGGCTGGTCCGCGCCTGCCAGAGGGTCCTAAACTCGTATTTTGTGTCGTCTGAGCGTAACGCAATAGTTAAAACTTTCAACAACGGATCTC
>2103:5570:14073_223
AAGTCGTAACAAGGTCTCCGTAGGTGAACCTGCGGAGGGATCATTACAGAGTTTAGGGGGCTGTTGGCCCCTGAACTTCCAACCCTTGACTGAAACTACCGCGTTGCTTTGGCGGGCCCGCCCCGAAAACGGGCCGCCGGAGGCGTCACTGCCTCTGGCCCGTGCCCGCCAGTAGCCACAATCAACCCTTTTTTAACCGTGACGTCTGAGTGCAAATACAAAT
>2106:22254:22467_026
AAGTCGTAACAAGGTTTCCGTAGGTGAACCTGCGGAAGGATCATTACCGAGTGTTGGTTACTTTCTGTAACTGCCTCCCGTCCTGTGCCTACTCTATCTTTTGCTTCGGCGGGGGAACTCGTCGAAGCACTTTTTAAATGCTTTTGAAAATGCAGTCAGAGGATTTTGAAATGAAGCAAAACTTTCAACAACGGATCTCTTGGTTCCGGCAACGATGAAGAACGT
>2107:10071:10942_085
AAGTCGTAACAAGGTTTCCGTAGGTGAACCTGCGGAAGGATCATTACTGGGTAACCGAGCGCTCCGGCGCTCACCCCCCACCCTTTGTTTCCCGCCCCTGTTCGGCGTCAGGCGGGCCCCTCGATGGGGGGGCCCTCCGGCCGGAATCCAAACCCTGATCAACAGTGCAGCCTGAAGTAACAAGCAAATAGTTAAAACTTTCAACAACGGATCTCTTGGCTCCC
>2110:15717:22851_195
AAGTCGTAACAAGGTTTCCGTAGGTGAACCTGCGGAAGGATCATTAATGTAACCGGACCGGCCTTTGCCGTAAAACGCAACGGATCGGGAAGGGAGATATCATATACCCTGTATTTATTTACTTTTGTTGCTTTGGCGGGCCGTCCTTTTAGGCGTCGGCCCCGGTTGATCGTGCCCGCCAGAGGACCCAAAACTCTTGATTTTGTGTTGTCCGAGTAATAT
>1111:17165:4830_012
AAGTCGTAACAAGGTCTCCGTAGGTGAACCTGCGGAGGGATCATTACTGAGTGGAGGGCCTCCGGGTCCGACCTCCAACCCTTCACCCGCCATGTTGCCTCGGGGGTGACCCGGCCTTCGGGCGTCGGGGCCCCCGGTGGACCTGTCAACTCTGCATCTTTGCGTCTGAGTAACGATGAATCAATCAAAACTTTCAACAACGGATCTCTTGGTTCTGGCATCGAT
>2109:24490:18735_238
AAGTCGTAACAAGGTCTCCGTAGGTGAACCTGCGGAGGGATCATTACAGAGTTCATGCCCTTACGGGTAGATCTCCCACCCTATGTTATTATTACCTTTGTTGCTTTGGCGGGCCGTCAGGCCTCGGTCAGGCTATCGGCTCCGGCTGGCGCGTGCCCGCCAGAGACCTCACAGACTCTGAATGTTAGTGTCGTCCGAGTAACTATACAATCGTTAAAACTTTCA
>2110:2803:10874_232
AAGTCGTAACAAGGTTTCCGTAGGTGAACCTGCGGAAGGATCATTATCGATTTCAGCGCGATTTTTTTCGCGCACTTATTTAAAACCCCACTCTTATAAATATTTTTTATCATGATTGTGTACCTTTAAGTAAATTAAAAGATTACTTTCAACAACGGATCTCTTGGTTCTCGCATCGATGAAGAACGTAGCAAATTCGACCTGTCTCTTATACACATCTCCG
>2113:24826:5757_194
AAGTCGTAACAAGGTTTCCGTAGGTGAACCTGCGGAAGGATCATTACCAAATCTTAGTGAGCCTGGATTCGTCCACGGTCTCGCGAAAACTTGTATTTAAAACCTACTCTTATAATTACACAAACGATATCATGATAAAAATTAGATCACTTTCAACAACGGATCTCTTGGCTCTCGCATCGATGAAGAACGCAGCGAACCTCTGTCTCTTATACAATCTCCGAG
>1102:23136:19903_097
AAGTCGTAACAAGGTTTCCGTAGGTGAACCTGCGGAAGGATCATTAATAAAAGGATACCTTCGGGTCTACCCCATCCGTGTCTACATACTCTTGTTGCTTTGGCAGGCCGTGGTTTCCCACTGTGGGCTCTGCCTGCATGTGCCTGCCAGAGGACCAAACTCTGAATGTTAGTGATGTCTGAGTACTATATAATAGTTAAAACTTTCAACAACGGATCTCTTG
>1111:21804:5357_127
AAGTCGTAACAAGGTTTCCGTAGGTGAACCTGCGGAAGGATCATTAAAGAGATTCCTGCCCTCTTGGGAAGACCTCCAACCCTCTGTATACTGTACCTTTGTTGCTTTGGCAGGCCCGTCTCCGACCGCCGGTGAATTCTGGCCAGCGTCTGCCAGGGGATCCAACTCTGAATACATGTGGTCTGAGCACTCTGTAACAGTTAAAACTTTCAACAACGGATCTCT
>2102:18620:6573_016
AAGTCGTAACAAGGTTTCCGTAGGTGAACCTGCGGAAGGATCATTAATGTAACCGGACCATTCGGGTGCTGTAAAACGCATTCATTTGGAAAGGGAGATATCATATACCCTGTGTTTATTTACCTTTGTTGCTTTGGCGGGCCGTCTTTTTAGGCGTCGGCCTCGGCTGATCGCGCCCGCCAGAGGATCTAAATTCTTTTATTAGTGATGTCTGAGTACTATAT
>2104:10859:3479_194
AAGTAGTAACAAGGATACCTTCTAGCAGCTAGCTTCGGAGACCTTGCACCCCGTAGGGGAGGCAGAAAGACAGGAAAGAAAGCTCGCCGCGTGCAGGTCAGCCACGGTTGGCAACACAATTGAACTGACGGGGACTTCCTAAAGCTTATAACACCAACCGTCCGGGGAAACTCGGGCGGGGCCTAAAAGGGGTGGTAATAGATTATAAGATGATACAATGGA
>2106:13502:16598_218
AAGTCGTAACAAGGTTTCCGTAGGTGAACCTGCGGAAGGATCATTACCGAGTTAGGGTCTTATAGGCCCGACCTCCAACCCTTTGTTTACTACACCATGTTGCTTTGGCGGGCCCGCCTTTTGGGGCCGCCGGGGGTTTACAAGCCCCTGGTCAGTGTTCGCCAGTAGCCATTCTAAATTCTTTAAAACTGTGTCGTCTGAATGATAAATTCCAATCGTTAAA
>2108:11001:19433_033
AAGTCGTAACAAGGTTTCCGTAGGTGAACCTGCGGAAGGATCATTATTGGGTAAAAGGCTTCGTGCCTTCAACCCCACCCTTTGCAACCGCGGCCCGGATTCGGCGCTCGGCGAAGGACCCCTCTGCTCGCGGAGGCTCCTCGCTTGCCGGAATCAGCCAACCCTACCTAGAAAATTGAAGTCTGAGAATATGTTAAATTAAACAAAACTTTCA
>2110:21819:11455_210
AAGTCGTAACAAGGTCTCCGTTGGTGAATCAGCGGAGGGATCATTGCCGAGTCACGAGGCTCCAAACCATCGCGAACATACCACTACGTTGCCTCGGCGGGCGGCTCCAGGGCGGAGCCTCTGCCCCCTCCGGGGGGCGCCCGCCCAAGGCCCCCCAAACCATGGCGTATCTGGGCTACTCTGAGTACCTGCGCAAGCAGTCAAAACTTTCAACAA
>2112:15343:13955_088
AAGTCGTAACAAGGTTTCCGTAGGTGAACCTGCGGAAGGATCATTAAAAAAAAGAGAAACGTCCCGTTTTTTTTTTTCATAAGAATGGGTTCTATTCCCTTAAACCGTGTCTACATACCTTTGTTGCTTTGGCAGGCCGCCTTCGGGCGTCGGCTCCGGCTGATAGTGCCTGCCAGAGGACCCAAACTCTTCTATTAGTGATGTCTGAGTATTATATAA
>2113:7443:12585_016
AAGTCGTAACAAGGTTTCCGTAGGTGAACCTGCGGAAGGATCATTAATGTAACCGGACCATTCGGGTGCTGTAAAACGCATTCATTTGGAAAGGGAGATATCATACACCCTGTGTTTATTTACCTTTGTTGCTTTGGCGGGCCGTTCTTTTAGACGTCGGCCCCGGCTGATCGTGCCCGCCAGAGGACCCAAACTCTTGTATCTTTTTTATAGCATGTCTGAGT
>1105:17431:21949_216
AAGTCGTAACAATGTCTCCGTAGGTGAACCTGCGGAGGGATCATTACCGAGTGCGGGCCCCCGGGCCCGACCTCCCACCCCGTGACAAACCCCCGGTTTGCCTCGGGGGTGACCCGGCTCCGCGTGATGCGACGGCCGGGTGCCCCCGGAGGTATCCCCACTCTGCGTCCTTGCGTCGGAGTCGAATCGAAAATTGAATAAAAACTTTCAACAACGGATCTCT
>1110:13909:15823_163
AAGTCGTAACAAGGTTTTGCTAAGCAACAGTCCTTCTGTATCAGAGCTTAACGGAGACCTTGCACCCGAGAGGGGGGGAGGCGACTATAAACAAGCTTCCAGCGCAAGTCAGCACCGCTGGCAACACAATCGAATTGCGGGGACGCTTTAAAGCCTACCAGTACCAACTACCCCTCACCGGGTAGGGCGAGCACGCTCGAGGTCACAATCTGGTAGGATGCCAC
>2102:11193:6974_141
TAGTCGTAACAAGGTTTCCGTAGGTGAACCTGCGGAAGGATCATTACTGAGTGAGGGCCCTCTGGGTCCAACCTCCCACCCGTGTTTATTGTACCTTGTTGCTTCGGTGAGCCCGCCTCACGGCCGCCGGGGGGCATCCGCCCCCGGGCCCGCGCTCGCCGAAGACACCCTTGAACTCTGTCTGAAGTTTGCAGTCTGAGCGAAAACTAAATAAGTTAAAACTTT
>2104:17136:1814_037
AAGTCGTAACAAGGTATCCGTAGGTGAACCTGCGGATGGATCATTACCAATTTTTATTATTAGTTTGTACTTCGTTACTAAACTTCTAATGTAAACGTTGAACTAGATCAATTAGTGTGTGGGGTGTATATATATATGTATTCCACACACTGATAACCTTTTTCTAATATTACAAACTATACATACTACAAACAAAACAAACAAACAAAAGCTTTAATAGGACT
>2110:4244:19525_205
AAGTCATAACAAGGTTTCCGTAGGTGAACCTGCGGAAGGATCATTAGTGAATACAAACGCCTGGGTGTCTCTGCTTCGGCAAGCCCCTCGCACCCTTCACATCCATAACACCTGTGCACTGTAAGACGAGCTCTAAGGCCTCGGCCCCTGGGTCTCGTCTGAACTTTTTACAAACTATTCATATGTAACAAATGTAGTCTTATTATAACAAAATAAAACTTTCAA
>2109:23813:20298_004
AAGTCGTAACAAGGTTTCCGTAGGTGAACCTGCGGAAGGATCATTACCGAGTTAGGGTCCTCTGGGCCCGATCTCCAACCCTCTGTGTATCTACCTCATGTTGCTTTGGCGGGCCGTTGGGCCTGGCCCCCCGTCGGCTTCGGCTGGCGCGCGCCCGCCAGAGACCCCCTCAAACTCTTCTATTAGTGATGTCTGAGTACTATATAATAGTTAAAACTTTCAA
>2112:8581:13756_141
AAGTCGTAACAAGGTTTCCGTAGGTGAACCTGCGGAAGGATCATTACTGGGCAACGAGCGTCCGCGCTCACCCCCACCCTGTGCTTCGACCCGAAACGCGCTCGGCGCCGTGGCCCCCCTTGGGGGGTCCTGCCGGACTCCAACACTGAACAACGGTGTAGCCTGAAGTAAAAAGCAAACAGTTACAACTTTCAACAACGGATCTCTTGGCTCTCGCATCGA
>2113:15679:12214_041
AAGTCGTAACAAGGTTTCCGTAGGTGAACCTGCGGAAGGATCATTAACGTATCTCTGACGGCGAGGGTGCGCCCAGCTCCGGCCCCAACGGTCGCGCAGCGGGCGCGCCCGAGCCACTCAACCCTTGCAAACCCACTGTGCACTTTTGTCGGTGGAGGCCCAAGTGGCCCCGAGCCGGATCACAAACTCCCAAATTCAAAAGAATGACAAGCAGG
>2113:26204:12231_043
AAGTCGTAACAAGGTATCCGTAGGTGAACCTGCGGAGGGATCATTACAGAGTTCATGCCCTTCCGGGTAGTTCTCCCACCCTATGTTATCATTACCTTTGTTGCTTTGGCGGGCCGCCAGGCCTTGGGTCAGGCTACCGGCTTCGGCTGACAGCGCCTGCCAGAGGACCCAAACTCTGTGTTTAGTGATGTCTGAGTAATATATAATATTTAAAACTTTCAACAA
