# Supplementary material for: Root-Associated Fungi Shared Between Arbuscular Mycorrhizal and Ectomycorrhizal Conifers in a Temperate Forest
Source: Front Microbiol. 2018 Mar 12;9:433. doi: 10.3389/fmicb.2018.00433 (PMC5858530; doi:10.3389/fmicb.2018.00433)
Supplement: Supplementary file 4 [file DataSheet2.XLSX]

## Sheet: Caption
Sheet.name	Description
All.fungal.OTUs	The 1183 fungal OTUs in the MiSeq data.
After.rarefaction	The fungal OTUs appeapeard in the rarefied (2000 reads per sample) community matrix.

## Sheet: All.fungal.OTUs
OTU.code	superkingdom	kingdom	phylum	class	order	family	genus	species
1104:28560:12797_093	Eukaryota	Fungi	Ascomycota	Dothideomycetes	Botryosphaeriales	Botryosphaeriaceae	Diplodia
1103:6963:16178_217	Eukaryota	Fungi	Ascomycota	Dothideomycetes	Capnodiales	Cladosporiaceae	Cladosporium
1114:18451:2624_224	Eukaryota	Fungi	Ascomycota	Dothideomycetes	Capnodiales	Cladosporiaceae
1104:4301:14195_169	Eukaryota	Fungi	Ascomycota	Dothideomycetes	Capnodiales	Mycosphaerellaceae
2102:15450:3738_202	Eukaryota	Fungi	Ascomycota	Dothideomycetes	Capnodiales	Teratosphaeriaceae	Capnobotryella	Capnobotryella renispora
1113:20219:19525_218	Eukaryota	Fungi	Ascomycota	Dothideomycetes	Capnodiales	Teratosphaeriaceae
1106:12873:16922_107	Eukaryota	Fungi	Ascomycota	Dothideomycetes	Capnodiales	Teratosphaeriaceae
1105:17317:3650_142	Eukaryota	Fungi	Ascomycota	Dothideomycetes	Capnodiales	Teratosphaeriaceae
2103:22756:10932_002	Eukaryota	Fungi	Ascomycota	Dothideomycetes	Capnodiales	Teratosphaeriaceae
2103:13142:4537_119	Eukaryota	Fungi	Ascomycota	Dothideomycetes	Capnodiales	Teratosphaeriaceae
1110:10608:13635_017	Eukaryota	Fungi	Ascomycota	Dothideomycetes	Capnodiales	Teratosphaeriaceae
1102:23199:24535_051	Eukaryota	Fungi	Ascomycota	Dothideomycetes	Capnodiales	Teratosphaeriaceae
1113:21978:14195_004	Eukaryota	Fungi	Ascomycota	Dothideomycetes	Capnodiales
1101:16339:14234_129	Eukaryota	Fungi	Ascomycota	Dothideomycetes	Capnodiales
1107:3176:10182_154	Eukaryota	Fungi	Ascomycota	Dothideomycetes	Capnodiales
1101:15814:7041_218	Eukaryota	Fungi	Ascomycota	Dothideomycetes	Capnodiales
2109:10568:23812_193	Eukaryota	Fungi	Ascomycota	Dothideomycetes	Capnodiales
1110:8352:21342_032	Eukaryota	Fungi	Ascomycota	Dothideomycetes	Capnodiales
1101:9868:18992_112	Eukaryota	Fungi	Ascomycota	Dothideomycetes	Capnodiales
2111:23112:13949_067	Eukaryota	Fungi	Ascomycota	Dothideomycetes	Capnodiales
1109:4176:13522_002	Eukaryota	Fungi	Ascomycota	Dothideomycetes	Capnodiales
1112:21707:22358_223	Eukaryota	Fungi	Ascomycota	Dothideomycetes	Capnodiales
1101:17007:8679_229	Eukaryota	Fungi	Ascomycota	Dothideomycetes	Capnodiales
1104:25940:11912_144	Eukaryota	Fungi	Ascomycota	Dothideomycetes	Capnodiales
1105:22619:12467_156	Eukaryota	Fungi	Ascomycota	Dothideomycetes	Capnodiales
1101:9635:15770_002	Eukaryota	Fungi	Ascomycota	Dothideomycetes	Capnodiales
1105:22877:11106_015	Eukaryota	Fungi	Ascomycota	Dothideomycetes	Capnodiales
1109:15120:25400_002	Eukaryota	Fungi	Ascomycota	Dothideomycetes	Capnodiales
2112:24861:10850_002	Eukaryota	Fungi	Ascomycota	Dothideomycetes	Capnodiales
1103:22359:14886_032	Eukaryota	Fungi	Ascomycota	Dothideomycetes	Capnodiales
1105:10885:8940_200	Eukaryota	Fungi	Ascomycota	Dothideomycetes	Capnodiales
1108:20194:15639_200	Eukaryota	Fungi	Ascomycota	Dothideomycetes	Capnodiales
1105:9635:10836_057	Eukaryota	Fungi	Ascomycota	Dothideomycetes	Capnodiales
1110:17210:4239_012	Eukaryota	Fungi	Ascomycota	Dothideomycetes	Capnodiales
1103:21387:8779_224	Eukaryota	Fungi	Ascomycota	Dothideomycetes	Capnodiales
1106:18997:23128_093	Eukaryota	Fungi	Ascomycota	Dothideomycetes	Capnodiales
1109:15937:26460_018	Eukaryota	Fungi	Ascomycota	Dothideomycetes	Capnodiales
1109:23807:18901_002	Eukaryota	Fungi	Ascomycota	Dothideomycetes	Capnodiales
1110:27152:11019_050	Eukaryota	Fungi	Ascomycota	Dothideomycetes	Capnodiales
1113:16633:11890_218	Eukaryota	Fungi	Ascomycota	Dothideomycetes	Capnodiales
1105:17431:21949_216	Eukaryota	Fungi	Ascomycota	Dothideomycetes	Capnodiales
1114:13336:21220_159	Eukaryota	Fungi	Ascomycota	Dothideomycetes	Dothideales	Aureobasidiaceae	Aureobasidium
2114:15173:20841_047	Eukaryota	Fungi	Ascomycota	Dothideomycetes	Dothideales	Dothideaceae
1102:14449:13538_149	Eukaryota	Fungi	Ascomycota	Dothideomycetes	Myriangiales	Myriangiaceae
1110:8829:17000_169	Eukaryota	Fungi	Ascomycota	Dothideomycetes	Pleosporales	Cucurbitariaceae	Pyrenochaeta
1102:17839:6188_025	Eukaryota	Fungi	Ascomycota	Dothideomycetes	Pleosporales	Lophiostomataceae	Lophiostoma
1101:11327:23494_013	Eukaryota	Fungi	Ascomycota	Dothideomycetes	Pleosporales	Lophiostomataceae	Lophiostoma
1104:27383:19628_121	Eukaryota	Fungi	Ascomycota	Dothideomycetes	Pleosporales	Sporormiaceae	Preussia
1104:20819:3603_130	Eukaryota	Fungi	Ascomycota	Dothideomycetes	Pleosporales	Sporormiaceae	Preussia
1108:23290:15665_239	Eukaryota	Fungi	Ascomycota	Dothideomycetes	Pleosporales
2108:19595:15238_203	Eukaryota	Fungi	Ascomycota	Dothideomycetes	Pleosporales
2112:8581:13756_141	Eukaryota	Fungi	Ascomycota	Dothideomycetes	Venturiales	Venturiaceae	Cylindrosympodium	Cylindrosympodium lauri
1107:18742:19742_064	Eukaryota	Fungi	Ascomycota	Dothideomycetes	Venturiales	Venturiaceae
1105:21237:6730_229	Eukaryota	Fungi	Ascomycota	Dothideomycetes	Venturiales	Venturiaceae
2106:21132:8031_089	Eukaryota	Fungi	Ascomycota	Dothideomycetes		Gloniaceae	Cenococcum
1113:5052:21792_012	Eukaryota	Fungi	Ascomycota	Dothideomycetes
1104:11714:15196_218	Eukaryota	Fungi	Ascomycota	Dothideomycetes
1104:9445:23240_097	Eukaryota	Fungi	Ascomycota	Dothideomycetes
1101:5431:16377_002	Eukaryota	Fungi	Ascomycota	Dothideomycetes
1112:19941:9946_038	Eukaryota	Fungi	Ascomycota	Dothideomycetes
2107:21811:24127_144	Eukaryota	Fungi	Ascomycota	Dothideomycetes
1109:13220:18371_229	Eukaryota	Fungi	Ascomycota	Dothideomycetes
2104:22926:20592_115	Eukaryota	Fungi	Ascomycota	Dothideomycetes
1108:16834:8381_229	Eukaryota	Fungi	Ascomycota	Dothideomycetes
2101:21902:7693_078	Eukaryota	Fungi	Ascomycota	Dothideomycetes
2102:24553:18439_197	Eukaryota	Fungi	Ascomycota	Dothideomycetes
1106:23686:10326_024	Eukaryota	Fungi	Ascomycota	Dothideomycetes
1114:15724:23881_212	Eukaryota	Fungi	Ascomycota	Dothideomycetes
1103:24006:25447_001	Eukaryota	Fungi	Ascomycota	Dothideomycetes
1103:5704:16297_002	Eukaryota	Fungi	Ascomycota	Dothideomycetes
1108:10885:11205_212	Eukaryota	Fungi	Ascomycota	Dothideomycetes
1109:24247:17513_229	Eukaryota	Fungi	Ascomycota	Eurotiomycetes	Chaetothyriales	Cyphellophoraceae	Cyphellophora	Cyphellophora sessilis
1101:16970:15836_150	Eukaryota	Fungi	Ascomycota	Eurotiomycetes	Chaetothyriales	Herpotrichiellaceae	Cladophialophora	Cladophialophora chaetospira
1101:12615:26075_102	Eukaryota	Fungi	Ascomycota	Eurotiomycetes	Chaetothyriales	Herpotrichiellaceae	Cladophialophora	Cladophialophora sp. KO-groupA 2014
1101:14317:23561_097	Eukaryota	Fungi	Ascomycota	Eurotiomycetes	Chaetothyriales	Herpotrichiellaceae	Cladophialophora	Cladophialophora sp. KO-groupD 2014
1101:23945:16044_116	Eukaryota	Fungi	Ascomycota	Eurotiomycetes	Chaetothyriales	Herpotrichiellaceae	Cladophialophora	Cladophialophora sp. KO-groupF 2014
2111:22465:7101_100	Eukaryota	Fungi	Ascomycota	Eurotiomycetes	Chaetothyriales	Herpotrichiellaceae	Cladophialophora	Cladophialophora sp. KO-groupH 2014
2104:10440:20490_186	Eukaryota	Fungi	Ascomycota	Eurotiomycetes	Chaetothyriales	Herpotrichiellaceae	Cladophialophora
1101:25692:9126_115	Eukaryota	Fungi	Ascomycota	Eurotiomycetes	Chaetothyriales	Herpotrichiellaceae	Cladophialophora
2112:11739:6896_235	Eukaryota	Fungi	Ascomycota	Eurotiomycetes	Chaetothyriales	Herpotrichiellaceae	Cladophialophora
1111:17786:20524_075	Eukaryota	Fungi	Ascomycota	Eurotiomycetes	Chaetothyriales	Herpotrichiellaceae	Cladophialophora
1107:6023:19395_095	Eukaryota	Fungi	Ascomycota	Eurotiomycetes	Chaetothyriales	Herpotrichiellaceae	Cladophialophora
2105:18429:13974_133	Eukaryota	Fungi	Ascomycota	Eurotiomycetes	Chaetothyriales	Herpotrichiellaceae	Cladophialophora
1103:15496:12009_093	Eukaryota	Fungi	Ascomycota	Eurotiomycetes	Chaetothyriales	Herpotrichiellaceae	Cladophialophora
1104:11547:15283_097	Eukaryota	Fungi	Ascomycota	Eurotiomycetes	Chaetothyriales	Herpotrichiellaceae	Cladophialophora
1101:9974:15466_234	Eukaryota	Fungi	Ascomycota	Eurotiomycetes	Chaetothyriales	Herpotrichiellaceae	Cladophialophora
1104:17883:14256_221	Eukaryota	Fungi	Ascomycota	Eurotiomycetes	Chaetothyriales	Herpotrichiellaceae	Cladophialophora
1102:23564:16986_003	Eukaryota	Fungi	Ascomycota	Eurotiomycetes	Chaetothyriales	Herpotrichiellaceae
1101:10835:2737_094	Eukaryota	Fungi	Ascomycota	Eurotiomycetes	Chaetothyriales	Herpotrichiellaceae
2101:19700:3024_222	Eukaryota	Fungi	Ascomycota	Eurotiomycetes	Chaetothyriales	Herpotrichiellaceae
1102:10142:4331_192	Eukaryota	Fungi	Ascomycota	Eurotiomycetes	Chaetothyriales	Herpotrichiellaceae
1112:14643:14265_210	Eukaryota	Fungi	Ascomycota	Eurotiomycetes	Chaetothyriales	Herpotrichiellaceae
1111:23322:13827_097	Eukaryota	Fungi	Ascomycota	Eurotiomycetes	Chaetothyriales	Herpotrichiellaceae
1107:16617:24689_210	Eukaryota	Fungi	Ascomycota	Eurotiomycetes	Chaetothyriales	Herpotrichiellaceae
2104:7199:13520_156	Eukaryota	Fungi	Ascomycota	Eurotiomycetes	Chaetothyriales	Herpotrichiellaceae
1102:12320:9351_134	Eukaryota	Fungi	Ascomycota	Eurotiomycetes	Chaetothyriales	Herpotrichiellaceae
1101:12269:11766_205	Eukaryota	Fungi	Ascomycota	Eurotiomycetes	Chaetothyriales	Herpotrichiellaceae
1104:16315:3589_078	Eukaryota	Fungi	Ascomycota	Eurotiomycetes	Chaetothyriales	Herpotrichiellaceae
1102:11528:12713_013	Eukaryota	Fungi	Ascomycota	Eurotiomycetes	Chaetothyriales	Herpotrichiellaceae
1103:9996:17673_139	Eukaryota	Fungi	Ascomycota	Eurotiomycetes	Chaetothyriales	Herpotrichiellaceae
1104:15628:17514_225	Eukaryota	Fungi	Ascomycota	Eurotiomycetes	Chaetothyriales	Herpotrichiellaceae
1101:28579:17473_133	Eukaryota	Fungi	Ascomycota	Eurotiomycetes	Chaetothyriales	Herpotrichiellaceae
1108:4045:15658_031	Eukaryota	Fungi	Ascomycota	Eurotiomycetes	Chaetothyriales
1101:12418:4440_097	Eukaryota	Fungi	Ascomycota	Eurotiomycetes	Chaetothyriales
1109:13044:7452_156	Eukaryota	Fungi	Ascomycota	Eurotiomycetes	Eurotiales	Aspergillaceae	Aspergillus	Aspergillus cervinus
1102:28092:19055_175	Eukaryota	Fungi	Ascomycota	Eurotiomycetes	Eurotiales	Aspergillaceae	Penicillium
1104:12908:10239_245	Eukaryota	Fungi	Ascomycota	Eurotiomycetes	Eurotiales	Aspergillaceae	Penicillium
2112:13269:5180_227	Eukaryota	Fungi	Ascomycota	Eurotiomycetes	Eurotiales	Aspergillaceae	Penicillium
1103:12953:22986_021	Eukaryota	Fungi	Ascomycota	Eurotiomycetes	Eurotiales	Aspergillaceae	Penicillium
1105:6576:18838_040	Eukaryota	Fungi	Ascomycota	Eurotiomycetes	Eurotiales	Aspergillaceae	Penicillium
1101:12735:10929_245	Eukaryota	Fungi	Ascomycota	Eurotiomycetes	Eurotiales	Aspergillaceae	Penicillium
1101:11167:14364_057	Eukaryota	Fungi	Ascomycota	Eurotiomycetes	Eurotiales	Aspergillaceae	Penicillium
1102:13222:17312_144	Eukaryota	Fungi	Ascomycota	Eurotiomycetes	Eurotiales	Aspergillaceae	Penicillium
2109:17640:19667_185	Eukaryota	Fungi	Ascomycota	Eurotiomycetes	Eurotiales	Aspergillaceae	Penicillium
2102:11193:6974_141	Eukaryota	Fungi	Ascomycota	Eurotiomycetes	Eurotiales	Aspergillaceae	Penicillium
1109:10512:16147_238	Eukaryota	Fungi	Ascomycota	Eurotiomycetes	Eurotiales	Aspergillaceae
1101:24291:10807_104	Eukaryota	Fungi	Ascomycota	Eurotiomycetes	Eurotiales	Aspergillaceae
1101:18278:10516_011	Eukaryota	Fungi	Ascomycota	Eurotiomycetes	Eurotiales	Aspergillaceae
1101:18516:6669_125	Eukaryota	Fungi	Ascomycota	Eurotiomycetes	Eurotiales	Aspergillaceae
2101:21549:16649_095	Eukaryota	Fungi	Ascomycota	Eurotiomycetes	Eurotiales	Aspergillaceae
1103:27358:19654_136	Eukaryota	Fungi	Ascomycota	Eurotiomycetes	Eurotiales	Trichocomaceae	Talaromyces
1101:10219:13407_137	Eukaryota	Fungi	Ascomycota	Eurotiomycetes	Eurotiales	Trichocomaceae	Talaromyces
1106:8946:23244_153	Eukaryota	Fungi	Ascomycota	Eurotiomycetes	Eurotiales	Trichocomaceae	Talaromyces
2103:24335:6547_011	Eukaryota	Fungi	Ascomycota	Eurotiomycetes	Eurotiales
2109:19134:8718_244	Eukaryota	Fungi	Ascomycota	Eurotiomycetes	Eurotiales
1106:14499:6012_053	Eukaryota	Fungi	Ascomycota	Eurotiomycetes	Eurotiales
1103:18030:16584_144	Eukaryota	Fungi	Ascomycota	Eurotiomycetes	Phaeomoniellales		Phaeomoniella
1107:22207:20711_025	Eukaryota	Fungi	Ascomycota	Eurotiomycetes	Phaeomoniellales
1103:3598:13469_156	Eukaryota	Fungi	Ascomycota	Eurotiomycetes
2101:15126:5775_245	Eukaryota	Fungi	Ascomycota	Eurotiomycetes
1104:15460:17090_199	Eukaryota	Fungi	Ascomycota	Eurotiomycetes
1114:5528:16347_168	Eukaryota	Fungi	Ascomycota	Eurotiomycetes
1101:13246:11675_010	Eukaryota	Fungi	Ascomycota	Eurotiomycetes
1103:16058:16921_031	Eukaryota	Fungi	Ascomycota	Eurotiomycetes
1101:22462:15614_155	Eukaryota	Fungi	Ascomycota	Eurotiomycetes
1103:22750:13654_166	Eukaryota	Fungi	Ascomycota	Eurotiomycetes
2114:15834:1599_127	Eukaryota	Fungi	Ascomycota	Eurotiomycetes
1113:23959:5270_236	Eukaryota	Fungi	Ascomycota	Eurotiomycetes
2113:17789:17762_077	Eukaryota	Fungi	Ascomycota	Eurotiomycetes
1102:15144:11086_010	Eukaryota	Fungi	Ascomycota	Eurotiomycetes
1109:10256:13281_239	Eukaryota	Fungi	Ascomycota	Eurotiomycetes
1111:12545:16757_057	Eukaryota	Fungi	Ascomycota	Eurotiomycetes
2104:24885:13455_123	Eukaryota	Fungi	Ascomycota	Eurotiomycetes
2109:23200:5010_198	Eukaryota	Fungi	Ascomycota	Eurotiomycetes
1104:15549:9334_024	Eukaryota	Fungi	Ascomycota	Eurotiomycetes
1103:12989:10208_116	Eukaryota	Fungi	Ascomycota	Eurotiomycetes
1107:14585:11846_045	Eukaryota	Fungi	Ascomycota	Eurotiomycetes
1101:18183:10307_218	Eukaryota	Fungi	Ascomycota	Eurotiomycetes
2107:27990:18713_142	Eukaryota	Fungi	Ascomycota	Eurotiomycetes
1106:12762:8689_070	Eukaryota	Fungi	Ascomycota	Eurotiomycetes
1102:12385:9225_215	Eukaryota	Fungi	Ascomycota	Eurotiomycetes
1111:2371:14413_074	Eukaryota	Fungi	Ascomycota	Eurotiomycetes
2103:5570:14073_223	Eukaryota	Fungi	Ascomycota	Eurotiomycetes
1101:11168:5222_229	Eukaryota	Fungi	Ascomycota	Lecanoromycetes	Ostropales	Stictidaceae	Absconditella
1101:2743:20194_126	Eukaryota	Fungi	Ascomycota	Lecanoromycetes	Ostropales	Stictidaceae	Absconditella
1104:23431:13390_246	Eukaryota	Fungi	Ascomycota	Lecanoromycetes	Ostropales	Stictidaceae	Absconditella
1101:8836:21274_058	Eukaryota	Fungi	Ascomycota	Lecanoromycetes	Ostropales	Stictidaceae	Absconditella
1107:13050:8428_245	Eukaryota	Fungi	Ascomycota	Lecanoromycetes	Ostropales	Stictidaceae	Absconditella
1102:14079:2168_225	Eukaryota	Fungi	Ascomycota	Lecanoromycetes	Trapeliales	Trapeliaceae
1101:14068:19502_217	Eukaryota	Fungi	Ascomycota	Lecanoromycetes			Sarea
2109:23813:20298_004	Eukaryota	Fungi	Ascomycota	Lecanoromycetes			Sarea
1101:16644:1872_210	Eukaryota	Fungi	Ascomycota	Lecanoromycetes
1103:9738:10915_210	Eukaryota	Fungi	Ascomycota	Lecanoromycetes
1108:8512:10533_229	Eukaryota	Fungi	Ascomycota	Lecanoromycetes
1112:25769:22368_020	Eukaryota	Fungi	Ascomycota	Lecanoromycetes
1103:13497:22776_229	Eukaryota	Fungi	Ascomycota	Lecanoromycetes
2111:14580:15472_004	Eukaryota	Fungi	Ascomycota	Lecanoromycetes
1101:19473:10343_025	Eukaryota	Fungi	Ascomycota	Leotiomycetes	Helotiales	Chaetomellaceae	Sphaerographium
2104:15736:14755_149	Eukaryota	Fungi	Ascomycota	Leotiomycetes	Helotiales	Dermateaceae	Mollisia
2103:26313:7108_207	Eukaryota	Fungi	Ascomycota	Leotiomycetes	Helotiales	Dermateaceae	Pezicula
2105:19724:5177_231	Eukaryota	Fungi	Ascomycota	Leotiomycetes	Helotiales	Dermateaceae	Pezicula
1101:11806:11755_032	Eukaryota	Fungi	Ascomycota	Leotiomycetes	Helotiales	Dermateaceae	Rhizodermea	Rhizodermea veluwensis
1101:14408:6030_226	Eukaryota	Fungi	Ascomycota	Leotiomycetes	Helotiales	Dermateaceae
1105:24075:8853_001	Eukaryota	Fungi	Ascomycota	Leotiomycetes	Helotiales	Dermateaceae
1101:18610:10523_194	Eukaryota	Fungi	Ascomycota	Leotiomycetes	Helotiales	Dermateaceae
1105:19178:2246_149	Eukaryota	Fungi	Ascomycota	Leotiomycetes	Helotiales	Dermateaceae
1105:22936:9638_032	Eukaryota	Fungi	Ascomycota	Leotiomycetes	Helotiales	Dermateaceae
2105:26865:10665_047	Eukaryota	Fungi	Ascomycota	Leotiomycetes	Helotiales	Dermateaceae
1101:24786:12068_047	Eukaryota	Fungi	Ascomycota	Leotiomycetes	Helotiales	Dermateaceae
1105:27500:7835_211	Eukaryota	Fungi	Ascomycota	Leotiomycetes	Helotiales	Dermateaceae
1103:18234:22877_229	Eukaryota	Fungi	Ascomycota	Leotiomycetes	Helotiales	Dermateaceae
1102:13618:6558_209	Eukaryota	Fungi	Ascomycota	Leotiomycetes	Helotiales	Dermateaceae
1108:16061:10402_025	Eukaryota	Fungi	Ascomycota	Leotiomycetes	Helotiales	Dermateaceae
2105:9384:5518_196	Eukaryota	Fungi	Ascomycota	Leotiomycetes	Helotiales	Helotiaceae	Meliniomyces	Meliniomyces variabilis
1102:15674:15063_052	Eukaryota	Fungi	Ascomycota	Leotiomycetes	Helotiales	Helotiaceae	Meliniomyces	Meliniomyces variabilis
2113:6221:18993_025	Eukaryota	Fungi	Ascomycota	Leotiomycetes	Helotiales	Helotiaceae	Meliniomyces
1108:11282:20451_082	Eukaryota	Fungi	Ascomycota	Leotiomycetes	Helotiales	Helotiaceae	Meliniomyces
1103:13538:6158_066	Eukaryota	Fungi	Ascomycota	Leotiomycetes	Helotiales	Helotiaceae	Meliniomyces
1103:23837:15354_044	Eukaryota	Fungi	Ascomycota	Leotiomycetes	Helotiales	Helotiaceae	Meliniomyces
1101:25832:11909_047	Eukaryota	Fungi	Ascomycota	Leotiomycetes	Helotiales	Helotiaceae	Meliniomyces
1102:24348:20085_012	Eukaryota	Fungi	Ascomycota	Leotiomycetes	Helotiales	Helotiaceae	Meliniomyces
1111:12199:13477_082	Eukaryota	Fungi	Ascomycota	Leotiomycetes	Helotiales	Helotiaceae	Meliniomyces
1101:12615:18429_074	Eukaryota	Fungi	Ascomycota	Leotiomycetes	Helotiales	Helotiaceae	Meliniomyces
1101:6306:9110_144	Eukaryota	Fungi	Ascomycota	Leotiomycetes	Helotiales	Helotiaceae	Meliniomyces
1105:24285:12625_047	Eukaryota	Fungi	Ascomycota	Leotiomycetes	Helotiales	Helotiaceae
1101:9681:18121_138	Eukaryota	Fungi	Ascomycota	Leotiomycetes	Helotiales	Helotiaceae
1104:24660:12800_104	Eukaryota	Fungi	Ascomycota	Leotiomycetes	Helotiales	Helotiaceae
1107:7650:19774_180	Eukaryota	Fungi	Ascomycota	Leotiomycetes	Helotiales	Hyaloscyphaceae	Arachnopeziza
1110:14132:9878_012	Eukaryota	Fungi	Ascomycota	Leotiomycetes	Helotiales	Hyaloscyphaceae	Arachnopeziza
1103:6040:9550_169	Eukaryota	Fungi	Ascomycota	Leotiomycetes	Helotiales	Hyaloscyphaceae	Arachnopeziza
1104:5612:10631_057	Eukaryota	Fungi	Ascomycota	Leotiomycetes	Helotiales	Hyaloscyphaceae	Arachnopeziza
1111:9078:11159_025	Eukaryota	Fungi	Ascomycota	Leotiomycetes	Helotiales	Hyaloscyphaceae	Lachnellula
1102:13528:5447_141	Eukaryota	Fungi	Ascomycota	Leotiomycetes	Helotiales	Hyaloscyphaceae	Lachnum	Lachnum soppittii
1101:26162:11482_202	Eukaryota	Fungi	Ascomycota	Leotiomycetes	Helotiales	Hyaloscyphaceae	Lachnum	Lachnum virgineum
1102:12132:6919_225	Eukaryota	Fungi	Ascomycota	Leotiomycetes	Helotiales	Hyaloscyphaceae	Lachnum
1102:17070:25173_169	Eukaryota	Fungi	Ascomycota	Leotiomycetes	Helotiales	Hyaloscyphaceae	Lachnum
1101:18741:12273_162	Eukaryota	Fungi	Ascomycota	Leotiomycetes	Helotiales	Leotiaceae
1101:14989:8773_217	Eukaryota	Fungi	Ascomycota	Leotiomycetes	Helotiales	Leotiaceae
2106:22823:5634_148	Eukaryota	Fungi	Ascomycota	Leotiomycetes	Helotiales	Leotiaceae
2103:15003:13443_049	Eukaryota	Fungi	Ascomycota	Leotiomycetes	Helotiales	Leotiaceae
1112:25821:15880_012	Eukaryota	Fungi	Ascomycota	Leotiomycetes	Helotiales	Leotiaceae
1104:15584:23933_145	Eukaryota	Fungi	Ascomycota	Leotiomycetes	Helotiales	Leotiaceae
2102:23706:16967_180	Eukaryota	Fungi	Ascomycota	Leotiomycetes	Helotiales	Sclerotiniaceae
1102:21356:24175_118	Eukaryota	Fungi	Ascomycota	Leotiomycetes	Helotiales		Leptodontidium
1108:28406:17478_133	Eukaryota	Fungi	Ascomycota	Leotiomycetes	Helotiales		Phialocephala	Phialocephala scopiformis
1101:28707:20334_001	Eukaryota	Fungi	Ascomycota	Leotiomycetes	Helotiales		Phialocephala
1102:10622:10133_070	Eukaryota	Fungi	Ascomycota	Leotiomycetes	Helotiales
1104:14830:22860_247	Eukaryota	Fungi	Ascomycota	Leotiomycetes	Helotiales
1101:23699:6619_238	Eukaryota	Fungi	Ascomycota	Leotiomycetes	Helotiales
1101:11330:7496_116	Eukaryota	Fungi	Ascomycota	Leotiomycetes	Helotiales
2106:7960:18068_173	Eukaryota	Fungi	Ascomycota	Leotiomycetes	Helotiales
2114:19309:12600_216	Eukaryota	Fungi	Ascomycota	Leotiomycetes	Helotiales
1101:9697:5636_207	Eukaryota	Fungi	Ascomycota	Leotiomycetes	Helotiales
1103:20916:23945_244	Eukaryota	Fungi	Ascomycota	Leotiomycetes	Helotiales
1106:7535:14418_206	Eukaryota	Fungi	Ascomycota	Leotiomycetes	Helotiales
1102:28761:12964_063	Eukaryota	Fungi	Ascomycota	Leotiomycetes	Helotiales
2102:19869:6857_131	Eukaryota	Fungi	Ascomycota	Leotiomycetes	Helotiales
1103:12156:13477_144	Eukaryota	Fungi	Ascomycota	Leotiomycetes	Helotiales
1102:26244:15846_050	Eukaryota	Fungi	Ascomycota	Leotiomycetes	Helotiales
1109:21231:10362_048	Eukaryota	Fungi	Ascomycota	Leotiomycetes	Helotiales
1104:14212:25505_031	Eukaryota	Fungi	Ascomycota	Leotiomycetes	Helotiales
1104:19060:9311_107	Eukaryota	Fungi	Ascomycota	Leotiomycetes	Helotiales
1105:22975:20768_229	Eukaryota	Fungi	Ascomycota	Leotiomycetes	Helotiales
1110:7186:16541_050	Eukaryota	Fungi	Ascomycota	Leotiomycetes	Helotiales
2112:20757:12273_094	Eukaryota	Fungi	Ascomycota	Leotiomycetes	Helotiales
1106:24754:13033_144	Eukaryota	Fungi	Ascomycota	Leotiomycetes	Helotiales
2106:21189:8252_189	Eukaryota	Fungi	Ascomycota	Leotiomycetes	Helotiales
1106:12025:24816_049	Eukaryota	Fungi	Ascomycota	Leotiomycetes	Helotiales
1102:7461:14110_235	Eukaryota	Fungi	Ascomycota	Leotiomycetes	Helotiales
2110:7896:10424_025	Eukaryota	Fungi	Ascomycota	Leotiomycetes	Helotiales
1103:19841:13686_047	Eukaryota	Fungi	Ascomycota	Leotiomycetes	Helotiales
1110:25207:11553_081	Eukaryota	Fungi	Ascomycota	Leotiomycetes	Helotiales
1105:19252:19258_093	Eukaryota	Fungi	Ascomycota	Leotiomycetes	Helotiales
1102:21595:4367_077	Eukaryota	Fungi	Ascomycota	Leotiomycetes	Helotiales
1113:12557:24651_038	Eukaryota	Fungi	Ascomycota	Leotiomycetes	Helotiales
1108:13011:22065_195	Eukaryota	Fungi	Ascomycota	Leotiomycetes	Helotiales
1102:23159:24643_137	Eukaryota	Fungi	Ascomycota	Leotiomycetes	Helotiales
2109:20410:14105_049	Eukaryota	Fungi	Ascomycota	Leotiomycetes	Helotiales
1102:14100:23087_197	Eukaryota	Fungi	Ascomycota	Leotiomycetes	Helotiales
1113:5983:9701_040	Eukaryota	Fungi	Ascomycota	Leotiomycetes	Helotiales
1105:18755:7463_066	Eukaryota	Fungi	Ascomycota	Leotiomycetes	Helotiales
1102:16877:18926_068	Eukaryota	Fungi	Ascomycota	Leotiomycetes	Helotiales
1112:23912:15267_161	Eukaryota	Fungi	Ascomycota	Leotiomycetes	Helotiales
1107:23686:7315_050	Eukaryota	Fungi	Ascomycota	Leotiomycetes	Helotiales
2104:15855:7720_002	Eukaryota	Fungi	Ascomycota	Leotiomycetes	Helotiales
2104:10859:3479_194	Eukaryota	Fungi	Ascomycota	Leotiomycetes	Helotiales
2112:15343:13955_088	Eukaryota	Fungi	Ascomycota	Leotiomycetes	Helotiales
1112:4961:17316_024	Eukaryota	Fungi	Ascomycota	Leotiomycetes	Rhytismatales	Cudoniaceae	Cudonia
1102:14300:6056_149	Eukaryota	Fungi	Ascomycota	Leotiomycetes	Rhytismatales	Rhytismataceae	Hypoderma	Hypoderma rubi
1102:15825:17896_057	Eukaryota	Fungi	Ascomycota	Leotiomycetes	Rhytismatales	Rhytismataceae	Lophodermium	Lophodermium conigenum
1106:25775:9741_245	Eukaryota	Fungi	Ascomycota	Leotiomycetes	Rhytismatales	Rhytismataceae
1106:22134:3241_057	Eukaryota	Fungi	Ascomycota	Leotiomycetes	Rhytismatales	Rhytismataceae
1105:21350:18081_106	Eukaryota	Fungi	Ascomycota	Leotiomycetes	Rhytismatales	Rhytismataceae
1104:23916:22521_016	Eukaryota	Fungi	Ascomycota	Leotiomycetes	Rhytismatales
1101:19811:9635_016	Eukaryota	Fungi	Ascomycota	Leotiomycetes	Rhytismatales
2113:5541:9143_110	Eukaryota	Fungi	Ascomycota	Leotiomycetes	Rhytismatales
2107:11187:24476_142	Eukaryota	Fungi	Ascomycota	Leotiomycetes	Rhytismatales
2103:24641:7878_008	Eukaryota	Fungi	Ascomycota	Leotiomycetes		Myxotrichaceae	Oidiodendron
1102:16982:19363_116	Eukaryota	Fungi	Ascomycota	Leotiomycetes		Myxotrichaceae	Oidiodendron
1109:7670:9297_093	Eukaryota	Fungi	Ascomycota	Leotiomycetes		Myxotrichaceae	Oidiodendron
2112:14099:20762_217	Eukaryota	Fungi	Ascomycota	Leotiomycetes		Myxotrichaceae	Oidiodendron
2103:16306:23310_125	Eukaryota	Fungi	Ascomycota	Leotiomycetes		Myxotrichaceae	Oidiodendron
1104:10127:15692_217	Eukaryota	Fungi	Ascomycota	Leotiomycetes		Myxotrichaceae	Oidiodendron
2104:12843:6835_130	Eukaryota	Fungi	Ascomycota	Leotiomycetes		Myxotrichaceae	Oidiodendron
1104:11323:22364_038	Eukaryota	Fungi	Ascomycota	Leotiomycetes		Myxotrichaceae	Oidiodendron
1101:21262:15290_180	Eukaryota	Fungi	Ascomycota	Leotiomycetes		Myxotrichaceae	Oidiodendron
1105:15869:17886_208	Eukaryota	Fungi	Ascomycota	Leotiomycetes		Myxotrichaceae	Oidiodendron
1105:9561:16872_023	Eukaryota	Fungi	Ascomycota	Leotiomycetes		Myxotrichaceae	Oidiodendron
1103:5242:18341_002	Eukaryota	Fungi	Ascomycota	Leotiomycetes		Myxotrichaceae	Oidiodendron
1108:13905:12075_109	Eukaryota	Fungi	Ascomycota	Leotiomycetes		Myxotrichaceae	Oidiodendron
1112:11361:2771_020	Eukaryota	Fungi	Ascomycota	Leotiomycetes		Myxotrichaceae	Oidiodendron
2108:22732:19029_023	Eukaryota	Fungi	Ascomycota	Leotiomycetes		Myxotrichaceae	Oidiodendron
2106:17812:1733_011	Eukaryota	Fungi	Ascomycota	Leotiomycetes		Myxotrichaceae
1109:19788:15597_112	Eukaryota	Fungi	Ascomycota	Leotiomycetes		Myxotrichaceae
2109:24899:14090_158	Eukaryota	Fungi	Ascomycota	Leotiomycetes			Scytalidium
1101:10514:7061_130	Eukaryota	Fungi	Ascomycota	Leotiomycetes
2109:19789:11210_176	Eukaryota	Fungi	Ascomycota	Leotiomycetes
1108:22610:9517_143	Eukaryota	Fungi	Ascomycota	Leotiomycetes
1114:16425:23727_188	Eukaryota	Fungi	Ascomycota	Leotiomycetes
1104:11632:6669_001	Eukaryota	Fungi	Ascomycota	Leotiomycetes
1101:13760:19818_057	Eukaryota	Fungi	Ascomycota	Leotiomycetes
1108:16692:17883_204	Eukaryota	Fungi	Ascomycota	Leotiomycetes
2107:4381:13911_238	Eukaryota	Fungi	Ascomycota	Leotiomycetes
2105:28275:9258_120	Eukaryota	Fungi	Ascomycota	Leotiomycetes
1101:10247:3166_193	Eukaryota	Fungi	Ascomycota	Leotiomycetes
1102:15158:17195_007	Eukaryota	Fungi	Ascomycota	Leotiomycetes
1101:16193:12674_175	Eukaryota	Fungi	Ascomycota	Leotiomycetes
1104:21223:8154_013	Eukaryota	Fungi	Ascomycota	Leotiomycetes
2110:4346:19959_244	Eukaryota	Fungi	Ascomycota	Leotiomycetes
1114:4136:14703_072	Eukaryota	Fungi	Ascomycota	Leotiomycetes
1102:3702:15102_183	Eukaryota	Fungi	Ascomycota	Leotiomycetes
1101:19479:11693_177	Eukaryota	Fungi	Ascomycota	Leotiomycetes
1103:19552:11819_207	Eukaryota	Fungi	Ascomycota	Leotiomycetes
2109:21438:5282_236	Eukaryota	Fungi	Ascomycota	Leotiomycetes
1101:4432:21434_184	Eukaryota	Fungi	Ascomycota	Leotiomycetes
2110:14458:15869_236	Eukaryota	Fungi	Ascomycota	Leotiomycetes
1102:22294:9876_123	Eukaryota	Fungi	Ascomycota	Leotiomycetes
1108:7899:5023_238	Eukaryota	Fungi	Ascomycota	Leotiomycetes
2101:27171:11501_216	Eukaryota	Fungi	Ascomycota	Leotiomycetes
2109:24490:18735_238	Eukaryota	Fungi	Ascomycota	Leotiomycetes
1101:18961:11186_082	Eukaryota	Fungi	Ascomycota	Neolectomycetes	Neolectales	Neolectaceae	Neolecta	Neolecta vitellina
1106:23380:14614_061	Eukaryota	Fungi	Ascomycota	Pezizomycetes	Pezizales	Sarcoscyphaceae	Desmazierella
2101:8169:17461_122	Eukaryota	Fungi	Ascomycota	Saccharomycetes	Saccharomycetales	Debaryomycetaceae	Debaryomyces
1101:12628:17586_085	Eukaryota	Fungi	Ascomycota	Saccharomycetes	Saccharomycetales	Trichomonascaceae
1111:24125:14161_120	Eukaryota	Fungi	Ascomycota	Saccharomycetes	Saccharomycetales	Trichomonascaceae
1102:2577:14336_195	Eukaryota	Fungi	Ascomycota	Saccharomycetes	Saccharomycetales	Trichomonascaceae
1101:14770:8989_190	Eukaryota	Fungi	Ascomycota	Saccharomycetes	Saccharomycetales		Candida
1101:6643:11731_226	Eukaryota	Fungi	Ascomycota	Saccharomycetes	Saccharomycetales		Candida
1101:17259:15533_162	Eukaryota	Fungi	Ascomycota	Saccharomycetes	Saccharomycetales		Candida
1103:7244:20602_029	Eukaryota	Fungi	Ascomycota	Saccharomycetes	Saccharomycetales		Candida
1102:18726:12316_158	Eukaryota	Fungi	Ascomycota	Saccharomycetes	Saccharomycetales
1101:11362:25373_226	Eukaryota	Fungi	Ascomycota	Saccharomycetes	Saccharomycetales
1101:13044:19263_120	Eukaryota	Fungi	Ascomycota	Saccharomycetes	Saccharomycetales
1104:12547:8841_075	Eukaryota	Fungi	Ascomycota	Saccharomycetes	Saccharomycetales
1101:27714:19462_025	Eukaryota	Fungi	Ascomycota	Sordariomycetes	Chaetosphaeriales	Chaetosphaeriaceae	Chaetosphaeria
1101:26143:20294_091	Eukaryota	Fungi	Ascomycota	Sordariomycetes	Chaetosphaeriales	Chaetosphaeriaceae	Chaetosphaeria
2101:24245:20352_115	Eukaryota	Fungi	Ascomycota	Sordariomycetes	Chaetosphaeriales	Chaetosphaeriaceae	Chaetosphaeria
1108:22764:14933_171	Eukaryota	Fungi	Ascomycota	Sordariomycetes	Chaetosphaeriales	Chaetosphaeriaceae	Chloridium
1103:10250:18494_212	Eukaryota	Fungi	Ascomycota	Sordariomycetes	Chaetosphaeriales	Chaetosphaeriaceae
2109:15548:5001_236	Eukaryota	Fungi	Ascomycota	Sordariomycetes	Chaetosphaeriales	Chaetosphaeriaceae
1109:15864:19058_218	Eukaryota	Fungi	Ascomycota	Sordariomycetes	Glomerellales	Plectosphaerellaceae
1104:4058:19035_093	Eukaryota	Fungi	Ascomycota	Sordariomycetes	Hypocreales	Bionectriaceae	Clonostachys
1101:14755:19091_122	Eukaryota	Fungi	Ascomycota	Sordariomycetes	Hypocreales	Clavicipitaceae	Metapochonia	Metapochonia bulbillosa
1101:24473:14061_225	Eukaryota	Fungi	Ascomycota	Sordariomycetes	Hypocreales	Clavicipitaceae	Metarhizium	Metarhizium carneum
1101:14292:18835_141	Eukaryota	Fungi	Ascomycota	Sordariomycetes	Hypocreales	Clavicipitaceae
1111:7700:7280_032	Eukaryota	Fungi	Ascomycota	Sordariomycetes	Hypocreales	Cordycipitaceae	Lecanicillium	Lecanicillium fusisporum
2108:27926:12294_094	Eukaryota	Fungi	Ascomycota	Sordariomycetes	Hypocreales	Cordycipitaceae	Lecanicillium
1110:22260:21057_225	Eukaryota	Fungi	Ascomycota	Sordariomycetes	Hypocreales	Cordycipitaceae	Simplicillium
2108:8167:14648_097	Eukaryota	Fungi	Ascomycota	Sordariomycetes	Hypocreales	Hypocreaceae	Trichoderma	Trichoderma polysporum
1102:12252:15804_238	Eukaryota	Fungi	Ascomycota	Sordariomycetes	Hypocreales	Hypocreaceae	Trichoderma
1101:22873:3736_077	Eukaryota	Fungi	Ascomycota	Sordariomycetes	Hypocreales	Hypocreaceae	Trichoderma
2103:20495:7435_051	Eukaryota	Fungi	Ascomycota	Sordariomycetes	Hypocreales	Hypocreaceae	Trichoderma
1103:8935:9479_136	Eukaryota	Fungi	Ascomycota	Sordariomycetes	Hypocreales	Hypocreaceae	Trichoderma
1101:6961:18733_217	Eukaryota	Fungi	Ascomycota	Sordariomycetes	Hypocreales	Hypocreaceae
1102:18531:7700_166	Eukaryota	Fungi	Ascomycota	Sordariomycetes	Hypocreales	Nectriaceae	Fusarium
1104:18918:6349_245	Eukaryota	Fungi	Ascomycota	Sordariomycetes	Hypocreales	Nectriaceae
1102:21701:24816_201	Eukaryota	Fungi	Ascomycota	Sordariomycetes	Hypocreales	Nectriaceae
1101:14010:19451_162	Eukaryota	Fungi	Ascomycota	Sordariomycetes	Hypocreales	Nectriaceae
1110:13572:14856_016	Eukaryota	Fungi	Ascomycota	Sordariomycetes	Hypocreales	Ophiocordycipitaceae	Tolypocladium
2109:18500:11659_113	Eukaryota	Fungi	Ascomycota	Sordariomycetes	Hypocreales	Ophiocordycipitaceae	Tolypocladium
1102:5591:9245_116	Eukaryota	Fungi	Ascomycota	Sordariomycetes	Hypocreales	Ophiocordycipitaceae	Tolypocladium
1101:18815:13008_204	Eukaryota	Fungi	Ascomycota	Sordariomycetes	Hypocreales	Ophiocordycipitaceae	Tolypocladium
2108:11994:9204_098	Eukaryota	Fungi	Ascomycota	Sordariomycetes	Hypocreales	Ophiocordycipitaceae	Tolypocladium
2106:14260:6265_217	Eukaryota	Fungi	Ascomycota	Sordariomycetes	Hypocreales	Ophiocordycipitaceae	Tolypocladium
1102:20095:9651_179	Eukaryota	Fungi	Ascomycota	Sordariomycetes	Hypocreales	Ophiocordycipitaceae
1105:21366:9602_004	Eukaryota	Fungi	Ascomycota	Sordariomycetes	Hypocreales
1104:10748:9838_020	Eukaryota	Fungi	Ascomycota	Sordariomycetes	Hypocreales
1105:14587:13292_149	Eukaryota	Fungi	Ascomycota	Sordariomycetes	Hypocreales
2106:10868:4361_149	Eukaryota	Fungi	Ascomycota	Sordariomycetes	Hypocreales
1102:17834:17065_082	Eukaryota	Fungi	Ascomycota	Sordariomycetes	Hypocreales
1114:18845:8743_176	Eukaryota	Fungi	Ascomycota	Sordariomycetes	Hypocreales
2108:13851:16208_074	Eukaryota	Fungi	Ascomycota	Sordariomycetes	Hypocreales
1103:23786:22942_180	Eukaryota	Fungi	Ascomycota	Sordariomycetes	Hypocreales
1101:10170:6834_069	Eukaryota	Fungi	Ascomycota	Sordariomycetes	Hypocreales
1111:4758:11929_079	Eukaryota	Fungi	Ascomycota	Sordariomycetes	Hypocreales
1104:19778:9103_193	Eukaryota	Fungi	Ascomycota	Sordariomycetes	Hypocreales
1105:17991:25046_219	Eukaryota	Fungi	Ascomycota	Sordariomycetes	Hypocreales
1108:13851:23560_154	Eukaryota	Fungi	Ascomycota	Sordariomycetes	Microascales		Gabarnaudia	Gabarnaudia betae
1101:19967:6647_213	Eukaryota	Fungi	Ascomycota	Sordariomycetes	Ophiostomatales	Ophiostomataceae	Ophiostoma
2104:15291:15612_064	Eukaryota	Fungi	Ascomycota	Sordariomycetes	Sordariales	Cephalothecaceae
1102:11582:23860_057	Eukaryota	Fungi	Ascomycota	Sordariomycetes	Xylariales	Sporocadaceae	Discosia
2101:21158:15204_149	Eukaryota	Fungi	Ascomycota	Sordariomycetes	Xylariales	Sporocadaceae	Pestalotiopsis
2106:11057:9326_149	Eukaryota	Fungi	Ascomycota	Sordariomycetes	Xylariales	Sporocadaceae
2105:21815:10796_226	Eukaryota	Fungi	Ascomycota	Sordariomycetes
1102:21691:10199_066	Eukaryota	Fungi	Ascomycota	Sordariomycetes
1103:16511:13564_129	Eukaryota	Fungi	Ascomycota	Sordariomycetes
1102:6859:15313_157	Eukaryota	Fungi	Ascomycota	Sordariomycetes
2104:8873:14636_129	Eukaryota	Fungi	Ascomycota	Sordariomycetes
1101:9620:6030_008	Eukaryota	Fungi	Ascomycota	Sordariomycetes
1102:5580:12028_164	Eukaryota	Fungi	Ascomycota	Sordariomycetes
1107:9774:9174_040	Eukaryota	Fungi	Ascomycota	Sordariomycetes
2113:20386:10044_057	Eukaryota	Fungi	Ascomycota	Sordariomycetes
1101:21181:11262_133	Eukaryota	Fungi	Ascomycota	Sordariomycetes
2113:13436:16932_085	Eukaryota	Fungi	Ascomycota	Sordariomycetes
2108:27879:9487_025	Eukaryota	Fungi	Ascomycota	Sordariomycetes
2107:7773:17487_215	Eukaryota	Fungi	Ascomycota	Sordariomycetes
1103:6607:17928_002	Eukaryota	Fungi	Ascomycota	Sordariomycetes
2110:26578:14023_217	Eukaryota	Fungi	Ascomycota	Sordariomycetes
1101:20158:4389_016	Eukaryota	Fungi	Ascomycota	Sordariomycetes
1104:14706:14039_216	Eukaryota	Fungi	Ascomycota	Sordariomycetes
1104:16494:20202_086	Eukaryota	Fungi	Ascomycota	Sordariomycetes
1101:17852:22708_145	Eukaryota	Fungi	Ascomycota	Sordariomycetes
2101:4919:16280_064	Eukaryota	Fungi	Ascomycota	Sordariomycetes
1103:6408:20784_004	Eukaryota	Fungi	Ascomycota	Sordariomycetes
1104:24664:9638_002	Eukaryota	Fungi	Ascomycota	Sordariomycetes
2101:17428:11075_153	Eukaryota	Fungi	Ascomycota	Sordariomycetes
1105:18130:11432_088	Eukaryota	Fungi	Ascomycota	Sordariomycetes
2107:19646:22234_219	Eukaryota	Fungi	Ascomycota	Sordariomycetes
1102:21583:22506_015	Eukaryota	Fungi	Ascomycota	Sordariomycetes
2112:18240:12199_154	Eukaryota	Fungi	Ascomycota	Sordariomycetes
1105:20858:9440_238	Eukaryota	Fungi	Ascomycota	Sordariomycetes
1108:15051:3089_039	Eukaryota	Fungi	Ascomycota	Sordariomycetes
2103:24659:16247_216	Eukaryota	Fungi	Ascomycota	Sordariomycetes
2106:23614:17072_089	Eukaryota	Fungi	Ascomycota				Calcarisporium	Calcarisporium arbuscula
1108:21130:13664_007	Eukaryota	Fungi	Ascomycota				Xenochalara	Xenochalara juniperi
1109:25088:25553_218	Eukaryota	Fungi	Ascomycota
1114:21127:17599_153	Eukaryota	Fungi	Ascomycota
1106:16081:5237_063	Eukaryota	Fungi	Ascomycota
1101:15833:9686_108	Eukaryota	Fungi	Ascomycota
1101:14082:12926_149	Eukaryota	Fungi	Ascomycota
1105:17355:19500_133	Eukaryota	Fungi	Ascomycota
1102:17967:8464_001	Eukaryota	Fungi	Ascomycota
1107:16454:15829_193	Eukaryota	Fungi	Ascomycota
1101:19632:19177_245	Eukaryota	Fungi	Ascomycota
2103:8789:18295_061	Eukaryota	Fungi	Ascomycota
1109:15597:13858_048	Eukaryota	Fungi	Ascomycota
1102:15331:12183_123	Eukaryota	Fungi	Ascomycota
1101:15267:1603_127	Eukaryota	Fungi	Ascomycota
2111:10633:6202_153	Eukaryota	Fungi	Ascomycota
1106:9970:20832_195	Eukaryota	Fungi	Ascomycota
2108:29598:15882_218	Eukaryota	Fungi	Ascomycota
1108:21997:13158_179	Eukaryota	Fungi	Ascomycota
1101:14754:17399_223	Eukaryota	Fungi	Ascomycota
1106:14952:4880_095	Eukaryota	Fungi	Ascomycota
1101:13750:9047_057	Eukaryota	Fungi	Ascomycota
1101:24849:7815_120	Eukaryota	Fungi	Ascomycota
2102:13689:1707_154	Eukaryota	Fungi	Ascomycota
1101:14060:19348_024	Eukaryota	Fungi	Ascomycota
1101:21067:24730_232	Eukaryota	Fungi	Ascomycota
1101:10440:19309_157	Eukaryota	Fungi	Ascomycota
1101:15217:8107_229	Eukaryota	Fungi	Ascomycota
1102:3763:17023_128	Eukaryota	Fungi	Ascomycota
1102:12167:14571_126	Eukaryota	Fungi	Ascomycota
2102:20202:2947_025	Eukaryota	Fungi	Ascomycota
1101:19459:25470_198	Eukaryota	Fungi	Ascomycota
1104:16363:12971_037	Eukaryota	Fungi	Ascomycota
1111:9076:21121_025	Eukaryota	Fungi	Ascomycota
1103:10880:7538_133	Eukaryota	Fungi	Ascomycota
2106:18834:8037_183	Eukaryota	Fungi	Ascomycota
1101:12821:24100_032	Eukaryota	Fungi	Ascomycota
1101:12717:16171_093	Eukaryota	Fungi	Ascomycota
1104:12299:10038_039	Eukaryota	Fungi	Ascomycota
1101:26753:21268_097	Eukaryota	Fungi	Ascomycota
1106:16902:6993_104	Eukaryota	Fungi	Ascomycota
1109:16625:5151_089	Eukaryota	Fungi	Ascomycota
1101:18358:16756_106	Eukaryota	Fungi	Ascomycota
2105:4089:18306_002	Eukaryota	Fungi	Ascomycota
1101:23389:24877_018	Eukaryota	Fungi	Ascomycota
1110:25354:12342_107	Eukaryota	Fungi	Ascomycota
1113:20479:9887_229	Eukaryota	Fungi	Ascomycota
1101:17875:19412_142	Eukaryota	Fungi	Ascomycota
1101:15334:26308_149	Eukaryota	Fungi	Ascomycota
1102:10625:5543_196	Eukaryota	Fungi	Ascomycota
1110:24707:15402_082	Eukaryota	Fungi	Ascomycota
1102:13291:21876_097	Eukaryota	Fungi	Ascomycota
1111:24514:14203_116	Eukaryota	Fungi	Ascomycota
1103:25376:17185_049	Eukaryota	Fungi	Ascomycota
2103:27056:18935_229	Eukaryota	Fungi	Ascomycota
1105:11650:17917_122	Eukaryota	Fungi	Ascomycota
1101:6615:23089_029	Eukaryota	Fungi	Ascomycota
1103:24853:13204_037	Eukaryota	Fungi	Ascomycota
1103:25141:8165_029	Eukaryota	Fungi	Ascomycota
1107:16423:16742_043	Eukaryota	Fungi	Ascomycota
1102:11633:17280_013	Eukaryota	Fungi	Ascomycota
2101:15149:21352_102	Eukaryota	Fungi	Ascomycota
1106:22073:14194_141	Eukaryota	Fungi	Ascomycota
2114:7646:16169_008	Eukaryota	Fungi	Ascomycota
1105:24829:22272_085	Eukaryota	Fungi	Ascomycota
1101:12468:15525_089	Eukaryota	Fungi	Ascomycota
2110:8255:10145_088	Eukaryota	Fungi	Ascomycota
2110:4292:20064_204	Eukaryota	Fungi	Ascomycota
1114:23110:5076_123	Eukaryota	Fungi	Ascomycota
2106:9896:15458_091	Eukaryota	Fungi	Ascomycota
2109:15808:15164_075	Eukaryota	Fungi	Ascomycota
1103:19274:19118_057	Eukaryota	Fungi	Ascomycota
1104:26642:9502_010	Eukaryota	Fungi	Ascomycota
1102:15806:7282_149	Eukaryota	Fungi	Ascomycota
1113:20760:16104_137	Eukaryota	Fungi	Ascomycota
2103:27854:20668_176	Eukaryota	Fungi	Ascomycota
1105:10638:19913_223	Eukaryota	Fungi	Ascomycota
1101:15848:18529_013	Eukaryota	Fungi	Ascomycota
1102:14691:15134_197	Eukaryota	Fungi	Ascomycota
1104:15738:17776_123	Eukaryota	Fungi	Ascomycota
1101:16909:20009_008	Eukaryota	Fungi	Ascomycota
1107:6301:8862_161	Eukaryota	Fungi	Ascomycota
1111:15997:23653_149	Eukaryota	Fungi	Ascomycota
1102:13916:11089_148	Eukaryota	Fungi	Ascomycota
1102:18915:13607_103	Eukaryota	Fungi	Ascomycota
1103:15449:19681_069	Eukaryota	Fungi	Ascomycota
1104:21044:6375_185	Eukaryota	Fungi	Ascomycota
1105:22698:16327_052	Eukaryota	Fungi	Ascomycota
1113:8677:10267_024	Eukaryota	Fungi	Ascomycota
1101:14010:20709_169	Eukaryota	Fungi	Ascomycota
1103:21726:20835_229	Eukaryota	Fungi	Ascomycota
1105:3991:10098_231	Eukaryota	Fungi	Ascomycota
1109:16537:11123_129	Eukaryota	Fungi	Ascomycota
1101:15276:20466_087	Eukaryota	Fungi	Ascomycota
1102:10805:6171_213	Eukaryota	Fungi	Ascomycota
1101:19445:4401_143	Eukaryota	Fungi	Ascomycota
1104:6305:18598_225	Eukaryota	Fungi	Ascomycota
1105:24809:18498_012	Eukaryota	Fungi	Ascomycota
1111:11682:22502_082	Eukaryota	Fungi	Ascomycota
1101:17242:20625_050	Eukaryota	Fungi	Ascomycota
1103:21629:27035_007	Eukaryota	Fungi	Ascomycota
1101:26510:6845_120	Eukaryota	Fungi	Ascomycota
1102:15319:5051_106	Eukaryota	Fungi	Ascomycota
1105:27625:10337_235	Eukaryota	Fungi	Ascomycota
1103:28154:13684_071	Eukaryota	Fungi	Ascomycota
1103:6912:14730_177	Eukaryota	Fungi	Ascomycota
1104:21476:20464_098	Eukaryota	Fungi	Ascomycota
1104:25781:14013_057	Eukaryota	Fungi	Ascomycota
1105:17085:2761_088	Eukaryota	Fungi	Ascomycota
2102:10444:4973_093	Eukaryota	Fungi	Ascomycota
1102:22120:12527_013	Eukaryota	Fungi	Ascomycota
1110:26413:17819_192	Eukaryota	Fungi	Ascomycota
2103:8964:17722_154	Eukaryota	Fungi	Ascomycota
1102:18652:4071_103	Eukaryota	Fungi	Ascomycota
1103:24080:25395_229	Eukaryota	Fungi	Ascomycota
2101:5073:14512_018	Eukaryota	Fungi	Ascomycota
1102:28647:16671_130	Eukaryota	Fungi	Ascomycota
1107:12238:11452_004	Eukaryota	Fungi	Ascomycota
1107:5414:11659_043	Eukaryota	Fungi	Ascomycota
1108:21386:13056_089	Eukaryota	Fungi	Ascomycota
1101:15313:14632_133	Eukaryota	Fungi	Ascomycota
1102:11209:8565_101	Eukaryota	Fungi	Ascomycota
1105:18894:17157_041	Eukaryota	Fungi	Ascomycota
2103:9660:12652_190	Eukaryota	Fungi	Ascomycota
1104:10335:14594_046	Eukaryota	Fungi	Ascomycota
1102:17039:3840_158	Eukaryota	Fungi	Ascomycota
1114:19061:6731_206	Eukaryota	Fungi	Ascomycota
1114:22235:10047_131	Eukaryota	Fungi	Ascomycota
2105:8532:20362_235	Eukaryota	Fungi	Ascomycota
2109:14866:21931_182	Eukaryota	Fungi	Ascomycota
1104:27261:22854_052	Eukaryota	Fungi	Ascomycota
2104:8385:8631_013	Eukaryota	Fungi	Ascomycota
1101:19904:27434_034	Eukaryota	Fungi	Ascomycota
1107:24423:23537_052	Eukaryota	Fungi	Ascomycota
2110:8275:16890_047	Eukaryota	Fungi	Ascomycota
2112:28022:13532_118	Eukaryota	Fungi	Ascomycota
1105:6753:19676_218	Eukaryota	Fungi	Ascomycota
1108:12054:11896_049	Eukaryota	Fungi	Ascomycota
1109:10160:20761_101	Eukaryota	Fungi	Ascomycota
2101:13186:17599_193	Eukaryota	Fungi	Ascomycota
1111:14119:25563_168	Eukaryota	Fungi	Ascomycota
1101:28213:18653_113	Eukaryota	Fungi	Ascomycota
2103:10340:13159_229	Eukaryota	Fungi	Ascomycota
2112:12580:19694_188	Eukaryota	Fungi	Ascomycota
1104:5348:14525_213	Eukaryota	Fungi	Ascomycota
2113:27633:8817_112	Eukaryota	Fungi	Ascomycota
2104:10889:10851_245	Eukaryota	Fungi	Ascomycota
2107:2061:15838_141	Eukaryota	Fungi	Ascomycota
1109:5769:16245_215	Eukaryota	Fungi	Ascomycota
2104:26466:12193_019	Eukaryota	Fungi	Ascomycota
2112:8616:12838_008	Eukaryota	Fungi	Ascomycota
1106:12197:5385_127	Eukaryota	Fungi	Ascomycota
2102:18565:7682_090	Eukaryota	Fungi	Ascomycota
1101:13080:7968_168	Eukaryota	Fungi	Ascomycota
1103:14709:26402_131	Eukaryota	Fungi	Ascomycota
2106:26459:13696_081	Eukaryota	Fungi	Ascomycota
1104:14894:3068_050	Eukaryota	Fungi	Ascomycota
2105:19155:13299_069	Eukaryota	Fungi	Ascomycota
1101:11436:16552_171	Eukaryota	Fungi	Ascomycota
1111:8053:15952_204	Eukaryota	Fungi	Ascomycota
1101:5808:15960_209	Eukaryota	Fungi	Ascomycota
1113:28779:15211_146	Eukaryota	Fungi	Ascomycota
1101:17154:26130_047	Eukaryota	Fungi	Ascomycota
2113:28063:14407_077	Eukaryota	Fungi	Ascomycota
1102:20463:2662_159	Eukaryota	Fungi	Ascomycota
1113:5076:14238_036	Eukaryota	Fungi	Ascomycota
1106:24494:15744_050	Eukaryota	Fungi	Ascomycota
1101:18101:19379_044	Eukaryota	Fungi	Ascomycota
2113:10721:23427_004	Eukaryota	Fungi	Ascomycota
1106:19854:2175_052	Eukaryota	Fungi	Ascomycota
1112:7337:16511_064	Eukaryota	Fungi	Ascomycota
2104:4000:14703_101	Eukaryota	Fungi	Ascomycota
1101:14064:5689_107	Eukaryota	Fungi	Ascomycota
1110:8936:20199_143	Eukaryota	Fungi	Ascomycota
2111:10893:20567_011	Eukaryota	Fungi	Ascomycota
1101:6664:14346_112	Eukaryota	Fungi	Ascomycota
1102:12486:19341_239	Eukaryota	Fungi	Ascomycota
2102:25373:5705_058	Eukaryota	Fungi	Ascomycota
1108:12148:21186_001	Eukaryota	Fungi	Ascomycota
1101:18744:7070_158	Eukaryota	Fungi	Ascomycota
1102:10843:13785_220	Eukaryota	Fungi	Ascomycota
1101:21815:3457_057	Eukaryota	Fungi	Ascomycota
1108:29033:16252_002	Eukaryota	Fungi	Ascomycota
1105:10018:19567_114	Eukaryota	Fungi	Ascomycota
2104:20781:5583_119	Eukaryota	Fungi	Ascomycota
1101:17681:12024_222	Eukaryota	Fungi	Ascomycota
1101:3802:19936_064	Eukaryota	Fungi	Ascomycota
1101:17671:5080_217	Eukaryota	Fungi	Ascomycota
1101:19300:5891_095	Eukaryota	Fungi	Ascomycota
2104:22979:4633_082	Eukaryota	Fungi	Ascomycota
1111:22048:15465_090	Eukaryota	Fungi	Ascomycota
1101:15530:18669_229	Eukaryota	Fungi	Ascomycota
1104:6857:20072_025	Eukaryota	Fungi	Ascomycota
1102:11939:21231_221	Eukaryota	Fungi	Ascomycota
1101:11777:11717_119	Eukaryota	Fungi	Ascomycota
1112:18921:11637_218	Eukaryota	Fungi	Ascomycota
1101:8100:19818_118	Eukaryota	Fungi	Ascomycota
1101:15162:10715_058	Eukaryota	Fungi	Ascomycota
1106:7796:12851_024	Eukaryota	Fungi	Ascomycota
1106:28570:12615_210	Eukaryota	Fungi	Ascomycota
1102:17915:19417_145	Eukaryota	Fungi	Ascomycota
1101:11606:11785_025	Eukaryota	Fungi	Ascomycota
1103:17123:7555_073	Eukaryota	Fungi	Ascomycota
1106:25945:9686_218	Eukaryota	Fungi	Ascomycota
2107:21540:7342_171	Eukaryota	Fungi	Ascomycota
1101:21696:11795_029	Eukaryota	Fungi	Ascomycota
1101:24981:5047_166	Eukaryota	Fungi	Ascomycota
1103:27158:13955_167	Eukaryota	Fungi	Ascomycota
1111:16328:22958_076	Eukaryota	Fungi	Ascomycota
1104:15679:11849_221	Eukaryota	Fungi	Ascomycota
1104:22147:26316_013	Eukaryota	Fungi	Ascomycota
1108:20808:14732_163	Eukaryota	Fungi	Ascomycota
1106:7227:10690_161	Eukaryota	Fungi	Ascomycota
1108:20301:3254_118	Eukaryota	Fungi	Ascomycota
1102:6219:9355_102	Eukaryota	Fungi	Ascomycota
1103:6915:12776_124	Eukaryota	Fungi	Ascomycota
1107:16109:26095_085	Eukaryota	Fungi	Ascomycota
1109:11409:8407_205	Eukaryota	Fungi	Ascomycota
2105:12241:21063_217	Eukaryota	Fungi	Ascomycota
1101:10250:22962_095	Eukaryota	Fungi	Ascomycota
1104:19241:6649_093	Eukaryota	Fungi	Ascomycota
1110:28110:16576_104	Eukaryota	Fungi	Ascomycota
1102:28728:16686_066	Eukaryota	Fungi	Ascomycota
1102:26695:9195_130	Eukaryota	Fungi	Ascomycota
2114:24632:20827_139	Eukaryota	Fungi	Ascomycota
1102:21812:19146_189	Eukaryota	Fungi	Ascomycota
2102:9294:24611_037	Eukaryota	Fungi	Ascomycota
1105:8890:9712_176	Eukaryota	Fungi	Ascomycota
1110:27877:18591_218	Eukaryota	Fungi	Ascomycota
1101:14911:23775_158	Eukaryota	Fungi	Ascomycota
1111:22668:6765_088	Eukaryota	Fungi	Ascomycota
1107:15982:22084_025	Eukaryota	Fungi	Ascomycota
1109:15345:13565_057	Eukaryota	Fungi	Ascomycota
1103:17743:12063_028	Eukaryota	Fungi	Ascomycota
2106:20516:3157_083	Eukaryota	Fungi	Ascomycota
1101:10856:21048_068	Eukaryota	Fungi	Ascomycota
1104:26665:16397_206	Eukaryota	Fungi	Ascomycota
1105:23235:6499_213	Eukaryota	Fungi	Ascomycota
1114:18038:9309_100	Eukaryota	Fungi	Ascomycota
1105:9060:7939_039	Eukaryota	Fungi	Ascomycota
1107:19950:16993_095	Eukaryota	Fungi	Ascomycota
1108:21597:8707_162	Eukaryota	Fungi	Ascomycota
2101:16811:21572_228	Eukaryota	Fungi	Ascomycota
1102:17198:22614_057	Eukaryota	Fungi	Ascomycota
1105:15111:10128_180	Eukaryota	Fungi	Ascomycota
1108:20609:21728_218	Eukaryota	Fungi	Ascomycota
1101:9222:6563_027	Eukaryota	Fungi	Ascomycota
1101:21724:5792_218	Eukaryota	Fungi	Ascomycota
1101:25064:11508_032	Eukaryota	Fungi	Ascomycota
1109:24075:24107_231	Eukaryota	Fungi	Ascomycota
2111:26409:18719_013	Eukaryota	Fungi	Ascomycota
1102:15109:8151_018	Eukaryota	Fungi	Ascomycota
1103:11860:7039_037	Eukaryota	Fungi	Ascomycota
1114:7305:20644_100	Eukaryota	Fungi	Ascomycota
2105:19767:22045_141	Eukaryota	Fungi	Ascomycota
1111:7210:23306_218	Eukaryota	Fungi	Ascomycota
2101:27150:17560_229	Eukaryota	Fungi	Ascomycota
2105:11531:5739_128	Eukaryota	Fungi	Ascomycota
2110:18738:16932_100	Eukaryota	Fungi	Ascomycota
2111:9838:4407_077	Eukaryota	Fungi	Ascomycota
1101:5231:19759_133	Eukaryota	Fungi	Ascomycota
1101:7582:12529_013	Eukaryota	Fungi	Ascomycota
1102:21575:16052_158	Eukaryota	Fungi	Ascomycota
1111:10859:8831_024	Eukaryota	Fungi	Ascomycota
1101:25943:9309_030	Eukaryota	Fungi	Ascomycota
1102:12695:8367_008	Eukaryota	Fungi	Ascomycota
1104:22216:7910_040	Eukaryota	Fungi	Ascomycota
1106:15708:19033_049	Eukaryota	Fungi	Ascomycota
1112:19509:6956_205	Eukaryota	Fungi	Ascomycota
2104:22884:10222_002	Eukaryota	Fungi	Ascomycota
2106:12425:4979_205	Eukaryota	Fungi	Ascomycota
2107:8213:4504_163	Eukaryota	Fungi	Ascomycota
2109:6943:12448_004	Eukaryota	Fungi	Ascomycota
1101:8367:7629_209	Eukaryota	Fungi	Ascomycota
1102:27971:19685_087	Eukaryota	Fungi	Ascomycota
1104:3733:10374_226	Eukaryota	Fungi	Ascomycota
1106:8629:12368_136	Eukaryota	Fungi	Ascomycota
1110:11887:10651_067	Eukaryota	Fungi	Ascomycota
1110:9339:16220_206	Eukaryota	Fungi	Ascomycota
2109:9149:4759_131	Eukaryota	Fungi	Ascomycota
2101:11998:2041_228	Eukaryota	Fungi	Ascomycota
2103:20322:18800_074	Eukaryota	Fungi	Ascomycota
2106:13448:4528_138	Eukaryota	Fungi	Ascomycota
1109:6564:18643_025	Eukaryota	Fungi	Ascomycota
1114:20199:10733_135	Eukaryota	Fungi	Ascomycota
2106:22254:22467_026	Eukaryota	Fungi	Ascomycota
2107:10071:10942_085	Eukaryota	Fungi	Ascomycota
2110:15717:22851_195	Eukaryota	Fungi	Ascomycota
1111:17165:4830_012	Eukaryota	Fungi	Ascomycota
1102:23136:19903_097	Eukaryota	Fungi	Ascomycota
1111:21804:5357_127	Eukaryota	Fungi	Ascomycota
2102:18620:6573_016	Eukaryota	Fungi	Ascomycota
2106:13502:16598_218	Eukaryota	Fungi	Ascomycota
2108:11001:19433_033	Eukaryota	Fungi	Ascomycota
2110:21819:11455_210	Eukaryota	Fungi	Ascomycota
2113:7443:12585_016	Eukaryota	Fungi	Ascomycota
1110:13909:15823_163	Eukaryota	Fungi	Ascomycota
2113:26204:12231_043	Eukaryota	Fungi	Ascomycota
1104:21779:5956_209	Eukaryota	Fungi	Basidiomycota	Agaricomycetes	Agaricales	Agaricaceae
1101:14449:21801_065	Eukaryota	Fungi	Basidiomycota	Agaricomycetes	Agaricales	Amanitaceae	Amanita	Amanita fritillaria
1113:16828:6734_015	Eukaryota	Fungi	Basidiomycota	Agaricomycetes	Agaricales	Amanitaceae	Amanita	Amanita fritillaria
1103:17373:10180_183	Eukaryota	Fungi	Basidiomycota	Agaricomycetes	Agaricales	Amanitaceae	Amanita
1112:21641:27353_205	Eukaryota	Fungi	Basidiomycota	Agaricomycetes	Agaricales	Clavariaceae	Clavaria
1101:16739:8050_070	Eukaryota	Fungi	Basidiomycota	Agaricomycetes	Agaricales	Clavariaceae
1104:20104:8955_092	Eukaryota	Fungi	Basidiomycota	Agaricomycetes	Agaricales	Cortinariaceae	Cortinarius	Cortinarius pinophilus
2106:19998:5227_074	Eukaryota	Fungi	Basidiomycota	Agaricomycetes	Agaricales	Cortinariaceae	Cortinarius	Cortinarius vibratilis
1111:19662:6483_080	Eukaryota	Fungi	Basidiomycota	Agaricomycetes	Agaricales	Cortinariaceae	Cortinarius
1103:20982:21280_244	Eukaryota	Fungi	Basidiomycota	Agaricomycetes	Agaricales	Cortinariaceae	Cortinarius
1112:28157:11753_103	Eukaryota	Fungi	Basidiomycota	Agaricomycetes	Agaricales	Cortinariaceae	Cortinarius
1101:16161:22874_062	Eukaryota	Fungi	Basidiomycota	Agaricomycetes	Agaricales	Cortinariaceae	Cortinarius
1101:10250:5079_064	Eukaryota	Fungi	Basidiomycota	Agaricomycetes	Agaricales	Cortinariaceae	Cortinarius
1102:11364:10511_064	Eukaryota	Fungi	Basidiomycota	Agaricomycetes	Agaricales	Cortinariaceae	Cortinarius
1101:16072:3675_024	Eukaryota	Fungi	Basidiomycota	Agaricomycetes	Agaricales	Cortinariaceae	Cortinarius
2110:12217:22074_103	Eukaryota	Fungi	Basidiomycota	Agaricomycetes	Agaricales	Cortinariaceae	Cortinarius
1109:14091:17622_228	Eukaryota	Fungi	Basidiomycota	Agaricomycetes	Agaricales	Cortinariaceae	Cortinarius
2103:24531:9258_245	Eukaryota	Fungi	Basidiomycota	Agaricomycetes	Agaricales	Cortinariaceae	Cortinarius
1106:11806:20459_023	Eukaryota	Fungi	Basidiomycota	Agaricomycetes	Agaricales	Cortinariaceae	Cortinarius
2106:19807:7421_023	Eukaryota	Fungi	Basidiomycota	Agaricomycetes	Agaricales	Cortinariaceae
1107:13244:18782_154	Eukaryota	Fungi	Basidiomycota	Agaricomycetes	Agaricales	Entolomataceae	Entocybe
1101:18156:14547_113	Eukaryota	Fungi	Basidiomycota	Agaricomycetes	Agaricales	Entolomataceae	Entoloma
1106:4375:12101_066	Eukaryota	Fungi	Basidiomycota	Agaricomycetes	Agaricales	Entolomataceae
1107:18865:22529_163	Eukaryota	Fungi	Basidiomycota	Agaricomycetes	Agaricales	Omphalotaceae	Gymnopus
1101:22380:12299_038	Eukaryota	Fungi	Basidiomycota	Agaricomycetes	Agaricales	Physalacriaceae
1101:12456:16800_224	Eukaryota	Fungi	Basidiomycota	Agaricomycetes	Agaricales	Schizophyllaceae	Henningsomyces
1102:15513:26260_200	Eukaryota	Fungi	Basidiomycota	Agaricomycetes	Agaricales	Tricholomataceae	Collybia	Collybia subnuda
1101:14622:15978_180	Eukaryota	Fungi	Basidiomycota	Agaricomycetes	Agaricales	Tricholomataceae	Mycena	Mycena chlorophos
2108:25518:7567_211	Eukaryota	Fungi	Basidiomycota	Agaricomycetes	Agaricales	Tricholomataceae	Mycena
1105:22475:17360_115	Eukaryota	Fungi	Basidiomycota	Agaricomycetes	Agaricales	Tricholomataceae	Mycena
1112:22259:16549_218	Eukaryota	Fungi	Basidiomycota	Agaricomycetes	Agaricales	Tricholomataceae	Mycena
1104:17708:13618_113	Eukaryota	Fungi	Basidiomycota	Agaricomycetes	Agaricales	Tricholomataceae	Mycena
1108:21739:19615_227	Eukaryota	Fungi	Basidiomycota	Agaricomycetes	Agaricales	Tricholomataceae	Mycena
2110:9868:19589_182	Eukaryota	Fungi	Basidiomycota	Agaricomycetes	Agaricales	Tricholomataceae	Mycena
1104:13968:9004_092	Eukaryota	Fungi	Basidiomycota	Agaricomycetes	Agaricales	Tricholomataceae	Mycena
1102:8769:16284_109	Eukaryota	Fungi	Basidiomycota	Agaricomycetes	Agaricales	Tricholomataceae	Pleurocollybia
1110:11984:15518_001	Eukaryota	Fungi	Basidiomycota	Agaricomycetes	Agaricales	Tricholomataceae	Tricholoma
2107:28372:18657_219	Eukaryota	Fungi	Basidiomycota	Agaricomycetes	Agaricales
1101:27863:13934_133	Eukaryota	Fungi	Basidiomycota	Agaricomycetes	Agaricales
2112:25405:10938_200	Eukaryota	Fungi	Basidiomycota	Agaricomycetes	Agaricales
2113:10963:19126_217	Eukaryota	Fungi	Basidiomycota	Agaricomycetes	Agaricales
1103:23281:5193_104	Eukaryota	Fungi	Basidiomycota	Agaricomycetes	Agaricales
1104:7564:4603_238	Eukaryota	Fungi	Basidiomycota	Agaricomycetes	Agaricales
1103:18456:12491_119	Eukaryota	Fungi	Basidiomycota	Agaricomycetes	Agaricales
1101:20205:12960_127	Eukaryota	Fungi	Basidiomycota	Agaricomycetes	Agaricales
2104:11852:11226_019	Eukaryota	Fungi	Basidiomycota	Agaricomycetes	Agaricales
1104:17315:23149_028	Eukaryota	Fungi	Basidiomycota	Agaricomycetes	Agaricales
1110:23616:9906_185	Eukaryota	Fungi	Basidiomycota	Agaricomycetes	Agaricales
1105:7102:20730_172	Eukaryota	Fungi	Basidiomycota	Agaricomycetes	Agaricales
2114:12462:13899_119	Eukaryota	Fungi	Basidiomycota	Agaricomycetes	Agaricales
1102:13029:1741_185	Eukaryota	Fungi	Basidiomycota	Agaricomycetes	Agaricales
1104:12498:25892_220	Eukaryota	Fungi	Basidiomycota	Agaricomycetes	Agaricales
2103:15900:21729_181	Eukaryota	Fungi	Basidiomycota	Agaricomycetes	Agaricales
1101:14555:9455_001	Eukaryota	Fungi	Basidiomycota	Agaricomycetes	Agaricales
1107:12310:25400_178	Eukaryota	Fungi	Basidiomycota	Agaricomycetes	Agaricales
1101:20728:16017_187	Eukaryota	Fungi	Basidiomycota	Agaricomycetes	Agaricales
1102:15278:24916_102	Eukaryota	Fungi	Basidiomycota	Agaricomycetes	Agaricales
2108:12964:13495_129	Eukaryota	Fungi	Basidiomycota	Agaricomycetes	Agaricales
2108:25631:13183_233	Eukaryota	Fungi	Basidiomycota	Agaricomycetes	Agaricales
1109:9140:25100_210	Eukaryota	Fungi	Basidiomycota	Agaricomycetes	Atheliales	Atheliaceae
1102:14143:9161_118	Eukaryota	Fungi	Basidiomycota	Agaricomycetes	Atheliales	Atheliaceae
1101:9436:17454_095	Eukaryota	Fungi	Basidiomycota	Agaricomycetes	Atheliales	Atheliaceae
2113:10887:17661_025	Eukaryota	Fungi	Basidiomycota	Agaricomycetes	Auriculariales
1102:21006:14489_086	Eukaryota	Fungi	Basidiomycota	Agaricomycetes	Auriculariales
1112:11902:13185_091	Eukaryota	Fungi	Basidiomycota	Agaricomycetes	Boletales	Boletaceae	Boletellus	Boletellus obscurococcineus
1101:13996:14406_174	Eukaryota	Fungi	Basidiomycota	Agaricomycetes	Boletales	Boletaceae	Boletellus
1101:27715:13795_086	Eukaryota	Fungi	Basidiomycota	Agaricomycetes	Boletales	Boletaceae	Strobilomyces	Strobilomyces confusus
1103:19668:12260_034	Eukaryota	Fungi	Basidiomycota	Agaricomycetes	Boletales	Gomphidiaceae	Gomphidius	Gomphidius roseus
1101:19042:12566_002	Eukaryota	Fungi	Basidiomycota	Agaricomycetes	Boletales	Rhizopogonaceae	Rhizopogon
2101:7666:6685_169	Eukaryota	Fungi	Basidiomycota	Agaricomycetes	Boletales	Rhizopogonaceae	Rhizopogon
1112:17808:11701_158	Eukaryota	Fungi	Basidiomycota	Agaricomycetes	Boletales	Rhizopogonaceae	Rhizopogon
1103:15586:12477_034	Eukaryota	Fungi	Basidiomycota	Agaricomycetes	Boletales	Suillaceae	Suillus	Suillus bovinus
1108:20179:19211_151	Eukaryota	Fungi	Basidiomycota	Agaricomycetes	Boletales	Suillaceae	Suillus	Suillus bovinus
1103:24586:24162_034	Eukaryota	Fungi	Basidiomycota	Agaricomycetes	Boletales	Suillaceae	Suillus	Suillus bovinus
1103:12755:8577_132	Eukaryota	Fungi	Basidiomycota	Agaricomycetes	Boletales	Tapinellaceae	Tapinella	Tapinella atrotomentosa
2103:8112:10332_179	Eukaryota	Fungi	Basidiomycota	Agaricomycetes	Boletales
2114:13900:15090_034	Eukaryota	Fungi	Basidiomycota	Agaricomycetes	Boletales
2102:17540:1774_125	Eukaryota	Fungi	Basidiomycota	Agaricomycetes	Cantharellales	Botryobasidiaceae	Botryobasidium	Botryobasidium subcoronatum
1101:19696:20281_116	Eukaryota	Fungi	Basidiomycota	Agaricomycetes	Cantharellales	Cantharellaceae	Craterellus	Craterellus tubaeformis
1110:6097:12728_057	Eukaryota	Fungi	Basidiomycota	Agaricomycetes	Cantharellales	Cantharellaceae
1101:21518:8968_234	Eukaryota	Fungi	Basidiomycota	Agaricomycetes	Cantharellales	Cantharellaceae
2108:10839:17467_003	Eukaryota	Fungi	Basidiomycota	Agaricomycetes	Cantharellales	Hydnaceae	Hydnum
2106:22610:19526_028	Eukaryota	Fungi	Basidiomycota	Agaricomycetes	Cantharellales	Hydnaceae	Hydnum
1111:12381:11389_010	Eukaryota	Fungi	Basidiomycota	Agaricomycetes	Cantharellales	Tulasnellaceae	Epulorhiza
1104:10412:15915_151	Eukaryota	Fungi	Basidiomycota	Agaricomycetes	Corticiales	Corticiaceae	Peniophorella	Peniophorella pallida
1102:23676:6923_108	Eukaryota	Fungi	Basidiomycota	Agaricomycetes	Corticiales	Corticiaceae	Peniophorella
1101:18880:6002_054	Eukaryota	Fungi	Basidiomycota	Agaricomycetes	Corticiales	Corticiaceae	Sistotrema
1101:12566:5909_146	Eukaryota	Fungi	Basidiomycota	Agaricomycetes	Corticiales	Corticiaceae	Sistotrema
1107:16144:1599_098	Eukaryota	Fungi	Basidiomycota	Agaricomycetes	Corticiales	Corticiaceae	Sistotrema
1101:15401:23289_107	Eukaryota	Fungi	Basidiomycota	Agaricomycetes	Geastrales	Sphaerobolaceae	Sphaerobolus	Sphaerobolus iowensis
1111:6795:9134_146	Eukaryota	Fungi	Basidiomycota	Agaricomycetes	Hymenochaetales	Hymenochaetaceae	Coltriciella
1108:17856:10972_231	Eukaryota	Fungi	Basidiomycota	Agaricomycetes	Hymenochaetales	Hymenochaetaceae	Coltriciella
1103:12722:11783_229	Eukaryota	Fungi	Basidiomycota	Agaricomycetes	Hymenochaetales	Hymenochaetaceae
1110:18119:12148_217	Eukaryota	Fungi	Basidiomycota	Agaricomycetes	Phallales	Phallaceae	Phallus	Phallus impudicus
1103:8216:13914_196	Eukaryota	Fungi	Basidiomycota	Agaricomycetes	Polyporales	Coriolaceae	Postia
1101:15694:12842_021	Eukaryota	Fungi	Basidiomycota	Agaricomycetes	Polyporales	Fomitopsidaceae	Fomitopsis
1103:27473:17743_149	Eukaryota	Fungi	Basidiomycota	Agaricomycetes	Polyporales
1101:15476:8732_180	Eukaryota	Fungi	Basidiomycota	Agaricomycetes	Russulales	Lachnocladiaceae
1112:24155:9286_153	Eukaryota	Fungi	Basidiomycota	Agaricomycetes	Russulales	Russulaceae	Lactarius
2102:17000:17358_146	Eukaryota	Fungi	Basidiomycota	Agaricomycetes	Russulales	Russulaceae	Lactarius
2102:21110:13185_102	Eukaryota	Fungi	Basidiomycota	Agaricomycetes	Russulales	Russulaceae	Russula
2103:9510:10274_069	Eukaryota	Fungi	Basidiomycota	Agaricomycetes	Russulales	Russulaceae	Russula
1101:13303:26096_137	Eukaryota	Fungi	Basidiomycota	Agaricomycetes	Russulales	Russulaceae	Russula
1101:21838:17273_159	Eukaryota	Fungi	Basidiomycota	Agaricomycetes	Sebacinales	Sebacinaceae	Sebacina
2110:8387:20369_095	Eukaryota	Fungi	Basidiomycota	Agaricomycetes	Sebacinales	Sebacinaceae
1105:13033:20536_180	Eukaryota	Fungi	Basidiomycota	Agaricomycetes	Sebacinales
1103:5550:11866_162	Eukaryota	Fungi	Basidiomycota	Agaricomycetes	Sebacinales
1102:14424:10507_217	Eukaryota	Fungi	Basidiomycota	Agaricomycetes	Sebacinales
1102:20146:20801_057	Eukaryota	Fungi	Basidiomycota	Agaricomycetes	Sebacinales
1109:23225:14587_072	Eukaryota	Fungi	Basidiomycota	Agaricomycetes	Sebacinales
2103:14490:5429_180	Eukaryota	Fungi	Basidiomycota	Agaricomycetes	Sebacinales
2114:6737:8446_095	Eukaryota	Fungi	Basidiomycota	Agaricomycetes	Sebacinales
1104:11456:11773_246	Eukaryota	Fungi	Basidiomycota	Agaricomycetes	Sebacinales
1101:16508:18056_021	Eukaryota	Fungi	Basidiomycota	Agaricomycetes	Thelephorales	Bankeraceae	Phellodon
1112:14663:25842_042	Eukaryota	Fungi	Basidiomycota	Agaricomycetes	Thelephorales	Thelephoraceae	Hydnellum
2110:25506:5436_104	Eukaryota	Fungi	Basidiomycota	Agaricomycetes	Thelephorales	Thelephoraceae	Pseudotomentella
1103:24440:12359_095	Eukaryota	Fungi	Basidiomycota	Agaricomycetes	Thelephorales	Thelephoraceae	Tomentella	Tomentella ellisii
1101:26744:17683_214	Eukaryota	Fungi	Basidiomycota	Agaricomycetes	Thelephorales	Thelephoraceae	Tomentella
2108:3935:13837_169	Eukaryota	Fungi	Basidiomycota	Agaricomycetes	Thelephorales	Thelephoraceae	Tomentella
1102:9318:18157_095	Eukaryota	Fungi	Basidiomycota	Agaricomycetes	Thelephorales	Thelephoraceae	Tomentella
2112:26250:17726_079	Eukaryota	Fungi	Basidiomycota	Agaricomycetes	Thelephorales	Thelephoraceae	Tomentellopsis
2108:11303:14944_188	Eukaryota	Fungi	Basidiomycota	Agaricomycetes	Thelephorales	Thelephoraceae
1104:10539:8107_001	Eukaryota	Fungi	Basidiomycota	Agaricomycetes	Thelephorales	Thelephoraceae
1103:11639:14015_220	Eukaryota	Fungi	Basidiomycota	Agaricomycetes	Thelephorales
1113:10092:21305_221	Eukaryota	Fungi	Basidiomycota	Agaricomycetes	Trechisporales	Hydnodontaceae	Trechispora	Trechispora stellulata
1104:13554:6654_105	Eukaryota	Fungi	Basidiomycota	Agaricomycetes	Trechisporales	Hydnodontaceae	Trechispora
1101:12205:22981_228	Eukaryota	Fungi	Basidiomycota	Agaricomycetes	Trechisporales	Hydnodontaceae	Trechispora
1111:7145:24774_112	Eukaryota	Fungi	Basidiomycota	Agaricomycetes	Trechisporales	Hydnodontaceae	Trechispora
1103:24421:18379_078	Eukaryota	Fungi	Basidiomycota	Agaricomycetes	Trechisporales	Hydnodontaceae	Trechispora
1103:12953:5234_129	Eukaryota	Fungi	Basidiomycota	Agaricomycetes	Trechisporales	Hydnodontaceae	Trechispora
1106:16547:8354_074	Eukaryota	Fungi	Basidiomycota	Agaricomycetes	Trechisporales	Hydnodontaceae	Trechispora
2106:16182:13868_194	Eukaryota	Fungi	Basidiomycota	Agaricomycetes	Trechisporales	Hydnodontaceae	Trechispora
1105:17618:21929_231	Eukaryota	Fungi	Basidiomycota	Agaricomycetes	Trechisporales	Hydnodontaceae	Trechispora
1101:14007:7808_068	Eukaryota	Fungi	Basidiomycota	Agaricomycetes	Trechisporales	Hydnodontaceae	Trechispora
2113:15679:12214_041	Eukaryota	Fungi	Basidiomycota	Agaricomycetes	Trechisporales	Hydnodontaceae	Trechispora
1104:27751:19024_026	Eukaryota	Fungi	Basidiomycota	Agaricomycetes
1105:17564:7849_016	Eukaryota	Fungi	Basidiomycota	Agaricomycetes
2105:10609:6097_204	Eukaryota	Fungi	Basidiomycota	Agaricomycetes
2113:9866:7109_212	Eukaryota	Fungi	Basidiomycota	Agaricomycetes
1105:20637:7189_131	Eukaryota	Fungi	Basidiomycota	Agaricomycetes
1101:23899:9156_193	Eukaryota	Fungi	Basidiomycota	Agaricomycetes
2108:8665:19305_182	Eukaryota	Fungi	Basidiomycota	Agaricomycetes
1106:24357:17801_052	Eukaryota	Fungi	Basidiomycota	Agaricomycetes
1101:16214:14276_087	Eukaryota	Fungi	Basidiomycota	Agaricomycetes
1101:8884:13721_049	Eukaryota	Fungi	Basidiomycota	Agaricomycetes
1101:18526:20383_070	Eukaryota	Fungi	Basidiomycota	Agaricomycetes
1109:6805:7328_158	Eukaryota	Fungi	Basidiomycota	Agaricomycetes
1103:28516:18641_002	Eukaryota	Fungi	Basidiomycota	Agaricomycetes
1102:11515:22956_162	Eukaryota	Fungi	Basidiomycota	Agaricomycetes
2103:27479:7765_190	Eukaryota	Fungi	Basidiomycota	Agaricomycetes
1101:21477:4334_107	Eukaryota	Fungi	Basidiomycota	Agaricomycetes
1102:5273:17438_183	Eukaryota	Fungi	Basidiomycota	Agaricomycetes
1103:28084:17098_208	Eukaryota	Fungi	Basidiomycota	Agaricomycetes
1105:14021:23248_084	Eukaryota	Fungi	Basidiomycota	Agaricomycetes
1108:7442:14565_052	Eukaryota	Fungi	Basidiomycota	Agaricomycetes
2102:11386:20299_222	Eukaryota	Fungi	Basidiomycota	Agaricomycetes
1110:21985:14296_179	Eukaryota	Fungi	Basidiomycota	Agaricomycetes
2105:5196:18998_141	Eukaryota	Fungi	Basidiomycota	Agaricomycetes
1101:15067:18776_217	Eukaryota	Fungi	Basidiomycota	Agaricomycetes
2111:12442:23418_028	Eukaryota	Fungi	Basidiomycota	Agaricomycetes
2106:16428:12021_202	Eukaryota	Fungi	Basidiomycota	Agaricomycetes
1112:9078:6387_193	Eukaryota	Fungi	Basidiomycota	Agaricomycetes
1103:13015:22666_120	Eukaryota	Fungi	Basidiomycota	Agaricomycetes
2114:5761:13621_032	Eukaryota	Fungi	Basidiomycota	Agaricomycetes
2102:17169:18660_141	Eukaryota	Fungi	Basidiomycota	Agaricomycetes
1103:9902:20039_051	Eukaryota	Fungi	Basidiomycota	Agaricomycetes
2106:17420:1547_036	Eukaryota	Fungi	Basidiomycota	Agaricomycetes
1104:11264:11653_240	Eukaryota	Fungi	Basidiomycota	Agaricomycetes
2102:13959:4309_018	Eukaryota	Fungi	Basidiomycota	Agaricomycetes
1102:16721:10087_183	Eukaryota	Fungi	Basidiomycota	Agaricomycetes
1113:25982:15510_015	Eukaryota	Fungi	Basidiomycota	Agaricomycetes
1101:5781:15442_012	Eukaryota	Fungi	Basidiomycota	Agaricomycetes
1101:22080:3044_124	Eukaryota	Fungi	Basidiomycota	Agaricomycetes
1107:20886:4372_239	Eukaryota	Fungi	Basidiomycota	Agaricomycetes
1101:4006:14179_161	Eukaryota	Fungi	Basidiomycota	Agaricomycetes
1102:25459:21284_158	Eukaryota	Fungi	Basidiomycota	Agaricomycetes
1105:14909:15086_148	Eukaryota	Fungi	Basidiomycota	Agaricomycetes
1101:4986:18927_190	Eukaryota	Fungi	Basidiomycota	Agaricomycetes
1101:8811:9557_179	Eukaryota	Fungi	Basidiomycota	Agaricomycetes
1103:11053:7441_183	Eukaryota	Fungi	Basidiomycota	Agaricomycetes
1110:8339:8141_064	Eukaryota	Fungi	Basidiomycota	Agaricomycetes
1104:23789:19349_158	Eukaryota	Fungi	Basidiomycota	Agaricomycetes
1111:13219:18986_041	Eukaryota	Fungi	Basidiomycota	Agaricomycetes
1103:7554:22940_219	Eukaryota	Fungi	Basidiomycota	Agaricomycetes
1109:8085:17150_097	Eukaryota	Fungi	Basidiomycota	Agaricomycetes
1114:21400:16114_219	Eukaryota	Fungi	Basidiomycota	Agaricomycetes
1102:11301:9541_032	Eukaryota	Fungi	Basidiomycota	Agaricomycetes
1107:9780:17926_134	Eukaryota	Fungi	Basidiomycota	Agaricomycetes
1103:14239:25439_192	Eukaryota	Fungi	Basidiomycota	Agaricomycetes
2102:14754:17831_215	Eukaryota	Fungi	Basidiomycota	Agaricostilbomycetes	Agaricostilbales	Agaricostilbaceae	Pseudobensingtonia
1103:25177:10582_064	Eukaryota	Fungi	Basidiomycota	Agaricostilbomycetes
1101:13532:9222_130	Eukaryota	Fungi	Basidiomycota	Agaricostilbomycetes
1101:10069:10409_109	Eukaryota	Fungi	Basidiomycota	Cystobasidiomycetes
1114:12677:5102_137	Eukaryota	Fungi	Basidiomycota	Cystobasidiomycetes
2106:25081:17573_210	Eukaryota	Fungi	Basidiomycota	Exobasidiomycetes	Exobasidiales	Exobasidiaceae	Exobasidium
1101:21463:21433_057	Eukaryota	Fungi	Basidiomycota	Microbotryomycetes	Kriegeriales	Kriegeriaceae
1102:16790:13942_218	Eukaryota	Fungi	Basidiomycota	Microbotryomycetes		Chrysozymaceae	Oberwinklerozyma	Oberwinklerozyma yarrowii
1101:24977:14889_057	Eukaryota	Fungi	Basidiomycota	Microbotryomycetes		Chrysozymaceae
2114:19633:6041_229	Eukaryota	Fungi	Basidiomycota	Microbotryomycetes		Chrysozymaceae
1107:16247:23318_226	Eukaryota	Fungi	Basidiomycota	Microbotryomycetes
1106:18104:16991_181	Eukaryota	Fungi	Basidiomycota	Microbotryomycetes
1103:11715:24623_229	Eukaryota	Fungi	Basidiomycota	Microbotryomycetes
1105:21923:20003_031	Eukaryota	Fungi	Basidiomycota	Microbotryomycetes
2104:16386:23642_204	Eukaryota	Fungi	Basidiomycota	Microbotryomycetes
2108:6897:7327_200	Eukaryota	Fungi	Basidiomycota	Microbotryomycetes
1101:16392:22917_049	Eukaryota	Fungi	Basidiomycota	Microbotryomycetes
1102:18158:26313_129	Eukaryota	Fungi	Basidiomycota	Pucciniomycetes	Septobasidiales	Septobasidiaceae	Septobasidium
1112:8461:8985_163	Eukaryota	Fungi	Basidiomycota	Tremellomycetes	Filobasidiales	Filobasidiaceae	Cryptococcus
1102:25700:11469_149	Eukaryota	Fungi	Basidiomycota	Tremellomycetes	Filobasidiales	Filobasidiaceae
1105:18974:2488_149	Eukaryota	Fungi	Basidiomycota	Tremellomycetes	Filobasidiales
1102:26934:15717_057	Eukaryota	Fungi	Basidiomycota	Tremellomycetes	Filobasidiales
1104:22666:15482_218	Eukaryota	Fungi	Basidiomycota	Tremellomycetes	Tremellales		Bullera	Bullera miyagiana
1102:15042:14348_075	Eukaryota	Fungi	Basidiomycota	Tremellomycetes	Trichosporonales	Trichosporonaceae	Cryptococcus	Cryptococcus podzolicus
2111:11709:12777_221	Eukaryota	Fungi	Basidiomycota	Tremellomycetes	Trichosporonales	Trichosporonaceae	Trichosporon
1102:20150:8557_077	Eukaryota	Fungi	Basidiomycota	Tremellomycetes	Trichosporonales	Trichosporonaceae
2113:19412:14139_132	Eukaryota	Fungi	Basidiomycota	Tremellomycetes
1107:10952:19953_097	Eukaryota	Fungi	Basidiomycota	Tremellomycetes
1104:25094:8656_042	Eukaryota	Fungi	Basidiomycota	Tremellomycetes
1101:5129:14357_104	Eukaryota	Fungi	Basidiomycota	Tremellomycetes
1105:20063:5915_134	Eukaryota	Fungi	Basidiomycota	Tremellomycetes
1104:19334:4618_199	Eukaryota	Fungi	Basidiomycota	Tremellomycetes
1101:15623:15844_182	Eukaryota	Fungi	Basidiomycota	Tremellomycetes
1101:24398:5662_008	Eukaryota	Fungi	Basidiomycota	Tremellomycetes
1101:13198:8179_239	Eukaryota	Fungi	Basidiomycota	Tremellomycetes
1103:4015:11981_088	Eukaryota	Fungi	Basidiomycota	Tremellomycetes
1102:24127:15420_143	Eukaryota	Fungi	Basidiomycota	Tremellomycetes
1101:13303:18413_211	Eukaryota	Fungi	Basidiomycota	Tremellomycetes
1101:14514:19442_226	Eukaryota	Fungi	Basidiomycota	Tremellomycetes
1101:12886:24325_012	Eukaryota	Fungi	Basidiomycota	Tremellomycetes
1102:11348:11750_018	Eukaryota	Fungi	Basidiomycota	Tremellomycetes
1103:12430:6029_163	Eukaryota	Fungi	Basidiomycota	Tremellomycetes
2110:4244:19525_205	Eukaryota	Fungi	Basidiomycota	Tremellomycetes
1107:25642:16497_075	Eukaryota	Fungi	Basidiomycota
1101:10996:4957_084	Eukaryota	Fungi	Basidiomycota
1101:14111:18051_031	Eukaryota	Fungi	Basidiomycota
1103:11174:15015_218	Eukaryota	Fungi	Basidiomycota
1105:15403:5648_129	Eukaryota	Fungi	Basidiomycota
1106:11007:8497_041	Eukaryota	Fungi	Basidiomycota
2102:10600:14272_229	Eukaryota	Fungi	Basidiomycota
1101:10686:20027_182	Eukaryota	Fungi	Basidiomycota
1106:25005:17611_162	Eukaryota	Fungi	Basidiomycota
1108:19028:5799_193	Eukaryota	Fungi	Basidiomycota
1102:8136:18173_229	Eukaryota	Fungi	Basidiomycota
1101:20642:10215_004	Eukaryota	Fungi	Basidiomycota
1101:19763:22638_075	Eukaryota	Fungi	Basidiomycota
1101:22451:4313_221	Eukaryota	Fungi	Basidiomycota
2101:16671:4726_070	Eukaryota	Fungi	Basidiomycota
1111:13923:25200_238	Eukaryota	Fungi	Basidiomycota
1103:22264:22567_042	Eukaryota	Fungi	Basidiomycota
1103:9288:15356_070	Eukaryota	Fungi	Basidiomycota
1101:18891:10355_101	Eukaryota	Fungi	Chytridiomycota	Chytridiomycetes	Rhizophydiales
1103:13580:8272_154	Eukaryota	Fungi	Glomeromycota	Glomeromycetes	Diversisporales	Acaulosporaceae	Acaulospora	Acaulospora alpina
2103:12422:9065_199	Eukaryota	Fungi	Glomeromycota	Glomeromycetes	Diversisporales	Acaulosporaceae	Acaulospora
1113:13592:14177_199	Eukaryota	Fungi	Glomeromycota	Glomeromycetes	Diversisporales	Acaulosporaceae	Acaulospora
1103:20839:16054_067	Eukaryota	Fungi	Glomeromycota	Glomeromycetes	Diversisporales	Acaulosporaceae	Acaulospora
1101:17752:11817_199	Eukaryota	Fungi	Glomeromycota	Glomeromycetes	Diversisporales	Acaulosporaceae	Acaulospora
1101:24061:10145_155	Eukaryota	Fungi	Glomeromycota	Glomeromycetes	Diversisporales	Acaulosporaceae	Acaulospora
1101:25923:11387_120	Eukaryota	Fungi	Glomeromycota	Glomeromycetes	Diversisporales	Acaulosporaceae	Acaulospora
1111:4364:19686_045	Eukaryota	Fungi	Glomeromycota	Glomeromycetes	Diversisporales	Acaulosporaceae	Acaulospora
1110:6219:13622_154	Eukaryota	Fungi	Glomeromycota	Glomeromycetes	Diversisporales	Acaulosporaceae	Acaulospora
1104:10733:14921_199	Eukaryota	Fungi	Glomeromycota	Glomeromycetes	Diversisporales	Acaulosporaceae	Acaulospora
1101:18416:13013_068	Eukaryota	Fungi	Glomeromycota	Glomeromycetes	Diversisporales	Acaulosporaceae	Acaulospora
1101:19888:23238_202	Eukaryota	Fungi	Glomeromycota	Glomeromycetes	Diversisporales	Acaulosporaceae	Acaulospora
1102:16820:23335_202	Eukaryota	Fungi	Glomeromycota	Glomeromycetes	Diversisporales	Acaulosporaceae	Acaulospora
1101:19182:27408_202	Eukaryota	Fungi	Glomeromycota	Glomeromycetes	Diversisporales	Acaulosporaceae	Acaulospora
1108:25397:21772_239	Eukaryota	Fungi	Glomeromycota	Glomeromycetes	Diversisporales
1106:24502:23068_106	Eukaryota	Fungi	Glomeromycota	Glomeromycetes	Glomerales	Glomeraceae	Glomus
1101:3804:13779_193	Eukaryota	Fungi	Glomeromycota	Glomeromycetes	Glomerales	Glomeraceae	Glomus
1101:19763:21984_162	Eukaryota	Fungi	Glomeromycota	Glomeromycetes	Glomerales	Glomeraceae	Glomus
1106:19482:9412_106	Eukaryota	Fungi	Glomeromycota	Glomeromycetes	Glomerales	Glomeraceae	Glomus
1114:19334:8234_032	Eukaryota	Fungi	Glomeromycota	Glomeromycetes	Glomerales	Glomeraceae	Glomus
2105:10357:2624_067	Eukaryota	Fungi	Glomeromycota	Glomeromycetes	Glomerales	Glomeraceae	Glomus
1114:22051:10740_113	Eukaryota	Fungi	Glomeromycota	Glomeromycetes	Glomerales	Glomeraceae	Glomus
1109:28324:18459_070	Eukaryota	Fungi	Glomeromycota	Glomeromycetes	Glomerales	Glomeraceae	Glomus
2110:2803:10874_232	Eukaryota	Fungi	Glomeromycota	Glomeromycetes	Glomerales	Glomeraceae	Glomus
1103:21322:15482_225	Eukaryota	Fungi	Glomeromycota	Glomeromycetes	Glomerales	Glomeraceae	Rhizophagus
1101:17187:22505_198	Eukaryota	Fungi	Glomeromycota	Glomeromycetes	Glomerales	Glomeraceae	Rhizophagus
1108:17139:15792_190	Eukaryota	Fungi	Glomeromycota	Glomeromycetes	Glomerales	Glomeraceae	Rhizophagus
1113:25616:15467_065	Eukaryota	Fungi	Glomeromycota	Glomeromycetes	Glomerales	Glomeraceae	Rhizophagus
1101:19581:2293_087	Eukaryota	Fungi	Glomeromycota	Glomeromycetes	Glomerales	Glomeraceae	Rhizophagus
2103:23195:4176_185	Eukaryota	Fungi	Glomeromycota	Glomeromycetes	Glomerales	Glomeraceae	Rhizophagus
1108:22038:9281_011	Eukaryota	Fungi	Glomeromycota	Glomeromycetes	Glomerales	Glomeraceae	Rhizophagus
1111:23102:3837_217	Eukaryota	Fungi	Glomeromycota	Glomeromycetes	Glomerales	Glomeraceae	Rhizophagus
2108:17853:6487_205	Eukaryota	Fungi	Glomeromycota	Glomeromycetes	Glomerales	Glomeraceae	Rhizophagus
1114:19031:7716_037	Eukaryota	Fungi	Glomeromycota	Glomeromycetes	Glomerales	Glomeraceae	Rhizophagus
2104:26451:21716_163	Eukaryota	Fungi	Glomeromycota	Glomeromycetes	Glomerales	Glomeraceae	Rhizophagus
2105:6978:21005_048	Eukaryota	Fungi	Glomeromycota	Glomeromycetes	Glomerales	Glomeraceae	Rhizophagus
1101:11692:19261_205	Eukaryota	Fungi	Glomeromycota	Glomeromycetes	Glomerales	Glomeraceae	Rhizophagus
1104:18377:21705_179	Eukaryota	Fungi	Glomeromycota	Glomeromycetes	Glomerales	Glomeraceae	Rhizophagus
2105:14504:19130_235	Eukaryota	Fungi	Glomeromycota	Glomeromycetes	Glomerales	Glomeraceae	Rhizophagus
2107:5104:10412_246	Eukaryota	Fungi	Glomeromycota	Glomeromycetes	Glomerales	Glomeraceae	Rhizophagus
1101:27697:18659_202	Eukaryota	Fungi	Glomeromycota	Glomeromycetes	Glomerales	Glomeraceae
1101:20190:4171_231	Eukaryota	Fungi	Glomeromycota	Glomeromycetes	Glomerales	Glomeraceae
1107:13592:14744_246	Eukaryota	Fungi	Glomeromycota	Glomeromycetes	Glomerales	Glomeraceae
1101:17337:10327_224	Eukaryota	Fungi	Glomeromycota	Glomeromycetes	Glomerales	Glomeraceae
1102:6893:14838_221	Eukaryota	Fungi	Glomeromycota	Glomeromycetes	Glomerales	Glomeraceae
1101:12783:24668_039	Eukaryota	Fungi	Glomeromycota	Glomeromycetes	Glomerales	Glomeraceae
2101:18261:4878_032	Eukaryota	Fungi	Glomeromycota	Glomeromycetes	Glomerales	Glomeraceae
2101:21429:19925_128	Eukaryota	Fungi	Glomeromycota	Glomeromycetes	Glomerales	Glomeraceae
2108:8698:17608_235	Eukaryota	Fungi	Glomeromycota	Glomeromycetes	Glomerales	Glomeraceae
2110:8396:9497_113	Eukaryota	Fungi	Glomeromycota	Glomeromycetes	Glomerales	Glomeraceae
1101:6477:14781_018	Eukaryota	Fungi	Glomeromycota	Glomeromycetes	Glomerales	Glomeraceae
1110:22072:19592_138	Eukaryota	Fungi	Glomeromycota	Glomeromycetes	Glomerales	Glomeraceae
1101:16486:7168_178	Eukaryota	Fungi	Glomeromycota	Glomeromycetes	Glomerales	Glomeraceae
2107:14307:2084_155	Eukaryota	Fungi	Glomeromycota	Glomeromycetes	Glomerales	Glomeraceae
1112:20284:2699_113	Eukaryota	Fungi	Glomeromycota	Glomeromycetes	Glomerales	Glomeraceae
1113:8234:20138_076	Eukaryota	Fungi	Glomeromycota	Glomeromycetes	Glomerales	Glomeraceae
1101:27248:11994_142	Eukaryota	Fungi	Glomeromycota	Glomeromycetes	Glomerales	Glomeraceae
1101:26696:18521_053	Eukaryota	Fungi	Glomeromycota	Glomeromycetes	Glomerales	Glomeraceae
1101:6618:7400_048	Eukaryota	Fungi	Glomeromycota	Glomeromycetes	Glomerales	Glomeraceae
1104:22847:4206_142	Eukaryota	Fungi	Glomeromycota	Glomeromycetes	Glomerales	Glomeraceae
1101:26735:16708_076	Eukaryota	Fungi	Glomeromycota	Glomeromycetes	Glomerales	Glomeraceae
1101:13775:10574_115	Eukaryota	Fungi	Glomeromycota	Glomeromycetes	Glomerales	Glomeraceae
1102:23326:11469_142	Eukaryota	Fungi	Glomeromycota	Glomeromycetes	Glomerales	Glomeraceae
1101:13019:20156_142	Eukaryota	Fungi	Glomeromycota	Glomeromycetes	Glomerales	Glomeraceae
1105:15722:24849_128	Eukaryota	Fungi	Glomeromycota	Glomeromycetes	Glomerales	Glomeraceae
1102:17211:9484_142	Eukaryota	Fungi	Glomeromycota	Glomeromycetes	Glomerales	Glomeraceae
1102:24618:24045_108	Eukaryota	Fungi	Glomeromycota	Glomeromycetes	Glomerales	Glomeraceae
1108:10931:4164_095	Eukaryota	Fungi	Glomeromycota	Glomeromycetes	Glomerales	Glomeraceae
1108:12875:21795_108	Eukaryota	Fungi	Glomeromycota	Glomeromycetes	Glomerales	Glomeraceae
1101:19012:9770_162	Eukaryota	Fungi	Glomeromycota	Glomeromycetes	Glomerales	Glomeraceae
2110:20109:17368_031	Eukaryota	Fungi	Glomeromycota	Glomeromycetes	Glomerales	Glomeraceae
1104:17203:6462_114	Eukaryota	Fungi	Glomeromycota	Glomeromycetes	Glomerales	Glomeraceae
1106:17576:24990_036	Eukaryota	Fungi	Glomeromycota	Glomeromycetes	Glomerales	Glomeraceae
1104:19558:4853_083	Eukaryota	Fungi	Glomeromycota	Glomeromycetes	Glomerales	Glomeraceae
2105:21803:17906_108	Eukaryota	Fungi	Glomeromycota	Glomeromycetes	Glomerales	Glomeraceae
1101:13731:3965_077	Eukaryota	Fungi	Glomeromycota	Glomeromycetes	Glomerales	Glomeraceae
1101:10354:9391_242	Eukaryota	Fungi	Glomeromycota	Glomeromycetes	Glomerales	Glomeraceae
1101:22918:11988_095	Eukaryota	Fungi	Glomeromycota	Glomeromycetes	Glomerales	Glomeraceae
1106:23009:14896_077	Eukaryota	Fungi	Glomeromycota	Glomeromycetes	Glomerales	Glomeraceae
1102:12198:13234_011	Eukaryota	Fungi	Glomeromycota	Glomeromycetes	Glomerales	Glomeraceae
1101:26877:8418_202	Eukaryota	Fungi	Glomeromycota	Glomeromycetes	Glomerales	Glomeraceae
1104:3587:12278_134	Eukaryota	Fungi	Glomeromycota	Glomeromycetes	Glomerales	Glomeraceae
1103:24462:16619_246	Eukaryota	Fungi	Glomeromycota	Glomeromycetes	Glomerales	Glomeraceae
1108:23202:25862_185	Eukaryota	Fungi	Glomeromycota	Glomeromycetes	Glomerales	Glomeraceae
1104:19808:13001_077	Eukaryota	Fungi	Glomeromycota	Glomeromycetes	Glomerales	Glomeraceae
1112:20741:19916_050	Eukaryota	Fungi	Glomeromycota	Glomeromycetes	Glomerales	Glomeraceae
1102:23157:22104_225	Eukaryota	Fungi	Glomeromycota	Glomeromycetes	Glomerales	Glomeraceae
1112:19952:4058_231	Eukaryota	Fungi	Glomeromycota	Glomeromycetes	Glomerales	Glomeraceae
1101:20582:7115_154	Eukaryota	Fungi	Glomeromycota	Glomeromycetes	Glomerales	Glomeraceae
1110:14041:4969_049	Eukaryota	Fungi	Glomeromycota	Glomeromycetes	Glomerales	Glomeraceae
2112:3168:10857_163	Eukaryota	Fungi	Glomeromycota	Glomeromycetes	Glomerales	Glomeraceae
2104:10430:4943_223	Eukaryota	Fungi	Glomeromycota	Glomeromycetes	Glomerales	Glomeraceae
2113:28223:19299_032	Eukaryota	Fungi	Glomeromycota	Glomeromycetes	Glomerales	Glomeraceae
2114:15425:13828_077	Eukaryota	Fungi	Glomeromycota	Glomeromycetes	Glomerales	Glomeraceae
1101:3791:18161_208	Eukaryota	Fungi	Glomeromycota	Glomeromycetes	Glomerales	Glomeraceae
2108:20734:20082_039	Eukaryota	Fungi	Glomeromycota	Glomeromycetes	Glomerales	Glomeraceae
1102:22525:14782_078	Eukaryota	Fungi	Glomeromycota	Glomeromycetes	Glomerales	Glomeraceae
1110:14419:20283_036	Eukaryota	Fungi	Glomeromycota	Glomeromycetes	Glomerales	Glomeraceae
1102:17189:20859_033	Eukaryota	Fungi	Glomeromycota	Glomeromycetes	Glomerales	Glomeraceae
1107:16628:7066_112	Eukaryota	Fungi	Glomeromycota	Glomeromycetes	Glomerales	Glomeraceae
2110:25821:18585_087	Eukaryota	Fungi	Glomeromycota	Glomeromycetes	Glomerales	Glomeraceae
1105:16500:8716_015	Eukaryota	Fungi	Glomeromycota	Glomeromycetes	Glomerales	Glomeraceae
1102:11348:10014_066	Eukaryota	Fungi	Glomeromycota	Glomeromycetes	Glomerales	Glomeraceae
2106:12102:13604_013	Eukaryota	Fungi	Glomeromycota	Glomeromycetes	Glomerales	Glomeraceae
2104:26821:12274_037	Eukaryota	Fungi	Glomeromycota	Glomeromycetes	Glomerales	Glomeraceae
1101:19324:9792_095	Eukaryota	Fungi	Glomeromycota	Glomeromycetes	Glomerales	Glomeraceae
1101:23620:8946_075	Eukaryota	Fungi	Glomeromycota	Glomeromycetes	Glomerales	Glomeraceae
1101:18619:16839_048	Eukaryota	Fungi	Glomeromycota	Glomeromycetes	Glomerales	Glomeraceae
1102:18219:26063_015	Eukaryota	Fungi	Glomeromycota	Glomeromycetes	Glomerales	Glomeraceae
1104:28827:19691_225	Eukaryota	Fungi	Glomeromycota	Glomeromycetes	Glomerales	Glomeraceae
2104:12448:10080_115	Eukaryota	Fungi	Glomeromycota	Glomeromycetes	Glomerales	Glomeraceae
1101:21727:10019_072	Eukaryota	Fungi	Glomeromycota	Glomeromycetes	Glomerales	Glomeraceae
2113:22869:7825_215	Eukaryota	Fungi	Glomeromycota	Glomeromycetes	Glomerales	Glomeraceae
1102:20267:19904_142	Eukaryota	Fungi	Glomeromycota	Glomeromycetes	Glomerales	Glomeraceae
1103:17650:4847_108	Eukaryota	Fungi	Glomeromycota	Glomeromycetes	Glomerales	Glomeraceae
1103:12959:11162_178	Eukaryota	Fungi	Glomeromycota	Glomeromycetes	Glomerales	Glomeraceae
1107:15712:10768_217	Eukaryota	Fungi	Glomeromycota	Glomeromycetes	Glomerales	Glomeraceae
2106:9441:12585_098	Eukaryota	Fungi	Glomeromycota	Glomeromycetes	Glomerales	Glomeraceae
1101:25826:14446_106	Eukaryota	Fungi	Glomeromycota	Glomeromycetes	Glomerales	Glomeraceae
2114:26056:13308_095	Eukaryota	Fungi	Glomeromycota	Glomeromycetes	Glomerales	Glomeraceae
1102:7678:4067_220	Eukaryota	Fungi	Glomeromycota	Glomeromycetes	Glomerales	Glomeraceae
1101:17169:22306_077	Eukaryota	Fungi	Glomeromycota	Glomeromycetes	Glomerales	Glomeraceae
2104:8814:11719_242	Eukaryota	Fungi	Glomeromycota	Glomeromycetes	Glomerales	Glomeraceae
2106:13718:26059_115	Eukaryota	Fungi	Glomeromycota	Glomeromycetes	Glomerales	Glomeraceae
1107:7861:15922_246	Eukaryota	Fungi	Glomeromycota	Glomeromycetes	Glomerales	Glomeraceae
2107:27203:10656_136	Eukaryota	Fungi	Glomeromycota	Glomeromycetes	Glomerales	Glomeraceae
1104:14285:1898_239	Eukaryota	Fungi	Glomeromycota	Glomeromycetes	Glomerales	Glomeraceae
1101:24126:20127_077	Eukaryota	Fungi	Glomeromycota	Glomeromycetes	Glomerales	Glomeraceae
1103:22480:6952_033	Eukaryota	Fungi	Glomeromycota	Glomeromycetes	Glomerales	Glomeraceae
1110:1947:14148_084	Eukaryota	Fungi	Glomeromycota	Glomeromycetes	Glomerales	Glomeraceae
2113:15073:24490_178	Eukaryota	Fungi	Glomeromycota	Glomeromycetes	Glomerales	Glomeraceae
2111:19293:7983_046	Eukaryota	Fungi	Glomeromycota	Glomeromycetes	Glomerales	Glomeraceae
2113:24826:5757_194	Eukaryota	Fungi	Glomeromycota	Glomeromycetes	Glomerales	Glomeraceae
1101:12286:4576_219	Eukaryota	Fungi	Glomeromycota	Glomeromycetes
2108:27281:14630_104	Eukaryota	Fungi	Glomeromycota	Glomeromycetes
1104:21085:16577_032	Eukaryota	Fungi	Glomeromycota	Glomeromycetes
1102:23288:3795_142	Eukaryota	Fungi	Glomeromycota	Glomeromycetes
1113:1767:15499_049	Eukaryota	Fungi	Glomeromycota	Glomeromycetes
1101:16410:5665_066	Eukaryota	Fungi	Glomeromycota	Glomeromycetes
1101:12814:12387_078	Eukaryota	Fungi	Glomeromycota	Glomeromycetes
1110:6520:6437_053	Eukaryota	Fungi	Glomeromycota	Glomeromycetes
1107:15661:23224_002	Eukaryota	Fungi			Kickxellales	Kickxellaceae	Ramicandelaber
2108:13317:20062_201	Eukaryota	Fungi			Kickxellales	Kickxellaceae	Ramicandelaber
1102:6270:18907_021	Eukaryota	Fungi			Kickxellales	Kickxellaceae	Ramicandelaber
2104:17136:1814_037	Eukaryota	Fungi			Kickxellales	Kickxellaceae	Ramicandelaber
1101:7528:7285_159	Eukaryota	Fungi			Mortierellales	Mortierellaceae	Mortierella	Mortierella macrocystis
1112:17510:26283_008	Eukaryota	Fungi			Mortierellales	Mortierellaceae	Mortierella
2114:20288:14661_245	Eukaryota	Fungi			Mortierellales	Mortierellaceae	Mortierella
1102:10591:9018_141	Eukaryota	Fungi			Mortierellales	Mortierellaceae	Mortierella
1103:12805:4417_180	Eukaryota	Fungi			Mortierellales	Mortierellaceae	Mortierella
2103:16708:9999_093	Eukaryota	Fungi			Mortierellales	Mortierellaceae	Mortierella
1105:17915:24496_144	Eukaryota	Fungi			Mortierellales	Mortierellaceae	Mortierella
2101:12183:15446_056	Eukaryota	Fungi			Mortierellales	Mortierellaceae	Mortierella
1102:24610:12888_057	Eukaryota	Fungi			Mortierellales	Mortierellaceae	Mortierella
2105:15172:13126_076	Eukaryota	Fungi			Mortierellales	Mortierellaceae	Mortierella
1107:12721:19316_101	Eukaryota	Fungi			Mortierellales	Mortierellaceae	Mortierella
1101:16918:21802_150	Eukaryota	Fungi			Mortierellales	Mortierellaceae	Mortierella
2107:3491:13767_177	Eukaryota	Fungi			Mortierellales	Mortierellaceae	Mortierella
1104:16376:18793_029	Eukaryota	Fungi			Mortierellales	Mortierellaceae	Mortierella
1107:11643:18390_095	Eukaryota	Fungi			Mortierellales	Mortierellaceae	Mortierella
1103:6423:9389_234	Eukaryota	Fungi			Mortierellales	Mortierellaceae	Mortierella
2108:5100:10929_095	Eukaryota	Fungi			Mortierellales	Mortierellaceae	Mortierella
1109:12104:8090_095	Eukaryota	Fungi			Mortierellales	Mortierellaceae	Mortierella
2103:7922:15874_013	Eukaryota	Fungi			Mortierellales	Mortierellaceae	Mortierella
1101:20515:19568_128	Eukaryota	Fungi			Mucorales	Cunninghamellaceae	Gongronella	Gongronella sp. 11 KF-2011a
1111:15172:14597_104	Eukaryota	Fungi			Mucorales	Umbelopsidaceae	Umbelopsis
2103:24838:19660_117	Eukaryota	Fungi			Mucorales	Umbelopsidaceae	Umbelopsis
1102:11393:20434_209	Eukaryota	Fungi			Mucorales	Umbelopsidaceae	Umbelopsis
1104:10714:5310_002	Eukaryota	Fungi
1103:15275:19971_167	Eukaryota	Fungi
1111:14171:3639_190	Eukaryota	Fungi
2112:6996:24835_170	Eukaryota	Fungi
2105:27242:12524_086	Eukaryota	Fungi
2101:24507:18913_155	Eukaryota	Fungi
1106:8327:16710_094	Eukaryota	Fungi
1105:27542:18487_047	Eukaryota	Fungi
2102:13975:12096_155	Eukaryota	Fungi
1101:12046:20587_176	Eukaryota	Fungi
1101:18650:20224_199	Eukaryota	Fungi
1101:13137:12312_090	Eukaryota	Fungi
1105:9655:14001_230	Eukaryota	Fungi
1108:20697:25247_209	Eukaryota	Fungi
1104:25044:4890_173	Eukaryota	Fungi
2101:21656:16150_062	Eukaryota	Fungi
1112:15124:6711_107	Eukaryota	Fungi
1104:14199:21741_110	Eukaryota	Fungi
1103:10599:19190_097	Eukaryota	Fungi
2113:14895:23497_138	Eukaryota	Fungi
1101:19124:13364_081	Eukaryota	Fungi
2103:10577:10301_125	Eukaryota	Fungi
1111:23970:21088_108	Eukaryota	Fungi
1103:18225:7661_136	Eukaryota	Fungi
1105:4282:11520_179	Eukaryota	Fungi
2110:20863:23531_112	Eukaryota	Fungi
1101:8555:6842_048	Eukaryota	Fungi
1105:18475:4174_222	Eukaryota	Fungi
1106:24912:5796_039	Eukaryota	Fungi
2102:19532:23188_081	Eukaryota	Fungi
1105:5092:7197_002	Eukaryota	Fungi
2114:15059:23598_137	Eukaryota	Fungi
1104:16327:22916_001	Eukaryota	Fungi
1107:18070:10354_172	Eukaryota	Fungi
1101:28429:14057_164	Eukaryota	Fungi
1106:23550:5402_240	Eukaryota	Fungi
1110:16863:16019_157	Eukaryota	Fungi
2107:22550:19638_181	Eukaryota	Fungi
1107:26331:16396_182	Eukaryota	Fungi
1102:17495:8428_097	Eukaryota	Fungi
2114:16001:13257_219	Eukaryota	Fungi
1105:24723:24893_041	Eukaryota	Fungi
1101:15432:18258_017	Eukaryota	Fungi
1101:19825:4333_113	Eukaryota	Fungi
1111:20258:27056_021	Eukaryota	Fungi
1103:28103:10779_207	Eukaryota	Fungi
1101:16779:24450_148	Eukaryota	Fungi
1101:12169:9340_065	Eukaryota	Fungi
1102:25991:9020_095	Eukaryota	Fungi
2104:19740:8795_057	Eukaryota	Fungi
1101:18354:22522_021	Eukaryota	Fungi
1102:13328:20556_207	Eukaryota	Fungi
1105:19252:23763_098	Eukaryota	Fungi
1102:22340:24381_209	Eukaryota	Fungi
1101:15654:6565_239	Eukaryota	Fungi
1104:23050:22624_019	Eukaryota	Fungi
1101:21965:9945_239	Eukaryota	Fungi
1102:11343:23396_165	Eukaryota	Fungi
1102:25034:16683_110	Eukaryota	Fungi
1101:14434:24850_034	Eukaryota	Fungi
1104:3782:17817_017	Eukaryota	Fungi
1113:19090:6541_143	Eukaryota	Fungi
1109:20720:25307_002	Eukaryota	Fungi

## Sheet: After.rarefaction
OTU.no	OTU.code	kingdom	phylum	class	order	family	genus	species	Guild	CLAM.test	Category.In.This.Study	Nreads.Chamaecyparis	Nreads.Pinus	Preads.Chamaecyparis	Preads.Pinus	Total.reads	Nsamples_Chamaecyparis	Nsamples_Pinus	Taxon	Taxon Level	Trophic Mode	Guild	Confidence Ranking	Growth Morphology	Trait	Notes	Citation/Source
F_001	2113:6221:18993_025	Fungi	Ascomycota	Leotiomycetes	Helotiales	Helotiaceae	Meliniomyces	0	Ectomycorrhizal-Endophyte-Ericoid Mycorrhizal-Litter Saprotroph-Orchid Mycorrhizal	Generalist	Ectomycorrhizal	23713	10619	7.55191	10.4108	34332	110	44	Meliniomyces	13	Saprotroph-Symbiotroph	Ectomycorrhizal-Endophyte-Ericoid Mycorrhizal-Litter Saprotroph-Orchid Mycorrhizal	Probable	Dark Septate Endophyte	NULL	NULL	Tedersoo L, et al. 2014. Science 346:1256688
F_002	1108:21739:19615_227	Fungi	Basidiomycota	Agaricomycetes	Agaricales	Tricholomataceae	Mycena	0	Leaf Saprotroph-Plant Pathogen-Undefined Saprotroph-Wood Saprotroph	Generalist	Saprotroph-Endophyte	22783	2006	7.25573	1.96667	24789	58	6	Mycena	13	Pathotroph-Saprotroph	Leaf Saprotroph-Plant Pathogen-Undefined Saprotroph-Wood Saprotroph	Probable	Agaricoid	NULL	NULL	Grgurinovic CA, Simpson JA. 2001. Fungal Diversity 8:97-127; Tedersoo L, et al. 2014. Science 346:1256688; http://www.apsnet.org/publications/commonnames/Pages/default.aspx
F_003	1103:21322:15482_225	Fungi	Glomeromycota	Glomeromycetes	Glomerales	Glomeraceae	Rhizophagus	0	Arbuscular Mycorrhizal	Generalist	Arbuscular-Mycorrhizal	21533	28	6.85764	0.027451	21561	94	6	Rhizophagus	13	Symbiotroph	Arbuscular Mycorrhizal	Highly Probable	NULL	NULL	NULL	Redecker D, et al. 2013. Mycorrhiza 23:515-531
F_004	2104:10889:10851_245	Fungi	Ascomycota	0	0	0	0	0	-	Generalist	Unclassified	13619	4034	4.33726	3.9549	17653	90	26	-	-	-	-	-	-	-	Unassigned	-
F_005	1104:10127:15692_217	Fungi	Ascomycota	Leotiomycetes	0	Myxotrichaceae	Oidiodendron	0	Ericoid Mycorrhizal	Generalist	Ericoid-Mycorrhizal	10466	2682	3.33312	2.62941	13148	88	35	Oidiodendron	13	Pathotroph-Symbiotroph	Ericoid Mycorrhizal	Probable	Dark Septate Endophyte	NULL	NULL	Newsham 2011. New Phytologist 190:783-793 (as DSE)
F_006	2104:10440:20490_186	Fungi	Ascomycota	Eurotiomycetes	Chaetothyriales	Herpotrichiellaceae	Cladophialophora	0	Undefined Saprotroph	Generalist	Saprotroph-Endophyte	11137	968	3.54682	0.94902	12105	83	16	Cladophialophora	13	Saprotroph	Undefined Saprotroph	Probable	Facultative Yeast	NULL	NULL	James TY, et al. 2006. Nature 443:818-822
F_007	1109:25088:25553_218	Fungi	Ascomycota	0	0	0	0	0	-	Too_rare	Unclassified	11249	278	3.58248	0.272549	11527	27	2	-	-	-	-	-	-	-	Unassigned	-
F_008	2114:5761:13621_032	Fungi	Basidiomycota	Agaricomycetes	0	0	0	0	-	Generalist	Unclassified	10366	498	3.30127	0.488235	10864	49	9	-	-	-	-	-	-	-	Unassigned	-
F_009	1101:18961:11186_082	Fungi	Ascomycota	Neolectomycetes	Neolectales	Neolectaceae	Neolecta	Neolecta vitellina	Undefined Saprotroph	Pinus	Saprotroph-Endophyte	0	10412	0	10.2078	10412	0	18	Neolecta	13	Saprotroph	Undefined Saprotroph	Probable	NULL	NULL	NULL	Tedersoo L, et al. 2014. Science 346:1256688
F_010	2107:2061:15838_141	Fungi	Ascomycota	0	0	0	0	0	-	Generalist	Unclassified	5953	3100	1.89586	3.03922	9053	91	30	-	-	-	-	-	-	-	Unassigned	-
F_011	1109:5769:16245_215	Fungi	Ascomycota	0	0	0	0	0	-	Generalist	Unclassified	8793	259	2.80032	0.253922	9052	31	4	-	-	-	-	-	-	-	Unassigned	-
F_012	1101:28707:20334_001	Fungi	Ascomycota	Leotiomycetes	Helotiales	0	Phialocephala	0	Endophyte	Generalist	Saprotroph-Endophyte	6219	2272	1.98057	2.22745	8491	39	6	Phialocephala	13	Symbiotroph	Endophyte	Highly Probable	NULL	NULL	Dark Septate Endophyte, known from plant roots.	Newsham 2011. New Phytologist 190:783-793 (as DSE)
F_013	1104:27751:19024_026	Fungi	Basidiomycota	Agaricomycetes	0	0	0	0	-	Pinus	Unclassified	1608	6693	0.512102	6.56176	8301	7	15	-	-	-	-	-	-	-	Unassigned	-
F_014	2104:26466:12193_019	Fungi	Ascomycota	0	0	0	0	0	-	Generalist	Unclassified	7154	569	2.27834	0.557843	7723	63	10	-	-	-	-	-	-	-	Unassigned	-
F_015	1105:17564:7849_016	Fungi	Basidiomycota	Agaricomycetes	0	0	0	0	-	Generalist	Unclassified	7317	383	2.33025	0.37549	7700	66	10	-	-	-	-	-	-	-	Unassigned	-
F_016	1104:10714:5310_002	Fungi	0	0	0	0	0	0	-	Generalist	Unclassified	1327	5419	0.422611	5.31275	6746	59	45	-	-	-	-	-	-	-	Unassigned	-
F_017	1106:16081:5237_063	Fungi	Ascomycota	0	0	0	0	0	-	Generalist	Unclassified	5483	816	1.74618	0.8	6299	101	27	-	-	-	-	-	-	-	Unassigned	-
F_018	1114:21127:17599_153	Fungi	Ascomycota	0	0	0	0	0	-	Generalist	Unclassified	4856	1158	1.5465	1.13529	6014	67	18	-	-	-	-	-	-	-	Unassigned	-
F_019	2101:7666:6685_169	Fungi	Basidiomycota	Agaricomycetes	Boletales	Rhizopogonaceae	Rhizopogon	0	Ectomycorrhizal	Generalist	Ectomycorrhizal	110	5407	0.0350318	5.30098	5517	10	11	Rhizopogon	13	Symbiotroph	Ectomycorrhizal	Highly Probable	Gasteroid	Hypogeous	Common name - false truffle	Rinaldi AC, et al. 2008. Fungal Diversity 33:1-45; Tedersoo L, et al. 2010. Mycorrhiza 20:217-263; http://mycorrhizas.info/ecmf.html
F_020	2105:10357:2624_067	Fungi	Glomeromycota	Glomeromycetes	Glomerales	Glomeraceae	Glomus	0	Arbuscular Mycorrhizal	Chamaecyparis	Arbuscular-Mycorrhizal	5342	5	1.70127	0.00490196	5347	88	1	Glomeraceae	9	Symbiotroph	Arbuscular Mycorrhizal	Highly Probable	NULL	NULL	NULL	Redecker D, et al. 2013. Mycorrhiza 23:515-531
F_021	1103:15275:19971_167	Fungi	0	0	0	0	0	0	-	Generalist	Unclassified	4432	909	1.41146	0.891176	5341	62	18	-	-	-	-	-	-	-	Unassigned	-
F_022	2106:26459:13696_081	Fungi	Ascomycota	0	0	0	0	0	-	Generalist	Unclassified	3619	1668	1.15255	1.63529	5287	72	23	-	-	-	-	-	-	-	Unassigned	-
F_023	2110:9868:19589_182	Fungi	Basidiomycota	Agaricomycetes	Agaricales	Tricholomataceae	Mycena	0	Leaf Saprotroph-Plant Pathogen-Undefined Saprotroph-Wood Saprotroph	Too_rare	Saprotroph-Endophyte	4368	0	1.39108	0	4368	10	0	Mycena	13	Pathotroph-Saprotroph	Leaf Saprotroph-Plant Pathogen-Undefined Saprotroph-Wood Saprotroph	Probable	Agaricoid	NULL	NULL	Grgurinovic CA, Simpson JA. 2001. Fungal Diversity 8:97-127; Tedersoo L, et al. 2014. Science 346:1256688; http://www.apsnet.org/publications/commonnames/Pages/default.aspx
F_024	1108:20179:19211_151	Fungi	Basidiomycota	Agaricomycetes	Boletales	Suillaceae	Suillus	Suillus bovinus	Ectomycorrhizal	Generalist	Ectomycorrhizal	1131	3227	0.360191	3.16373	4358	13	7	Suillus	13	Symbiotroph	Ectomycorrhizal	Highly Probable	Boletoid	NULL	NULL	Rinaldi AC, et al. 2008. Fungal Diversity 33:1-45; Tedersoo L, et al. 2010. Mycorrhiza 20:217-263; http://mycorrhizas.info/ecmf.html
F_025	2102:17000:17358_146	Fungi	Basidiomycota	Agaricomycetes	Russulales	Russulaceae	Lactarius	0	Ectomycorrhizal	Generalist	Ectomycorrhizal	1058	3227	0.336943	3.16373	4285	11	7	Lactarius	13	Symbiotroph	Ectomycorrhizal	Highly Probable	Agaricoid	NULL	Common name - milk-cap	Rinaldi AC, et al. 2008. Fungal Diversity 33:1-45; Tedersoo L, et al. 2010. Mycorrhiza 20:217-263; http://mycorrhizas.info/ecmf.html
F_026	2112:8616:12838_008	Fungi	Ascomycota	0	0	0	0	0	-	Generalist	Unclassified	3504	190	1.11592	0.186275	3694	44	7	-	-	-	-	-	-	-	Unassigned	-
F_027	1101:27697:18659_202	Fungi	Glomeromycota	Glomeromycetes	Glomerales	Glomeraceae	0	0	Arbuscular Mycorrhizal	Generalist	Arbuscular-Mycorrhizal	3273	36	1.04236	0.0352941	3309	73	5	Glomeraceae	9	Symbiotroph	Arbuscular Mycorrhizal	Highly Probable	NULL	NULL	NULL	Redecker D, et al. 2013. Mycorrhiza 23:515-531
F_028	1102:10622:10133_070	Fungi	Ascomycota	Leotiomycetes	Helotiales	0	0	0	-	Generalist	Unclassified	2797	254	0.890764	0.24902	3051	24	5	-	-	-	-	-	-	-	Unassigned	-
F_029	1106:12197:5385_127	Fungi	Ascomycota	0	0	0	0	0	-	Generalist	Unclassified	703	1835	0.223885	1.79902	2538	30	16	-	-	-	-	-	-	-	Unassigned	-
F_030	1101:15833:9686_108	Fungi	Ascomycota	0	0	0	0	0	-	Generalist	Unclassified	2411	74	0.767834	0.072549	2485	45	5	-	-	-	-	-	-	-	Unassigned	-
F_031	1101:14408:6030_226	Fungi	Ascomycota	Leotiomycetes	Helotiales	Dermateaceae	0	0	-	Generalist	Unclassified	2162	158	0.688535	0.154902	2320	48	7	-	-	-	-	-	-	-	Unassigned	-
F_032	2106:19998:5227_074	Fungi	Basidiomycota	Agaricomycetes	Agaricales	Cortinariaceae	Cortinarius	Cortinarius vibratilis	Ectomycorrhizal	Too_rare	Ectomycorrhizal	17	2215	0.00541401	2.17157	2232	3	7	Cortinarius	13	Symbiotroph	Ectomycorrhizal	Highly Probable	NULL	NULL	NULL	Rinaldi AC, et al. 2008. Fungal Diversity 33:1-45; Tedersoo L, et al. 2010. Mycorrhiza 20:217-263; http://mycorrhizas.info/ecmf.html
F_033	1101:12269:11766_205	Fungi	Ascomycota	Eurotiomycetes	Chaetothyriales	Herpotrichiellaceae	0	0	-	Generalist	Unclassified	2080	124	0.66242	0.121569	2204	49	8	-	-	-	-	-	-	-	Unassigned	-
F_034	1101:3791:18161_208	Fungi	Glomeromycota	Glomeromycetes	Glomerales	Glomeraceae	0	0	Arbuscular Mycorrhizal	Chamaecyparis	Arbuscular-Mycorrhizal	2099	0	0.668471	0	2099	59	0	Glomeraceae	9	Symbiotroph	Arbuscular Mycorrhizal	Highly Probable	NULL	NULL	NULL	Redecker D, et al. 2013. Mycorrhiza 23:515-531
F_035	2113:9866:7109_212	Fungi	Basidiomycota	Agaricomycetes	0	0	0	0	-	Too_rare	Unclassified	2045	44	0.651274	0.0431373	2089	5	2	-	-	-	-	-	-	-	Unassigned	-
F_036	1101:17187:22505_198	Fungi	Glomeromycota	Glomeromycetes	Glomerales	Glomeraceae	Rhizophagus	0	Arbuscular Mycorrhizal	Chamaecyparis	Arbuscular-Mycorrhizal	2086	0	0.664331	0	2086	70	0	Rhizophagus	13	Symbiotroph	Arbuscular Mycorrhizal	Highly Probable	NULL	NULL	NULL	Redecker D, et al. 2013. Mycorrhiza 23:515-531
F_037	2105:10609:6097_204	Fungi	Basidiomycota	Agaricomycetes	0	0	0	0	-	Generalist	Unclassified	1550	524	0.493631	0.513725	2074	20	6	-	-	-	-	-	-	-	Unassigned	-
F_038	1101:20190:4171_231	Fungi	Glomeromycota	Glomeromycetes	Glomerales	Glomeraceae	0	0	Arbuscular Mycorrhizal	Chamaecyparis	Arbuscular-Mycorrhizal	1933	0	0.615605	0	1933	66	0	Glomeraceae	9	Symbiotroph	Arbuscular Mycorrhizal	Highly Probable	NULL	NULL	NULL	Redecker D, et al. 2013. Mycorrhiza 23:515-531
F_039	1106:24502:23068_106	Fungi	Glomeromycota	Glomeromycetes	Glomerales	Glomeraceae	Glomus	0	Arbuscular Mycorrhizal	Chamaecyparis	Arbuscular-Mycorrhizal	1883	3	0.599682	0.00294118	1886	78	1	Glomeraceae	9	Symbiotroph	Arbuscular Mycorrhizal	Highly Probable	NULL	NULL	NULL	Redecker D, et al. 2013. Mycorrhiza 23:515-531
F_040	1106:19854:2175_052	Fungi	Ascomycota	0	0	0	0	0	-	Too_rare	Unclassified	1505	373	0.479299	0.365686	1878	9	1	-	-	-	-	-	-	-	Unassigned	-
F_041	2114:12462:13899_119	Fungi	Basidiomycota	Agaricomycetes	Agaricales	0	0	0	-	Too_rare	Unclassified	1822	13	0.580255	0.0127451	1835	9	1	-	-	-	-	-	-	-	Unassigned	-
F_042	1101:3804:13779_193	Fungi	Glomeromycota	Glomeromycetes	Glomerales	Glomeraceae	Glomus	0	Arbuscular Mycorrhizal	Too_rare	Arbuscular-Mycorrhizal	1769	0	0.563376	0	1769	41	0	Glomeraceae	9	Symbiotroph	Arbuscular Mycorrhizal	Highly Probable	NULL	NULL	NULL	Redecker D, et al. 2013. Mycorrhiza 23:515-531
F_043	2102:17169:18660_141	Fungi	Basidiomycota	Agaricomycetes	0	0	0	0	-	Generalist	Unclassified	1232	528	0.392357	0.517647	1760	16	6	-	-	-	-	-	-	-	Unassigned	-
F_044	1104:14830:22860_247	Fungi	Ascomycota	Leotiomycetes	Helotiales	0	0	0	-	Generalist	Unclassified	1582	110	0.503822	0.107843	1692	33	6	-	-	-	-	-	-	-	Unassigned	-
F_045	2104:12843:6835_130	Fungi	Ascomycota	Leotiomycetes	0	Myxotrichaceae	Oidiodendron	0	Ericoid Mycorrhizal	Generalist	Ericoid-Mycorrhizal	312	1307	0.0993631	1.28137	1619	26	22	Oidiodendron	13	Pathotroph-Symbiotroph	Ericoid Mycorrhizal	Probable	Dark Septate Endophyte	NULL	NULL	Newsham 2011. New Phytologist 190:783-793 (as DSE)
F_046	2102:18565:7682_090	Fungi	Ascomycota	0	0	0	0	0	-	Generalist	Unclassified	297	1307	0.094586	1.28137	1604	20	14	-	-	-	-	-	-	-	Unassigned	-
F_047	2106:21189:8252_189	Fungi	Ascomycota	Leotiomycetes	Helotiales	0	0	0	-	Too_rare	Unclassified	1519	64	0.483758	0.0627451	1583	27	3	-	-	-	-	-	-	-	Unassigned	-
F_048	1101:14064:5689_107	Fungi	Ascomycota	0	0	0	0	0	-	Generalist	Unclassified	1156	419	0.368153	0.410784	1575	31	12	-	-	-	-	-	-	-	Unassigned	-
F_049	1112:24155:9286_153	Fungi	Basidiomycota	Agaricomycetes	Russulales	Russulaceae	Lactarius	0	Ectomycorrhizal	Too_rare	Ectomycorrhizal	375	1162	0.119427	1.13922	1537	7	6	Lactarius	13	Symbiotroph	Ectomycorrhizal	Highly Probable	Agaricoid	NULL	Common name - milk-cap	Rinaldi AC, et al. 2008. Fungal Diversity 33:1-45; Tedersoo L, et al. 2010. Mycorrhiza 20:217-263; http://mycorrhizas.info/ecmf.html
F_050	1104:12498:25892_220	Fungi	Basidiomycota	Agaricomycetes	Agaricales	0	0	0	-	Too_rare	Unclassified	1441	18	0.458917	0.0176471	1459	16	2	-	-	-	-	-	-	-	Unassigned	-
F_051	1101:11806:11755_032	Fungi	Ascomycota	Leotiomycetes	Helotiales	Dermateaceae	Rhizodermea	Rhizodermea veluwensis	Undefined Saprotroph	Generalist	Saprotroph-Endophyte	1319	136	0.420064	0.133333	1455	61	12	Rhizodermea	13	Saprotroph	Undefined Saprotroph	Probable	NULL	NULL	NULL	Tedersoo L, et al. 2014. Science 346:1256688
F_052	1107:13592:14744_246	Fungi	Glomeromycota	Glomeromycetes	Glomerales	Glomeraceae	0	0	Arbuscular Mycorrhizal	Chamaecyparis	Arbuscular-Mycorrhizal	1378	0	0.438854	0	1378	67	0	Glomeraceae	9	Symbiotroph	Arbuscular Mycorrhizal	Highly Probable	NULL	NULL	NULL	Redecker D, et al. 2013. Mycorrhiza 23:515-531
F_053	1101:13080:7968_168	Fungi	Ascomycota	0	0	0	0	0	-	Generalist	Unclassified	1176	194	0.374522	0.190196	1370	31	6	-	-	-	-	-	-	-	Unassigned	-
F_054	2105:28275:9258_120	Fungi	Ascomycota	Leotiomycetes	0	0	0	0	-	Generalist	Unclassified	1123	238	0.357643	0.233333	1361	79	25	-	-	-	-	-	-	-	Unassigned	-
F_055	2112:11739:6896_235	Fungi	Ascomycota	Eurotiomycetes	Chaetothyriales	Herpotrichiellaceae	Cladophialophora	0	Undefined Saprotroph	Too_rare	Saprotroph-Endophyte	1348	13	0.429299	0.0127451	1361	11	1	Cladophialophora	13	Saprotroph	Undefined Saprotroph	Probable	Facultative Yeast	NULL	NULL	James TY, et al. 2006. Nature 443:818-822
F_056	1103:9902:20039_051	Fungi	Basidiomycota	Agaricomycetes	0	0	0	0	-	Generalist	Unclassified	1294	45	0.412102	0.0441176	1339	34	3	-	-	-	-	-	-	-	Unassigned	-
F_057	1113:5076:14238_036	Fungi	Ascomycota	0	0	0	0	0	-	Too_rare	Unclassified	1140	178	0.363057	0.17451	1318	4	1	-	-	-	-	-	-	-	Unassigned	-
F_058	2108:10839:17467_003	Fungi	Basidiomycota	Agaricomycetes	Cantharellales	Hydnaceae	Hydnum	0	Ectomycorrhizal	Too_rare	Ectomycorrhizal	416	895	0.132484	0.877451	1311	6	2	Hydnum	13	Symbiotroph	Ectomycorrhizal	Highly Probable	Hydnoid	NULL	NULL	Rinaldi AC, et al. 2008. Fungal Diversity 33:1-45; Tedersoo L, et al. 2010. Mycorrhiza 20:217-263; http://mycorrhizas.info/ecmf.html
F_059	1101:14082:12926_149	Fungi	Ascomycota	0	0	0	0	0	-	Generalist	Unclassified	1247	15	0.397134	0.0147059	1262	76	3	-	-	-	-	-	-	-	Unassigned	-
F_060	1103:20982:21280_244	Fungi	Basidiomycota	Agaricomycetes	Agaricales	Cortinariaceae	Cortinarius	0	Ectomycorrhizal	Too_rare	Ectomycorrhizal	138	1095	0.043949	1.07353	1233	4	1	Cortinarius	13	Symbiotroph	Ectomycorrhizal	Highly Probable	NULL	NULL	NULL	Rinaldi AC, et al. 2008. Fungal Diversity 33:1-45; Tedersoo L, et al. 2010. Mycorrhiza 20:217-263; http://mycorrhizas.info/ecmf.html
F_061	1105:17355:19500_133	Fungi	Ascomycota	0	0	0	0	0	-	Too_rare	Unclassified	1201	31	0.382484	0.0303922	1232	11	2	-	-	-	-	-	-	-	Unassigned	-
F_062	1101:9681:18121_138	Fungi	Ascomycota	Leotiomycetes	Helotiales	Helotiaceae	0	0	-	Too_rare	Unclassified	1219	0	0.388217	0	1219	4	0	-	-	-	-	-	-	-	Unassigned	-
F_063	1111:19662:6483_080	Fungi	Basidiomycota	Agaricomycetes	Agaricales	Cortinariaceae	Cortinarius	0	Ectomycorrhizal	Too_rare	Ectomycorrhizal	0	1219	0	1.1951	1219	0	1	Cortinarius	13	Symbiotroph	Ectomycorrhizal	Highly Probable	NULL	NULL	NULL	Rinaldi AC, et al. 2008. Fungal Diversity 33:1-45; Tedersoo L, et al. 2010. Mycorrhiza 20:217-263; http://mycorrhizas.info/ecmf.html
F_064	1112:21707:22358_223	Fungi	Ascomycota	Dothideomycetes	Capnodiales	0	0	0	-	Too_rare	Unclassified	1124	0	0.357962	0	1124	13	0	-	-	-	-	-	-	-	Unassigned	-
F_065	2108:11303:14944_188	Fungi	Basidiomycota	Agaricomycetes	Thelephorales	Thelephoraceae	0	0	-	Too_rare	Unclassified	116	957	0.0369427	0.938235	1073	4	4	-	-	-	-	-	-	-	Unassigned	-
F_066	2103:9510:10274_069	Fungi	Basidiomycota	Agaricomycetes	Russulales	Russulaceae	Russula	0	Ectomycorrhizal	Too_rare	Ectomycorrhizal	4	1025	0.00127389	1.0049	1029	1	4	Russula	13	Symbiotroph	Ectomycorrhizal	Highly Probable	Agaricoid	NULL	NULL	Rinaldi AC, et al. 2008. Fungal Diversity 33:1-45; Tedersoo L, et al. 2010. Mycorrhiza 20:217-263; http://mycorrhizas.info/ecmf.html
F_067	1102:22525:14782_078	Fungi	Glomeromycota	Glomeromycetes	Glomerales	Glomeraceae	0	0	Arbuscular Mycorrhizal	Too_rare	Arbuscular-Mycorrhizal	986	0	0.314013	0	986	19	0	Glomeraceae	9	Symbiotroph	Arbuscular Mycorrhizal	Highly Probable	NULL	NULL	NULL	Redecker D, et al. 2013. Mycorrhiza 23:515-531
F_068	2110:25506:5436_104	Fungi	Basidiomycota	Agaricomycetes	Thelephorales	Thelephoraceae	Pseudotomentella	0	Ectomycorrhizal	Too_rare	Ectomycorrhizal	12	957	0.00382166	0.938235	969	2	6	Pseudotomentella	13	Symbiotroph	Ectomycorrhizal	Possible	Resupinate	NULL	NULL	Rinaldi AC, et al. 2008. Fungal Diversity 33:1-45; Tedersoo L, et al. 2010. Mycorrhiza 20:217-263 (sensu stricto); http://mycorrhizas.info/ecmf.html
F_069	2106:17420:1547_036	Fungi	Basidiomycota	Agaricomycetes	0	0	0	0	-	Too_rare	Unclassified	871	94	0.277389	0.0921569	965	12	2	-	-	-	-	-	-	-	Unassigned	-
F_070	1104:23916:22521_016	Fungi	Ascomycota	Leotiomycetes	Rhytismatales	0	0	0	-	Generalist	Unclassified	928	27	0.295541	0.0264706	955	29	6	-	-	-	-	-	-	-	Unassigned	-
F_071	1109:10512:16147_238	Fungi	Ascomycota	Eurotiomycetes	Eurotiales	Aspergillaceae	0	0	Undefined Saprotroph	Generalist	Saprotroph-Endophyte	711	224	0.226433	0.219608	935	49	20	Eurotiales	7	Saprotroph	Undefined Saprotroph	Possible	Microfungus	NULL	NULL	Sterkenburg E, et al. 2015. New Phytologist 207:1145-1158
F_072	2105:19724:5177_231	Fungi	Ascomycota	Leotiomycetes	Helotiales	Dermateaceae	Pezicula	0	Endophyte-Plant Pathogen-Undefined Saprotroph	Chamaecyparis	Saprotroph-Endophyte	934	0	0.297452	0	934	45	0	Pezicula	13	Pathotroph-Saprotroph	Endophyte-Plant Pathogen-Undefined Saprotroph	Probable	NULL	NULL	Most species in Pezicula are only known as saprobes or harmless endophytes, and occasionally as weak plant pathogens.	Chen C, et al. 2015. Fungal Biology 10.1016/j.funbio.2015.09.013; Tedersoo L, et al. 2014. Science 346:1256688
F_073	1102:5591:9245_116	Fungi	Ascomycota	Sordariomycetes	Hypocreales	Ophiocordycipitaceae	Tolypocladium	0	Animal Pathogen-Clavicipitaceous Endophyte-Fungal Parasite	Generalist	Animal-Pathogen	793	137	0.252548	0.134314	930	51	8	Tolypocladium	13	Pathotroph-Symbiotroph	Animal Pathogen-Clavicipitaceous Endophyte-Fungal Parasite	Possible	NULL	NULL	Endophyte detection method-culture (Gazis et al. 2014)	Gazis R, et al. 2014. Mycologia 106:1090-105; Tedersoo L, et al. 2014. Science 346:1256688; Quant CA. 2014. IMA Fungus. 5: 121-134
F_074	1101:16161:22874_062	Fungi	Basidiomycota	Agaricomycetes	Agaricales	Cortinariaceae	Cortinarius	0	Ectomycorrhizal	Too_rare	Ectomycorrhizal	100	782	0.0318471	0.766667	882	2	3	Cortinarius	13	Symbiotroph	Ectomycorrhizal	Highly Probable	NULL	NULL	NULL	Rinaldi AC, et al. 2008. Fungal Diversity 33:1-45; Tedersoo L, et al. 2010. Mycorrhiza 20:217-263; http://mycorrhizas.info/ecmf.html
F_075	1101:12615:26075_102	Fungi	Ascomycota	Eurotiomycetes	Chaetothyriales	Herpotrichiellaceae	Cladophialophora	Cladophialophora sp. KO-groupA 2014	Undefined Saprotroph	Too_rare	Saprotroph-Endophyte	717	114	0.228344	0.111765	831	28	3	Cladophialophora	13	Saprotroph	Undefined Saprotroph	Probable	Facultative Yeast	NULL	NULL	James TY, et al. 2006. Nature 443:818-822
F_076	2102:21110:13185_102	Fungi	Basidiomycota	Agaricomycetes	Russulales	Russulaceae	Russula	0	Ectomycorrhizal	Too_rare	Ectomycorrhizal	778	34	0.247771	0.0333333	812	9	1	Russula	13	Symbiotroph	Ectomycorrhizal	Highly Probable	Agaricoid	NULL	NULL	Rinaldi AC, et al. 2008. Fungal Diversity 33:1-45; Tedersoo L, et al. 2010. Mycorrhiza 20:217-263; http://mycorrhizas.info/ecmf.html
F_077	1103:14709:26402_131	Fungi	Ascomycota	0	0	0	0	0	-	Too_rare	Unclassified	772	33	0.24586	0.0323529	805	16	2	-	-	-	-	-	-	-	Unassigned	-
F_078	1104:13554:6654_105	Fungi	Basidiomycota	Agaricomycetes	Trechisporales	Hydnodontaceae	Trechispora	0	Wood Saprotroph	Too_rare	Saprotroph-Endophyte	734	63	0.233758	0.0617647	797	21	4	Trechispora	13	Saprotroph	Wood Saprotroph	Highly Probable	Resupinate	White Rot	NULL	Gilbertson RL, Ryvarden L. 1987-1987. North American Polypores. Fungiflora, Oslo; Rinaldi AC, et al. 2008. Fungal Diversity 33:1-45 Uncertain.; Tedersoo L, et al. 2010. Mycorrhiza 20:217-263 (not ECM).
F_079	1106:12025:24816_049	Fungi	Ascomycota	Leotiomycetes	Helotiales	0	0	0	-	Too_rare	Unclassified	772	25	0.24586	0.0245098	797	5	2	-	-	-	-	-	-	-	Unassigned	-
F_080	1105:6576:18838_040	Fungi	Ascomycota	Eurotiomycetes	Eurotiales	Aspergillaceae	Penicillium	0	Undefined Saprotroph	Generalist	Saprotroph-Endophyte	660	109	0.210191	0.106863	769	55	13	Eurotiales	7	Saprotroph	Undefined Saprotroph	Possible	Microfungus	NULL	NULL	Sterkenburg E, et al. 2015. New Phytologist 207:1145-1158
F_081	1110:14419:20283_036	Fungi	Glomeromycota	Glomeromycetes	Glomerales	Glomeraceae	0	0	Arbuscular Mycorrhizal	Generalist	Arbuscular-Mycorrhizal	766	3	0.243949	0.00294118	769	56	2	Glomeraceae	9	Symbiotroph	Arbuscular Mycorrhizal	Highly Probable	NULL	NULL	NULL	Redecker D, et al. 2013. Mycorrhiza 23:515-531
F_082	1107:16454:15829_193	Fungi	Ascomycota	0	0	0	0	0	-	Too_rare	Unclassified	690	40	0.219745	0.0392157	730	30	3	-	-	-	-	-	-	-	Unassigned	-
F_083	1101:19632:19177_245	Fungi	Ascomycota	0	0	0	0	0	-	Too_rare	Unclassified	712	11	0.226752	0.0107843	723	28	3	-	-	-	-	-	-	-	Unassigned	-
F_084	1104:11264:11653_240	Fungi	Basidiomycota	Agaricomycetes	0	0	0	0	-	Too_rare	Unclassified	8	714	0.00254777	0.7	722	1	1	-	-	-	-	-	-	-	Unassigned	-
F_085	1103:3598:13469_156	Fungi	Ascomycota	Eurotiomycetes	0	0	0	0	-	Too_rare	Unclassified	701	10	0.223248	0.00980392	711	7	1	-	-	-	-	-	-	-	Unassigned	-
F_086	1113:21978:14195_004	Fungi	Ascomycota	Dothideomycetes	Capnodiales	0	0	0	-	Too_rare	Unclassified	664	43	0.211465	0.0421569	707	25	3	-	-	-	-	-	-	-	Unassigned	-
F_087	1101:11436:16552_171	Fungi	Ascomycota	0	0	0	0	0	-	Too_rare	Unclassified	683	18	0.217516	0.0176471	701	14	1	-	-	-	-	-	-	-	Unassigned	-
F_088	1107:16628:7066_112	Fungi	Glomeromycota	Glomeromycetes	Glomerales	Glomeraceae	0	0	Arbuscular Mycorrhizal	Chamaecyparis	Arbuscular-Mycorrhizal	699	0	0.222611	0	699	50	0	Glomeraceae	9	Symbiotroph	Arbuscular Mycorrhizal	Highly Probable	NULL	NULL	NULL	Redecker D, et al. 2013. Mycorrhiza 23:515-531
F_089	2103:24531:9258_245	Fungi	Basidiomycota	Agaricomycetes	Agaricales	Cortinariaceae	Cortinarius	0	Ectomycorrhizal	Too_rare	Ectomycorrhizal	690	0	0.219745	0	690	4	0	Cortinarius	13	Symbiotroph	Ectomycorrhizal	Highly Probable	NULL	NULL	NULL	Rinaldi AC, et al. 2008. Fungal Diversity 33:1-45; Tedersoo L, et al. 2010. Mycorrhiza 20:217-263; http://mycorrhizas.info/ecmf.html
F_090	2106:12102:13604_013	Fungi	Glomeromycota	Glomeromycetes	Glomerales	Glomeraceae	0	0	Arbuscular Mycorrhizal	Too_rare	Arbuscular-Mycorrhizal	686	4	0.218471	0.00392157	690	36	1	Glomeraceae	9	Symbiotroph	Arbuscular Mycorrhizal	Highly Probable	NULL	NULL	NULL	Redecker D, et al. 2013. Mycorrhiza 23:515-531
F_091	1101:17337:10327_224	Fungi	Glomeromycota	Glomeromycetes	Glomerales	Glomeraceae	0	0	Arbuscular Mycorrhizal	Too_rare	Arbuscular-Mycorrhizal	681	0	0.216879	0	681	39	0	Glomeraceae	9	Symbiotroph	Arbuscular Mycorrhizal	Highly Probable	NULL	NULL	NULL	Redecker D, et al. 2013. Mycorrhiza 23:515-531
F_092	1102:6893:14838_221	Fungi	Glomeromycota	Glomeromycetes	Glomerales	Glomeraceae	0	0	Arbuscular Mycorrhizal	Chamaecyparis	Arbuscular-Mycorrhizal	677	0	0.215605	0	677	48	0	Glomeraceae	9	Symbiotroph	Arbuscular Mycorrhizal	Highly Probable	NULL	NULL	NULL	Redecker D, et al. 2013. Mycorrhiza 23:515-531
F_093	1102:15331:12183_123	Fungi	Ascomycota	0	0	0	0	0	-	Too_rare	Unclassified	607	64	0.193312	0.0627451	671	24	2	-	-	-	-	-	-	-	Unassigned	-
F_094	1108:29033:16252_002	Fungi	Ascomycota	0	0	0	0	0	-	Too_rare	Unclassified	610	48	0.194268	0.0470588	658	6	3	-	-	-	-	-	-	-	Unassigned	-
F_095	2108:25518:7567_211	Fungi	Basidiomycota	Agaricomycetes	Agaricales	Tricholomataceae	Mycena	0	Leaf Saprotroph-Plant Pathogen-Undefined Saprotroph-Wood Saprotroph	Too_rare	Saprotroph-Endophyte	657	0	0.209236	0	657	1	0	Mycena	13	Pathotroph-Saprotroph	Leaf Saprotroph-Plant Pathogen-Undefined Saprotroph-Wood Saprotroph	Probable	Agaricoid	NULL	NULL	Grgurinovic CA, Simpson JA. 2001. Fungal Diversity 8:97-127; Tedersoo L, et al. 2014. Science 346:1256688; http://www.apsnet.org/publications/commonnames/Pages/default.aspx
F_096	1109:15597:13858_048	Fungi	Ascomycota	0	0	0	0	0	-	Too_rare	Unclassified	646	8	0.205732	0.00784314	654	21	2	-	-	-	-	-	-	-	Unassigned	-
F_097	2104:26821:12274_037	Fungi	Glomeromycota	Glomeromycetes	Glomerales	Glomeraceae	0	0	Arbuscular Mycorrhizal	Too_rare	Arbuscular-Mycorrhizal	653	0	0.207962	0	653	39	0	Glomeraceae	9	Symbiotroph	Arbuscular Mycorrhizal	Highly Probable	NULL	NULL	NULL	Redecker D, et al. 2013. Mycorrhiza 23:515-531
F_098	1105:22475:17360_115	Fungi	Basidiomycota	Agaricomycetes	Agaricales	Tricholomataceae	Mycena	0	Leaf Saprotroph-Plant Pathogen-Undefined Saprotroph-Wood Saprotroph	Too_rare	Saprotroph-Endophyte	624	0	0.198726	0	624	5	0	Mycena	13	Pathotroph-Saprotroph	Leaf Saprotroph-Plant Pathogen-Undefined Saprotroph-Wood Saprotroph	Probable	Agaricoid	NULL	NULL	Grgurinovic CA, Simpson JA. 2001. Fungal Diversity 8:97-127; Tedersoo L, et al. 2014. Science 346:1256688; http://www.apsnet.org/publications/commonnames/Pages/default.aspx
F_099	1102:17967:8464_001	Fungi	Ascomycota	0	0	0	0	0	-	Too_rare	Unclassified	11	610	0.00350318	0.598039	621	1	5	-	-	-	-	-	-	-	Unassigned	-
F_100	2108:20734:20082_039	Fungi	Glomeromycota	Glomeromycetes	Glomerales	Glomeraceae	0	0	Arbuscular Mycorrhizal	Too_rare	Arbuscular-Mycorrhizal	617	0	0.196497	0	617	8	0	Glomeraceae	9	Symbiotroph	Arbuscular Mycorrhizal	Highly Probable	NULL	NULL	NULL	Redecker D, et al. 2013. Mycorrhiza 23:515-531
F_101	2109:19789:11210_176	Fungi	Ascomycota	Leotiomycetes	0	0	0	0	-	Generalist	Unclassified	441	175	0.140446	0.171569	616	25	5	-	-	-	-	-	-	-	Unassigned	-
F_102	1103:19668:12260_034	Fungi	Basidiomycota	Agaricomycetes	Boletales	Gomphidiaceae	Gomphidius	Gomphidius roseus	Ectomycorrhizal-Fungal Parasite	Too_rare	Ectomycorrhizal	50	558	0.0159236	0.547059	608	1	6	Gomphidius	13	Pathotroph-Symbiotroph	Ectomycorrhizal-Fungal Parasite	Probable	NULL	NULL	More likely mycoparasite on suilloid fungi; could also be ECM	Rinaldi AC, et al. 2008. Fungal Diversity 33:1-45; Tedersoo L, et al. 2010. Mycorrhiza 20:217-263; http://mycorrhizas.info/ecmf.html; Agerer 1991. Nova Hedwigia 53:127-170
F_103	2103:8789:18295_061	Fungi	Ascomycota	0	0	0	0	0	-	Too_rare	Unclassified	585	4	0.186306	0.00392157	589	16	2	-	-	-	-	-	-	-	Unassigned	-
F_104	2105:19155:13299_069	Fungi	Ascomycota	0	0	0	0	0	-	Too_rare	Unclassified	200	385	0.0636943	0.377451	585	6	7	-	-	-	-	-	-	-	Unassigned	-
F_105	2106:19807:7421_023	Fungi	Basidiomycota	Agaricomycetes	Agaricales	Cortinariaceae	0	0	-	Too_rare	Unclassified	0	574	0	0.562745	574	0	3	-	-	-	-	-	-	-	Unassigned	-
F_106	1107:12721:19316_101	Fungi	0	0	Mortierellales	Mortierellaceae	Mortierella	0	Undefined Saprotroph	Generalist	Saprotroph-Endophyte	468	105	0.149045	0.102941	573	56	11	Mortierella	13	Saprotroph	Undefined Saprotroph	Probable	NULL	NULL	NULL	Tedersoo L, et al. 2014. Science 346:1256688
F_107	1104:14894:3068_050	Fungi	Ascomycota	0	0	0	0	0	-	Too_rare	Unclassified	564	3	0.179618	0.00294118	567	12	1	-	-	-	-	-	-	-	Unassigned	-
F_108	1108:17139:15792_190	Fungi	Glomeromycota	Glomeromycetes	Glomerales	Glomeraceae	Rhizophagus	0	Arbuscular Mycorrhizal	Too_rare	Arbuscular-Mycorrhizal	564	0	0.179618	0	564	35	0	Rhizophagus	13	Symbiotroph	Arbuscular Mycorrhizal	Highly Probable	NULL	NULL	NULL	Redecker D, et al. 2013. Mycorrhiza 23:515-531
F_109	1106:9970:20832_195	Fungi	Ascomycota	0	0	0	0	0	-	Too_rare	Unclassified	560	0	0.178344	0	560	5	0	-	-	-	-	-	-	-	Unassigned	-
F_110	1110:6097:12728_057	Fungi	Basidiomycota	Agaricomycetes	Cantharellales	Cantharellaceae	0	0	Ectomycorrhizal	Too_rare	Ectomycorrhizal	19	530	0.00605096	0.519608	549	2	1	Cantharellaceae	9	Symbiotroph	Ectomycorrhizal	Highly Probable	Agaricoid	NULL	Species form ectomycorrhizas with coniferous and broadleaved trees (Cannon & Kirk 2007)	Cannon PF, Kirk PM. 2007. Fungal Families of the World. CAB International, Cambridge
F_111	1112:28157:11753_103	Fungi	Basidiomycota	Agaricomycetes	Agaricales	Cortinariaceae	Cortinarius	0	Ectomycorrhizal	Too_rare	Ectomycorrhizal	11	538	0.00350318	0.527451	549	1	2	Cortinarius	13	Symbiotroph	Ectomycorrhizal	Highly Probable	NULL	NULL	NULL	Rinaldi AC, et al. 2008. Fungal Diversity 33:1-45; Tedersoo L, et al. 2010. Mycorrhiza 20:217-263; http://mycorrhizas.info/ecmf.html
F_112	1101:21838:17273_159	Fungi	Basidiomycota	Agaricomycetes	Sebacinales	Sebacinaceae	Sebacina	0	Ectomycorrhizal-Orchid Mycorrhizal-Root Associated Biotroph	Generalist	Ectomycorrhizal	382	149	0.121656	0.146078	531	16	6	Sebacina	13	Symbiotroph	Ectomycorrhizal-Orchid Mycorrhizal-Root Associated Biotroph	Possible	NULL	NULL	NULL	Rinaldi AC, et al. 2008. Fungal Diversity 33:1-45; Tedersoo L, et al. 2010. Mycorrhiza 20:217-263 (pro parte); http://mycorrhizas.info/ecmf.html; Weiss et al. doi: 10.1111/nph.13977 (many guilds)
F_113	1101:15623:15844_182	Fungi	Basidiomycota	Tremellomycetes	0	0	0	0	-	Generalist	Unclassified	375	153	0.119427	0.15	528	28	12	-	-	-	-	-	-	-	Unassigned	-
F_114	1101:17007:8679_229	Fungi	Ascomycota	Dothideomycetes	Capnodiales	0	0	0	-	Too_rare	Unclassified	510	10	0.16242	0.00980392	520	22	2	-	-	-	-	-	-	-	Unassigned	-
F_115	2107:14307:2084_155	Fungi	Glomeromycota	Glomeromycetes	Glomerales	Glomeraceae	0	0	Arbuscular Mycorrhizal	Too_rare	Arbuscular-Mycorrhizal	504	3	0.16051	0.00294118	507	34	1	Glomeraceae	9	Symbiotroph	Arbuscular Mycorrhizal	Highly Probable	NULL	NULL	NULL	Redecker D, et al. 2013. Mycorrhiza 23:515-531
F_116	1101:19042:12566_002	Fungi	Basidiomycota	Agaricomycetes	Boletales	Rhizopogonaceae	Rhizopogon	0	Ectomycorrhizal	Too_rare	Ectomycorrhizal	7	498	0.0022293	0.488235	505	1	3	Rhizopogon	13	Symbiotroph	Ectomycorrhizal	Highly Probable	Gasteroid	Hypogeous	Common name - false truffle	Rinaldi AC, et al. 2008. Fungal Diversity 33:1-45; Tedersoo L, et al. 2010. Mycorrhiza 20:217-263; http://mycorrhizas.info/ecmf.html
F_117	1101:14754:17399_223	Fungi	Ascomycota	0	0	0	0	0	-	Too_rare	Unclassified	491	0	0.156369	0	491	11	0	-	-	-	-	-	-	-	Unassigned	-
F_118	2111:10633:6202_153	Fungi	Ascomycota	0	0	0	0	0	-	Too_rare	Unclassified	251	236	0.0799363	0.231373	487	6	2	-	-	-	-	-	-	-	Unassigned	-
F_119	1101:24786:12068_047	Fungi	Ascomycota	Leotiomycetes	Helotiales	Dermateaceae	0	0	-	Too_rare	Unclassified	449	19	0.142994	0.0186275	468	24	1	-	-	-	-	-	-	-	Unassigned	-
F_120	2106:11057:9326_149	Fungi	Ascomycota	Sordariomycetes	Xylariales	Sporocadaceae	0	0	-	Too_rare	Unclassified	448	20	0.142675	0.0196078	468	3	3	-	-	-	-	-	-	-	Unassigned	-
F_121	1107:16247:23318_226	Fungi	Basidiomycota	Microbotryomycetes	0	0	0	0	-	Too_rare	Unclassified	465	0	0.148089	0	465	7	0	-	-	-	-	-	-	-	Unassigned	-
F_122	2101:15126:5775_245	Fungi	Ascomycota	Eurotiomycetes	0	0	0	0	-	Too_rare	Unclassified	464	0	0.147771	0	464	8	0	-	-	-	-	-	-	-	Unassigned	-
F_123	2107:21811:24127_144	Fungi	Ascomycota	Dothideomycetes	0	0	0	0	-	Pinus	Unclassified	17	443	0.00541401	0.434314	460	2	11	-	-	-	-	-	-	-	Unassigned	-
F_124	1112:14663:25842_042	Fungi	Basidiomycota	Agaricomycetes	Thelephorales	Thelephoraceae	Hydnellum	0	Ectomycorrhizal	Too_rare	Ectomycorrhizal	3	450	0.000955414	0.441176	453	1	1	Hydnellum	13	Symbiotroph	Ectomycorrhizal	Highly Probable	Hydnoid	NULL	NULL	Rinaldi AC, et al. 2008. Fungal Diversity 33:1-45; Tedersoo L, et al. 2010. Mycorrhiza 20:217-263; http://mycorrhizas.info/ecmf.html
F_125	1101:16918:21802_150	Fungi	0	0	Mortierellales	Mortierellaceae	Mortierella	0	Undefined Saprotroph	Generalist	Saprotroph-Endophyte	414	35	0.131847	0.0343137	449	43	10	Mortierella	13	Saprotroph	Undefined Saprotroph	Probable	NULL	NULL	NULL	Tedersoo L, et al. 2014. Science 346:1256688
F_126	1106:14952:4880_095	Fungi	Ascomycota	0	0	0	0	0	-	Too_rare	Unclassified	443	0	0.141083	0	443	3	0	-	-	-	-	-	-	-	Unassigned	-
F_127	1105:20637:7189_131	Fungi	Basidiomycota	Agaricomycetes	0	0	0	0	-	Too_rare	Unclassified	408	34	0.129936	0.0333333	442	13	3	-	-	-	-	-	-	-	Unassigned	-
F_128	1101:5808:15960_209	Fungi	Ascomycota	0	0	0	0	0	-	Too_rare	Unclassified	432	0	0.13758	0	432	7	0	-	-	-	-	-	-	-	Unassigned	-
F_129	1101:14755:19091_122	Fungi	Ascomycota	Sordariomycetes	Hypocreales	Clavicipitaceae	Metapochonia	Metapochonia bulbillosa	Undefined Saprotroph	Too_rare	Saprotroph-Endophyte	407	13	0.129618	0.0127451	420	14	4	Hypocreales	7	Saprotroph	Undefined Saprotroph	Possible	Microfungus	NULL	NULL	Sterkenburg E, et al. 2015. New Phytologist 207:1145-1158
F_130	2103:12422:9065_199	Fungi	Glomeromycota	Glomeromycetes	Diversisporales	Acaulosporaceae	Acaulospora	0	Arbuscular Mycorrhizal	Too_rare	Arbuscular-Mycorrhizal	420	0	0.133758	0	420	22	0	Acaulospora	13	Symbiotroph	Arbuscular Mycorrhizal	Highly Probable	NULL	NULL	NULL	Redecker D, et al. 2013. Mycorrhiza 23:515-531
F_131	2114:20288:14661_245	Fungi	0	0	Mortierellales	Mortierellaceae	Mortierella	0	Undefined Saprotroph	Generalist	Saprotroph-Endophyte	338	82	0.107643	0.0803922	420	32	11	Mortierella	13	Saprotroph	Undefined Saprotroph	Probable	NULL	NULL	NULL	Tedersoo L, et al. 2014. Science 346:1256688
F_132	1105:16500:8716_015	Fungi	Glomeromycota	Glomeromycetes	Glomerales	Glomeraceae	0	0	Arbuscular Mycorrhizal	Too_rare	Arbuscular-Mycorrhizal	404	4	0.128662	0.00392157	408	18	1	Glomeraceae	9	Symbiotroph	Arbuscular Mycorrhizal	Highly Probable	NULL	NULL	NULL	Redecker D, et al. 2013. Mycorrhiza 23:515-531
F_133	1111:8053:15952_204	Fungi	Ascomycota	0	0	0	0	0	-	Too_rare	Unclassified	394	0	0.125478	0	394	5	0	-	-	-	-	-	-	-	Unassigned	-
F_134	2110:25821:18585_087	Fungi	Glomeromycota	Glomeromycetes	Glomerales	Glomeraceae	0	0	Arbuscular Mycorrhizal	Too_rare	Arbuscular-Mycorrhizal	387	3	0.123248	0.00294118	390	11	1	Glomeraceae	9	Symbiotroph	Arbuscular Mycorrhizal	Highly Probable	NULL	NULL	NULL	Redecker D, et al. 2013. Mycorrhiza 23:515-531
F_135	1102:20463:2662_159	Fungi	Ascomycota	0	0	0	0	0	-	Too_rare	Unclassified	231	141	0.0735669	0.138235	372	4	2	-	-	-	-	-	-	-	Unassigned	-
F_136	1112:17510:26283_008	Fungi	0	0	Mortierellales	Mortierellaceae	Mortierella	0	Undefined Saprotroph	Too_rare	Saprotroph-Endophyte	342	25	0.108917	0.0245098	367	26	2	Mortierella	13	Saprotroph	Undefined Saprotroph	Probable	NULL	NULL	NULL	Tedersoo L, et al. 2014. Science 346:1256688
F_137	1101:10247:3166_193	Fungi	Ascomycota	Leotiomycetes	0	0	0	0	-	Too_rare	Unclassified	267	95	0.0850318	0.0931373	362	8	1	-	-	-	-	-	-	-	Unassigned	-
F_138	2108:29598:15882_218	Fungi	Ascomycota	0	0	0	0	0	-	Generalist	Unclassified	303	50	0.0964968	0.0490196	353	18	7	-	-	-	-	-	-	-	Unassigned	-
F_139	1114:16425:23727_188	Fungi	Ascomycota	Leotiomycetes	0	0	0	0	-	Pinus	Unclassified	79	257	0.0251592	0.251961	336	10	17	-	-	-	-	-	-	-	Unassigned	-
F_140	2106:18834:8037_183	Fungi	Ascomycota	0	0	0	0	0	-	Too_rare	Unclassified	106	226	0.033758	0.221569	332	8	3	-	-	-	-	-	-	-	Unassigned	-
F_141	1101:13750:9047_057	Fungi	Ascomycota	0	0	0	0	0	-	Too_rare	Unclassified	7	324	0.0022293	0.317647	331	2	4	-	-	-	-	-	-	-	Unassigned	-
F_142	1101:21067:24730_232	Fungi	Ascomycota	0	0	0	0	0	-	Too_rare	Unclassified	325	6	0.103503	0.00588235	331	7	3	-	-	-	-	-	-	-	Unassigned	-
F_143	1102:7461:14110_235	Fungi	Ascomycota	Leotiomycetes	Helotiales	0	0	0	-	Too_rare	Unclassified	331	0	0.105414	0	331	11	0	-	-	-	-	-	-	-	Unassigned	-
F_144	1109:13220:18371_229	Fungi	Ascomycota	Dothideomycetes	0	0	0	0	-	Too_rare	Unclassified	278	50	0.088535	0.0490196	328	11	4	-	-	-	-	-	-	-	Unassigned	-
F_145	1101:24849:7815_120	Fungi	Ascomycota	0	0	0	0	0	-	Too_rare	Unclassified	326	0	0.103822	0	326	15	0	-	-	-	-	-	-	-	Unassigned	-
F_146	1102:16721:10087_183	Fungi	Basidiomycota	Agaricomycetes	0	0	0	0	-	Too_rare	Unclassified	11	315	0.00350318	0.308824	326	3	1	-	-	-	-	-	-	-	Unassigned	-
F_147	1114:22051:10740_113	Fungi	Glomeromycota	Glomeromycetes	Glomerales	Glomeraceae	Glomus	0	Arbuscular Mycorrhizal	Chamaecyparis	Arbuscular-Mycorrhizal	322	0	0.102548	0	322	43	0	Glomeraceae	9	Symbiotroph	Arbuscular Mycorrhizal	Highly Probable	NULL	NULL	NULL	Redecker D, et al. 2013. Mycorrhiza 23:515-531
F_148	1101:23899:9156_193	Fungi	Basidiomycota	Agaricomycetes	0	0	0	0	-	Too_rare	Unclassified	315	0	0.100318	0	315	1	0	-	-	-	-	-	-	-	Unassigned	-
F_149	1110:11984:15518_001	Fungi	Basidiomycota	Agaricomycetes	Agaricales	Tricholomataceae	Tricholoma	0	Ectomycorrhizal	Too_rare	Ectomycorrhizal	0	313	0	0.306863	313	0	2	Tricholoma	13	Symbiotroph	Ectomycorrhizal	Highly Probable	Agaricoid	NULL	NULL	Rinaldi AC, et al. 2008. Fungal Diversity 33:1-45; Tedersoo L, et al. 2010. Mycorrhiza 20:217-263; http://mycorrhizas.info/ecmf.html
F_150	1105:24075:8853_001	Fungi	Ascomycota	Leotiomycetes	Helotiales	Dermateaceae	0	0	-	Pinus	Unclassified	6	301	0.00191083	0.295098	307	2	12	-	-	-	-	-	-	-	Unassigned	-
F_151	1103:16058:16921_031	Fungi	Ascomycota	Eurotiomycetes	0	0	0	0	-	Too_rare	Unclassified	286	20	0.0910828	0.0196078	306	13	1	-	-	-	-	-	-	-	Unassigned	-
F_152	1101:15267:1603_127	Fungi	Ascomycota	0	0	0	0	0	-	Too_rare	Unclassified	297	8	0.094586	0.00784314	305	11	1	-	-	-	-	-	-	-	Unassigned	-
F_153	1108:21997:13158_179	Fungi	Ascomycota	0	0	0	0	0	-	Generalist	Unclassified	160	142	0.0509554	0.139216	302	12	9	-	-	-	-	-	-	-	Unassigned	-
F_154	2105:6978:21005_048	Fungi	Glomeromycota	Glomeromycetes	Glomerales	Glomeraceae	Rhizophagus	0	Arbuscular Mycorrhizal	Too_rare	Arbuscular-Mycorrhizal	299	0	0.0952229	0	299	41	0	Rhizophagus	13	Symbiotroph	Arbuscular Mycorrhizal	Highly Probable	NULL	NULL	NULL	Redecker D, et al. 2013. Mycorrhiza 23:515-531
F_155	1101:12783:24668_039	Fungi	Glomeromycota	Glomeromycetes	Glomerales	Glomeraceae	0	0	Arbuscular Mycorrhizal	Too_rare	Arbuscular-Mycorrhizal	292	0	0.0929936	0	292	8	0	Glomeraceae	9	Symbiotroph	Arbuscular Mycorrhizal	Highly Probable	NULL	NULL	NULL	Redecker D, et al. 2013. Mycorrhiza 23:515-531
F_156	1101:20158:4389_016	Fungi	Ascomycota	Sordariomycetes	0	0	0	0	-	Too_rare	Unclassified	286	4	0.0910828	0.00392157	290	16	1	-	-	-	-	-	-	-	Unassigned	-
F_157	1101:17154:26130_047	Fungi	Ascomycota	0	0	0	0	0	-	Too_rare	Unclassified	179	109	0.0570064	0.106863	288	9	6	-	-	-	-	-	-	-	Unassigned	-
F_158	2113:28063:14407_077	Fungi	Ascomycota	0	0	0	0	0	-	Too_rare	Unclassified	286	0	0.0910828	0	286	4	0	-	-	-	-	-	-	-	Unassigned	-
F_159	1101:25692:9126_115	Fungi	Ascomycota	Eurotiomycetes	Chaetothyriales	Herpotrichiellaceae	Cladophialophora	0	Undefined Saprotroph	Too_rare	Saprotroph-Endophyte	212	72	0.0675159	0.0705882	284	9	4	Cladophialophora	13	Saprotroph	Undefined Saprotroph	Probable	Facultative Yeast	NULL	NULL	James TY, et al. 2006. Nature 443:818-822
F_160	1102:24348:20085_012	Fungi	Ascomycota	Leotiomycetes	Helotiales	Helotiaceae	Meliniomyces	0	Ectomycorrhizal-Endophyte-Ericoid Mycorrhizal-Litter Saprotroph-Orchid Mycorrhizal	Generalist	Ectomycorrhizal	211	73	0.0671975	0.0715686	284	31	7	Meliniomyces	13	Saprotroph-Symbiotroph	Ectomycorrhizal-Endophyte-Ericoid Mycorrhizal-Litter Saprotroph-Orchid Mycorrhizal	Probable	Dark Septate Endophyte	NULL	NULL	Tedersoo L, et al. 2014. Science 346:1256688
F_161	2102:13689:1707_154	Fungi	Ascomycota	0	0	0	0	0	-	Too_rare	Unclassified	283	0	0.0901274	0	283	4	0	-	-	-	-	-	-	-	Unassigned	-
F_162	2103:24641:7878_008	Fungi	Ascomycota	Leotiomycetes	0	Myxotrichaceae	Oidiodendron	0	Ericoid Mycorrhizal	Generalist	Ericoid-Mycorrhizal	104	178	0.033121	0.17451	282	14	8	Oidiodendron	13	Pathotroph-Symbiotroph	Ericoid Mycorrhizal	Probable	Dark Septate Endophyte	NULL	NULL	Newsham 2011. New Phytologist 190:783-793 (as DSE)
F_163	1101:10514:7061_130	Fungi	Ascomycota	Leotiomycetes	0	0	0	0	-	Too_rare	Unclassified	36	242	0.011465	0.237255	278	6	4	-	-	-	-	-	-	-	Unassigned	-
F_164	1101:11168:5222_229	Fungi	Ascomycota	Lecanoromycetes	Ostropales	Stictidaceae	Absconditella	0	Lichenized	Too_rare	Unclassified	278	0	0.088535	0	278	12	0	Absconditella	13	Symbiotroph	Lichenized	Highly Probable	Thallus	NULL	NULL	Esslinger TL. 2014. North Dakota State University (http://www.ndsu.edu/pubweb/~esslinge/chcklst/chcklst7.htm)
F_165	1111:14171:3639_190	Fungi	0	0	0	0	0	0	-	Too_rare	Unclassified	259	18	0.0824841	0.0176471	277	4	1	-	-	-	-	-	-	-	Unassigned	-
F_166	1113:25616:15467_065	Fungi	Glomeromycota	Glomeromycetes	Glomerales	Glomeraceae	Rhizophagus	0	Arbuscular Mycorrhizal	Too_rare	Arbuscular-Mycorrhizal	277	0	0.0882166	0	277	29	0	Rhizophagus	13	Symbiotroph	Arbuscular Mycorrhizal	Highly Probable	NULL	NULL	NULL	Redecker D, et al. 2013. Mycorrhiza 23:515-531
F_167	1101:21518:8968_234	Fungi	Basidiomycota	Agaricomycetes	Cantharellales	Cantharellaceae	0	0	Ectomycorrhizal	Too_rare	Ectomycorrhizal	269	0	0.0856688	0	269	3	0	Cantharellaceae	9	Symbiotroph	Ectomycorrhizal	Highly Probable	Agaricoid	NULL	Species form ectomycorrhizas with coniferous and broadleaved trees (Cannon & Kirk 2007)	Cannon PF, Kirk PM. 2007. Fungal Families of the World. CAB International, Cambridge
F_168	1108:22610:9517_143	Fungi	Ascomycota	Leotiomycetes	0	0	0	0	-	Too_rare	Unclassified	32	235	0.0101911	0.230392	267	5	6	-	-	-	-	-	-	-	Unassigned	-
F_169	1113:28779:15211_146	Fungi	Ascomycota	0	0	0	0	0	-	Too_rare	Unclassified	51	216	0.016242	0.211765	267	2	1	-	-	-	-	-	-	-	Unassigned	-
F_170	2108:8698:17608_235	Fungi	Glomeromycota	Glomeromycetes	Glomerales	Glomeraceae	0	0	Arbuscular Mycorrhizal	Too_rare	Arbuscular-Mycorrhizal	263	0	0.083758	0	263	34	0	Glomeraceae	9	Symbiotroph	Arbuscular Mycorrhizal	Highly Probable	NULL	NULL	NULL	Redecker D, et al. 2013. Mycorrhiza 23:515-531
F_171	1101:12418:4440_097	Fungi	Ascomycota	Eurotiomycetes	Chaetothyriales	0	0	0	-	Too_rare	Unclassified	245	16	0.0780255	0.0156863	261	10	3	-	-	-	-	-	-	-	Unassigned	-
F_172	1103:23786:22942_180	Fungi	Ascomycota	Sordariomycetes	Hypocreales	0	0	0	Undefined Saprotroph	Too_rare	Saprotroph-Endophyte	243	18	0.0773885	0.0176471	261	26	3	Hypocreales	7	Saprotroph	Undefined Saprotroph	Possible	Microfungus	NULL	NULL	Sterkenburg E, et al. 2015. New Phytologist 207:1145-1158
F_173	2113:10721:23427_004	Fungi	Ascomycota	0	0	0	0	0	-	Too_rare	Unclassified	247	14	0.0786624	0.0137255	261	4	2	-	-	-	-	-	-	-	Unassigned	-
F_174	1101:10440:19309_157	Fungi	Ascomycota	0	0	0	0	0	-	Too_rare	Unclassified	260	0	0.0828025	0	260	11	0	-	-	-	-	-	-	-	Unassigned	-
F_175	2101:21429:19925_128	Fungi	Glomeromycota	Glomeromycetes	Glomerales	Glomeraceae	0	0	Arbuscular Mycorrhizal	Chamaecyparis	Arbuscular-Mycorrhizal	257	0	0.0818471	0	257	42	0	Glomeraceae	9	Symbiotroph	Arbuscular Mycorrhizal	Highly Probable	NULL	NULL	NULL	Redecker D, et al. 2013. Mycorrhiza 23:515-531
F_176	1104:5612:10631_057	Fungi	Ascomycota	Leotiomycetes	Helotiales	Hyaloscyphaceae	Arachnopeziza	0	Undefined Saprotroph	Too_rare	Saprotroph-Endophyte	64	190	0.0203822	0.186275	254	3	2	Arachnopeziza	13	Saprotroph	Undefined Saprotroph	Probable	Microfungus	NULL	NULL	Tedersoo L, et al. 2014. Science 346:1256688
F_177	1102:21691:10199_066	Fungi	Ascomycota	Sordariomycetes	0	0	0	0	-	Too_rare	Unclassified	215	32	0.0684713	0.0313725	247	17	2	-	-	-	-	-	-	-	Unassigned	-
F_178	2107:27990:18713_142	Fungi	Ascomycota	Eurotiomycetes	0	0	0	0	-	Too_rare	Unclassified	246	0	0.0783439	0	246	1	0	-	-	-	-	-	-	-	Unassigned	-
F_179	2107:3491:13767_177	Fungi	0	0	Mortierellales	Mortierellaceae	Mortierella	0	Undefined Saprotroph	Too_rare	Saprotroph-Endophyte	245	0	0.0780255	0	245	6	0	Mortierella	13	Saprotroph	Undefined Saprotroph	Probable	NULL	NULL	NULL	Tedersoo L, et al. 2014. Science 346:1256688
F_180	1102:17189:20859_033	Fungi	Glomeromycota	Glomeromycetes	Glomerales	Glomeraceae	0	0	Arbuscular Mycorrhizal	Too_rare	Arbuscular-Mycorrhizal	244	0	0.077707	0	244	8	0	Glomeraceae	9	Symbiotroph	Arbuscular Mycorrhizal	Highly Probable	NULL	NULL	NULL	Redecker D, et al. 2013. Mycorrhiza 23:515-531
F_181	1106:24357:17801_052	Fungi	Basidiomycota	Agaricomycetes	0	0	0	0	-	Too_rare	Unclassified	62	180	0.0197452	0.176471	242	4	2	-	-	-	-	-	-	-	Unassigned	-
F_182	1101:18101:19379_044	Fungi	Ascomycota	0	0	0	0	0	-	Too_rare	Unclassified	230	11	0.0732484	0.0107843	241	8	1	-	-	-	-	-	-	-	Unassigned	-
F_183	2101:8169:17461_122	Fungi	Ascomycota	Saccharomycetes	Saccharomycetales	Debaryomycetaceae	Debaryomyces	0	Undefined Saprotroph	Too_rare	Saprotroph-Endophyte	238	1	0.0757962	0.000980392	239	3	1	Saccharomycetales	7	Saprotroph	Undefined Saprotroph	Possible	Yeast	NULL	NULL	Sterkenburg E, et al. 2015. New Phytologist 207:1145-1158
F_184	1106:24494:15744_050	Fungi	Ascomycota	0	0	0	0	0	-	Too_rare	Unclassified	233	3	0.0742038	0.00294118	236	6	1	-	-	-	-	-	-	-	Unassigned	-
F_185	1112:17808:11701_158	Fungi	Basidiomycota	Agaricomycetes	Boletales	Rhizopogonaceae	Rhizopogon	0	Ectomycorrhizal	Too_rare	Ectomycorrhizal	0	236	0	0.231373	236	0	2	Rhizopogon	13	Symbiotroph	Ectomycorrhizal	Highly Probable	Gasteroid	Hypogeous	Common name - false truffle	Rinaldi AC, et al. 2008. Fungal Diversity 33:1-45; Tedersoo L, et al. 2010. Mycorrhiza 20:217-263; http://mycorrhizas.info/ecmf.html
F_186	1102:11348:10014_066	Fungi	Glomeromycota	Glomeromycetes	Glomerales	Glomeraceae	0	0	Arbuscular Mycorrhizal	Too_rare	Arbuscular-Mycorrhizal	234	0	0.0745223	0	234	14	0	Glomeraceae	9	Symbiotroph	Arbuscular Mycorrhizal	Highly Probable	NULL	NULL	NULL	Redecker D, et al. 2013. Mycorrhiza 23:515-531
F_187	1110:6219:13622_154	Fungi	Glomeromycota	Glomeromycetes	Diversisporales	Acaulosporaceae	Acaulospora	0	Arbuscular Mycorrhizal	Too_rare	Arbuscular-Mycorrhizal	221	0	0.0703822	0	221	18	0	Acaulospora	13	Symbiotroph	Arbuscular Mycorrhizal	Highly Probable	NULL	NULL	NULL	Redecker D, et al. 2013. Mycorrhiza 23:515-531
F_188	1101:18619:16839_048	Fungi	Glomeromycota	Glomeromycetes	Glomerales	Glomeraceae	0	0	Arbuscular Mycorrhizal	Too_rare	Arbuscular-Mycorrhizal	199	17	0.0633758	0.0166667	216	11	1	Glomeraceae	9	Symbiotroph	Arbuscular Mycorrhizal	Highly Probable	NULL	NULL	NULL	Redecker D, et al. 2013. Mycorrhiza 23:515-531
F_189	2108:8665:19305_182	Fungi	Basidiomycota	Agaricomycetes	0	0	0	0	-	Too_rare	Unclassified	193	23	0.061465	0.022549	216	9	1	-	-	-	-	-	-	-	Unassigned	-
F_190	2105:21815:10796_226	Fungi	Ascomycota	Sordariomycetes	0	0	0	0	-	Too_rare	Unclassified	209	4	0.0665605	0.00392157	213	16	1	-	-	-	-	-	-	-	Unassigned	-
F_191	1101:12628:17586_085	Fungi	Ascomycota	Saccharomycetes	Saccharomycetales	Trichomonascaceae	0	0	Undefined Saprotroph	Too_rare	Saprotroph-Endophyte	0	209	0	0.204902	209	0	4	Saccharomycetales	7	Saprotroph	Undefined Saprotroph	Possible	Yeast	NULL	NULL	Sterkenburg E, et al. 2015. New Phytologist 207:1145-1158
F_192	1114:5528:16347_168	Fungi	Ascomycota	Eurotiomycetes	0	0	0	0	-	Too_rare	Unclassified	209	0	0.0665605	0	209	5	0	-	-	-	-	-	-	-	Unassigned	-
F_193	2101:18261:4878_032	Fungi	Glomeromycota	Glomeromycetes	Glomerales	Glomeraceae	0	0	Arbuscular Mycorrhizal	Too_rare	Arbuscular-Mycorrhizal	206	0	0.0656051	0	206	17	0	Glomeraceae	9	Symbiotroph	Arbuscular Mycorrhizal	Highly Probable	NULL	NULL	NULL	Redecker D, et al. 2013. Mycorrhiza 23:515-531
F_194	1101:14060:19348_024	Fungi	Ascomycota	0	0	0	0	0	-	Too_rare	Unclassified	99	104	0.0315287	0.101961	203	13	4	-	-	-	-	-	-	-	Unassigned	-
F_195	1101:19967:6647_213	Fungi	Ascomycota	Sordariomycetes	Ophiostomatales	Ophiostomataceae	Ophiostoma	0	Plant Pathogen	Too_rare	Plant-Pathogen	200	0	0.0636943	0	200	1	0	Ophiostoma	13	Pathotroph	Plant Pathogen	Probable	NULL	Blue-Staining	NULL	Tedersoo L, et al. 2014. Science 346:1256688
F_196	1101:23620:8946_075	Fungi	Glomeromycota	Glomeromycetes	Glomerales	Glomeraceae	0	0	Arbuscular Mycorrhizal	Too_rare	Arbuscular-Mycorrhizal	199	0	0.0633758	0	199	11	0	Glomeraceae	9	Symbiotroph	Arbuscular Mycorrhizal	Highly Probable	NULL	NULL	NULL	Redecker D, et al. 2013. Mycorrhiza 23:515-531
F_197	1103:17123:7555_073	Fungi	Ascomycota	0	0	0	0	0	-	Too_rare	Unclassified	195	3	0.0621019	0.00294118	198	11	1	-	-	-	-	-	-	-	Unassigned	-
F_198	1109:13044:7452_156	Fungi	Ascomycota	Eurotiomycetes	Eurotiales	Aspergillaceae	Aspergillus	Aspergillus cervinus	Undefined Saprotroph	Too_rare	Saprotroph-Endophyte	176	22	0.056051	0.0215686	198	5	2	Eurotiales	7	Saprotroph	Undefined Saprotroph	Possible	Microfungus	NULL	NULL	Sterkenburg E, et al. 2015. New Phytologist 207:1145-1158
F_199	1101:16214:14276_087	Fungi	Basidiomycota	Agaricomycetes	0	0	0	0	-	Too_rare	Unclassified	191	0	0.060828	0	191	1	0	-	-	-	-	-	-	-	Unassigned	-
F_200	1101:19324:9792_095	Fungi	Glomeromycota	Glomeromycetes	Glomerales	Glomeraceae	0	0	Arbuscular Mycorrhizal	Too_rare	Arbuscular-Mycorrhizal	190	0	0.0605096	0	190	12	0	Glomeraceae	9	Symbiotroph	Arbuscular Mycorrhizal	Highly Probable	NULL	NULL	NULL	Redecker D, et al. 2013. Mycorrhiza 23:515-531
F_201	1104:14706:14039_216	Fungi	Ascomycota	Sordariomycetes	0	0	0	0	-	Too_rare	Unclassified	189	0	0.0601911	0	189	12	0	-	-	-	-	-	-	-	Unassigned	-
F_202	2110:8396:9497_113	Fungi	Glomeromycota	Glomeromycetes	Glomerales	Glomeraceae	0	0	Arbuscular Mycorrhizal	Too_rare	Arbuscular-Mycorrhizal	188	0	0.0598726	0	188	14	0	Glomeraceae	9	Symbiotroph	Arbuscular Mycorrhizal	Highly Probable	NULL	NULL	NULL	Redecker D, et al. 2013. Mycorrhiza 23:515-531
F_203	1102:12167:14571_126	Fungi	Ascomycota	0	0	0	0	0	-	Too_rare	Unclassified	187	0	0.0595541	0	187	6	0	-	-	-	-	-	-	-	Unassigned	-
F_204	1101:10250:5079_064	Fungi	Basidiomycota	Agaricomycetes	Agaricales	Cortinariaceae	Cortinarius	0	Ectomycorrhizal	Too_rare	Ectomycorrhizal	108	76	0.0343949	0.0745098	184	1	2	Cortinarius	13	Symbiotroph	Ectomycorrhizal	Highly Probable	NULL	NULL	NULL	Rinaldi AC, et al. 2008. Fungal Diversity 33:1-45; Tedersoo L, et al. 2010. Mycorrhiza 20:217-263; http://mycorrhizas.info/ecmf.html
F_205	1101:19459:25470_198	Fungi	Ascomycota	0	0	0	0	0	-	Too_rare	Unclassified	182	0	0.0579618	0	182	3	0	-	-	-	-	-	-	-	Unassigned	-
F_206	1104:15460:17090_199	Fungi	Ascomycota	Eurotiomycetes	0	0	0	0	-	Too_rare	Unclassified	182	0	0.0579618	0	182	4	0	-	-	-	-	-	-	-	Unassigned	-
F_207	1102:10591:9018_141	Fungi	0	0	Mortierellales	Mortierellaceae	Mortierella	0	Undefined Saprotroph	Too_rare	Saprotroph-Endophyte	38	143	0.0121019	0.140196	181	2	3	Mortierella	13	Saprotroph	Undefined Saprotroph	Probable	NULL	NULL	NULL	Tedersoo L, et al. 2014. Science 346:1256688
F_208	1104:18918:6349_245	Fungi	Ascomycota	Sordariomycetes	Hypocreales	Nectriaceae	0	0	Undefined Saprotroph	Too_rare	Saprotroph-Endophyte	178	3	0.0566879	0.00294118	181	3	1	Hypocreales	7	Saprotroph	Undefined Saprotroph	Possible	Microfungus	NULL	NULL	Sterkenburg E, et al. 2015. New Phytologist 207:1145-1158
F_209	1101:15217:8107_229	Fungi	Ascomycota	0	0	0	0	0	-	Generalist	Unclassified	132	43	0.0420382	0.0421569	175	16	6	-	-	-	-	-	-	-	Unassigned	-
F_210	1101:22380:12299_038	Fungi	Basidiomycota	Agaricomycetes	Agaricales	Physalacriaceae	0	0	-	Too_rare	Unclassified	173	0	0.0550955	0	173	1	0	-	-	-	-	-	-	-	Unassigned	-
F_211	1101:5781:15442_012	Fungi	Basidiomycota	Agaricomycetes	0	0	0	0	-	Too_rare	Unclassified	172	0	0.0547771	0	172	1	0	-	-	-	-	-	-	-	Unassigned	-
F_212	1101:14317:23561_097	Fungi	Ascomycota	Eurotiomycetes	Chaetothyriales	Herpotrichiellaceae	Cladophialophora	Cladophialophora sp. KO-groupD 2014	Undefined Saprotroph	Too_rare	Saprotroph-Endophyte	142	27	0.0452229	0.0264706	169	5	2	Cladophialophora	13	Saprotroph	Undefined Saprotroph	Probable	Facultative Yeast	NULL	NULL	James TY, et al. 2006. Nature 443:818-822
F_213	1112:22259:16549_218	Fungi	Basidiomycota	Agaricomycetes	Agaricales	Tricholomataceae	Mycena	0	Leaf Saprotroph-Plant Pathogen-Undefined Saprotroph-Wood Saprotroph	Too_rare	Saprotroph-Endophyte	160	0	0.0509554	0	160	2	0	Mycena	13	Pathotroph-Saprotroph	Leaf Saprotroph-Plant Pathogen-Undefined Saprotroph-Wood Saprotroph	Probable	Agaricoid	NULL	NULL	Grgurinovic CA, Simpson JA. 2001. Fungal Diversity 8:97-127; Tedersoo L, et al. 2014. Science 346:1256688; http://www.apsnet.org/publications/commonnames/Pages/default.aspx
F_214	1101:16486:7168_178	Fungi	Glomeromycota	Glomeromycetes	Glomerales	Glomeraceae	0	0	Arbuscular Mycorrhizal	Too_rare	Arbuscular-Mycorrhizal	157	0	0.05	0	157	6	0	Glomeraceae	9	Symbiotroph	Arbuscular Mycorrhizal	Highly Probable	NULL	NULL	NULL	Redecker D, et al. 2013. Mycorrhiza 23:515-531
F_215	1102:18219:26063_015	Fungi	Glomeromycota	Glomeromycetes	Glomerales	Glomeraceae	0	0	Arbuscular Mycorrhizal	Too_rare	Arbuscular-Mycorrhizal	153	0	0.0487261	0	153	8	0	Glomeraceae	9	Symbiotroph	Arbuscular Mycorrhizal	Highly Probable	NULL	NULL	NULL	Redecker D, et al. 2013. Mycorrhiza 23:515-531
F_216	1101:18744:7070_158	Fungi	Ascomycota	0	0	0	0	0	-	Too_rare	Unclassified	0	151	0	0.148039	151	0	1	-	-	-	-	-	-	-	Unassigned	-
F_217	1101:10170:6834_069	Fungi	Ascomycota	Sordariomycetes	Hypocreales	0	0	0	Undefined Saprotroph	Too_rare	Saprotroph-Endophyte	46	104	0.0146497	0.101961	150	5	7	Hypocreales	7	Saprotroph	Undefined Saprotroph	Possible	Microfungus	NULL	NULL	Sterkenburg E, et al. 2015. New Phytologist 207:1145-1158
F_218	1101:28429:14057_164	Fungi	0	0	0	0	0	0	-	Too_rare	Unclassified	142	8	0.0452229	0.00784314	150	20	2	-	-	-	-	-	-	-	Unassigned	-
F_219	1106:23550:5402_240	Fungi	0	0	0	0	0	0	-	Too_rare	Unclassified	20	129	0.00636943	0.126471	149	3	2	-	-	-	-	-	-	-	Unassigned	-
F_220	1101:18880:6002_054	Fungi	Basidiomycota	Agaricomycetes	Corticiales	Corticiaceae	Sistotrema	0	Ectomycorrhizal-Wood Saprotroph	Too_rare	Unclassified	147	0	0.0468153	0	147	1	0	Sistotrema	13	Saprotroph-Symbiotroph	Ectomycorrhizal-Wood Saprotroph	Possible	Resupinate	White Rot	NULL	Gilbertson RL, Ryvarden L. 1987-1987. North American Polypores. Fungiflora, Oslo; Rinaldi AC, et al. 2008. Fungal Diversity 33:1-45 (ECM/not ECM).; Tedersoo L, et al. 2010. Mycorrhiza 20:217-263 pro parte.; http://mycorrhizas.info/ecmf.html (ECM/not ECM).
F_221	1102:13029:1741_185	Fungi	Basidiomycota	Agaricomycetes	Agaricales	0	0	0	-	Too_rare	Unclassified	142	5	0.0452229	0.00490196	147	7	1	-	-	-	-	-	-	-	Unassigned	-
F_222	1102:3763:17023_128	Fungi	Ascomycota	0	0	0	0	0	-	Too_rare	Unclassified	147	0	0.0468153	0	147	22	0	-	-	-	-	-	-	-	Unassigned	-
F_223	2113:10887:17661_025	Fungi	Basidiomycota	Agaricomycetes	Auriculariales	0	0	0	-	Too_rare	Unclassified	86	60	0.0273885	0.0588235	146	2	1	-	-	-	-	-	-	-	Unassigned	-
F_224	1109:28324:18459_070	Fungi	Glomeromycota	Glomeromycetes	Glomerales	Glomeraceae	Glomus	0	Arbuscular Mycorrhizal	Too_rare	Arbuscular-Mycorrhizal	145	0	0.0461783	0	145	20	0	Glomeraceae	9	Symbiotroph	Arbuscular Mycorrhizal	Highly Probable	NULL	NULL	NULL	Redecker D, et al. 2013. Mycorrhiza 23:515-531
F_225	1112:11902:13185_091	Fungi	Basidiomycota	Agaricomycetes	Boletales	Boletaceae	Boletellus	Boletellus obscurococcineus	Ectomycorrhizal	Too_rare	Ectomycorrhizal	87	57	0.027707	0.0558824	144	5	3	Boletellus	13	Symbiotroph	Ectomycorrhizal	Highly Probable	Boletoid	NULL	NULL	Rinaldi AC, et al. 2008. Fungal Diversity 33:1-45; Tedersoo L, et al. 2010. Mycorrhiza 20:217-263; http://mycorrhizas.info/ecmf.html
F_226	1101:16970:15836_150	Fungi	Ascomycota	Eurotiomycetes	Chaetothyriales	Herpotrichiellaceae	Cladophialophora	Cladophialophora chaetospira	Undefined Saprotroph	Too_rare	Saprotroph-Endophyte	125	15	0.0398089	0.0147059	140	18	4	Cladophialophora	13	Saprotroph	Undefined Saprotroph	Probable	Facultative Yeast	NULL	NULL	James TY, et al. 2006. Nature 443:818-822
F_227	1101:6477:14781_018	Fungi	Glomeromycota	Glomeromycetes	Glomerales	Glomeraceae	0	0	Arbuscular Mycorrhizal	Too_rare	Arbuscular-Mycorrhizal	139	0	0.0442675	0	139	8	0	Glomeraceae	9	Symbiotroph	Arbuscular Mycorrhizal	Highly Probable	NULL	NULL	NULL	Redecker D, et al. 2013. Mycorrhiza 23:515-531
F_228	2104:4000:14703_101	Fungi	Ascomycota	0	0	0	0	0	-	Too_rare	Unclassified	125	14	0.0398089	0.0137255	139	3	1	-	-	-	-	-	-	-	Unassigned	-
F_229	1104:15549:9334_024	Fungi	Ascomycota	Eurotiomycetes	0	0	0	0	-	Too_rare	Unclassified	40	95	0.0127389	0.0931373	135	5	4	-	-	-	-	-	-	-	Unassigned	-
F_230	1113:5052:21792_012	Fungi	Ascomycota	Dothideomycetes	0	0	0	0	-	Too_rare	Unclassified	135	0	0.0429936	0	135	2	0	-	-	-	-	-	-	-	Unassigned	-
F_231	1102:20146:20801_057	Fungi	Basidiomycota	Agaricomycetes	Sebacinales	0	0	0	-	Too_rare	Unclassified	25	109	0.00796178	0.106863	134	4	1	-	-	-	-	-	-	-	Unassigned	-
F_232	1101:26696:18521_053	Fungi	Glomeromycota	Glomeromycetes	Glomerales	Glomeraceae	0	0	Arbuscular Mycorrhizal	Too_rare	Arbuscular-Mycorrhizal	133	0	0.0423567	0	133	3	0	Glomeraceae	9	Symbiotroph	Arbuscular Mycorrhizal	Highly Probable	NULL	NULL	NULL	Redecker D, et al. 2013. Mycorrhiza 23:515-531
F_233	1101:13303:26096_137	Fungi	Basidiomycota	Agaricomycetes	Russulales	Russulaceae	Russula	0	Ectomycorrhizal	Too_rare	Ectomycorrhizal	17	115	0.00541401	0.112745	132	1	2	Russula	13	Symbiotroph	Ectomycorrhizal	Highly Probable	Agaricoid	NULL	NULL	Rinaldi AC, et al. 2008. Fungal Diversity 33:1-45; Tedersoo L, et al. 2010. Mycorrhiza 20:217-263; http://mycorrhizas.info/ecmf.html
F_234	1101:26162:11482_202	Fungi	Ascomycota	Leotiomycetes	Helotiales	Hyaloscyphaceae	Lachnum	Lachnum virgineum	Undefined Saprotroph	Too_rare	Saprotroph-Endophyte	114	18	0.0363057	0.0176471	132	4	2	Lachnum	13	Saprotroph	Undefined Saprotroph	Probable	Microfungus	NULL	NULL	Tedersoo L, et al. 2014. Science 346:1256688
F_235	2106:7960:18068_173	Fungi	Ascomycota	Leotiomycetes	Helotiales	0	0	0	-	Too_rare	Unclassified	131	0	0.0417197	0	131	1	0	-	-	-	-	-	-	-	Unassigned	-
F_236	1112:7337:16511_064	Fungi	Ascomycota	0	0	0	0	0	-	Too_rare	Unclassified	3	127	0.000955414	0.12451	130	1	1	-	-	-	-	-	-	-	Unassigned	-
F_237	1101:12735:10929_245	Fungi	Ascomycota	Eurotiomycetes	Eurotiales	Aspergillaceae	Penicillium	0	Undefined Saprotroph	Too_rare	Saprotroph-Endophyte	91	38	0.0289809	0.0372549	129	14	5	Eurotiales	7	Saprotroph	Undefined Saprotroph	Possible	Microfungus	NULL	NULL	Sterkenburg E, et al. 2015. New Phytologist 207:1145-1158
F_238	1101:27248:11994_142	Fungi	Glomeromycota	Glomeromycetes	Glomerales	Glomeraceae	0	0	Arbuscular Mycorrhizal	Too_rare	Arbuscular-Mycorrhizal	127	0	0.0404459	0	127	3	0	Glomeraceae	9	Symbiotroph	Arbuscular Mycorrhizal	Highly Probable	NULL	NULL	NULL	Redecker D, et al. 2013. Mycorrhiza 23:515-531
F_239	1107:18070:10354_172	Fungi	0	0	0	0	0	0	-	Too_rare	Unclassified	125	2	0.0398089	0.00196078	127	5	1	-	-	-	-	-	-	-	Unassigned	-
F_240	2102:25373:5705_058	Fungi	Ascomycota	0	0	0	0	0	-	Too_rare	Unclassified	104	23	0.033121	0.022549	127	14	2	-	-	-	-	-	-	-	Unassigned	-
F_241	1101:18156:14547_113	Fungi	Basidiomycota	Agaricomycetes	Agaricales	Entolomataceae	Entoloma	0	Ectomycorrhizal-Undefined Saprotroph	Too_rare	Unclassified	96	26	0.0305732	0.0254902	122	11	4	Entoloma	13	Saprotroph-Symbiotroph	Ectomycorrhizal-Undefined Saprotroph	Possible	Agaricoid	NULL	NULL	Rinaldi AC, et al. 2008. Fungal Diversity 33:1-45 (ECM/(not ECM); Tedersoo L, et al. 2010. Mycorrhiza 20:217-263 (sensu stricto); http://mycorrhizas.info/ecmf.html (ECM/(not ECM)
F_242	1101:6618:7400_048	Fungi	Glomeromycota	Glomeromycetes	Glomerales	Glomeraceae	0	0	Arbuscular Mycorrhizal	Too_rare	Arbuscular-Mycorrhizal	122	0	0.0388535	0	122	8	0	Glomeraceae	9	Symbiotroph	Arbuscular Mycorrhizal	Highly Probable	NULL	NULL	NULL	Redecker D, et al. 2013. Mycorrhiza 23:515-531
F_243	1113:20219:19525_218	Fungi	Ascomycota	Dothideomycetes	Capnodiales	Teratosphaeriaceae	0	0	-	Too_rare	Unclassified	101	20	0.0321656	0.0196078	121	9	2	-	-	-	-	-	-	-	Unassigned	-
F_244	1102:12486:19341_239	Fungi	Ascomycota	0	0	0	0	0	-	Too_rare	Unclassified	105	15	0.0334395	0.0147059	120	10	1	-	-	-	-	-	-	-	Unassigned	-
F_245	1102:8136:18173_229	Fungi	Basidiomycota	0	0	0	0	0	-	Too_rare	Unclassified	76	44	0.0242038	0.0431373	120	7	6	-	-	-	-	-	-	-	Unassigned	-
F_246	1104:10733:14921_199	Fungi	Glomeromycota	Glomeromycetes	Diversisporales	Acaulosporaceae	Acaulospora	0	Arbuscular Mycorrhizal	Too_rare	Arbuscular-Mycorrhizal	114	2	0.0363057	0.00196078	116	12	1	Acaulospora	13	Symbiotroph	Arbuscular Mycorrhizal	Highly Probable	NULL	NULL	NULL	Redecker D, et al. 2013. Mycorrhiza 23:515-531
F_247	2101:24245:20352_115	Fungi	Ascomycota	Sordariomycetes	Chaetosphaeriales	Chaetosphaeriaceae	Chaetosphaeria	0	Endophyte-Litter Saprotroph-Wood Saprotroph	Too_rare	Saprotroph-Endophyte	112	4	0.0356688	0.00392157	116	1	1	Chaetosphaeria	13	Saprotroph-Symbiotroph	Endophyte-Litter Saprotroph-Wood Saprotroph	Probable	NULL	NULL	NULL	Rﾃｩblovﾃ｡ M et al. 2006. Mycological Research 110:104-109; Tedersoo L, et al. 2014. Science 346:1256688
F_248	1101:11330:7496_116	Fungi	Ascomycota	Leotiomycetes	Helotiales	0	0	0	-	Too_rare	Unclassified	95	18	0.0302548	0.0176471	113	5	2	-	-	-	-	-	-	-	Unassigned	-
F_249	1101:22462:15614_155	Fungi	Ascomycota	Eurotiomycetes	0	0	0	0	-	Too_rare	Unclassified	113	0	0.0359873	0	113	2	0	-	-	-	-	-	-	-	Unassigned	-
F_250	2112:26250:17726_079	Fungi	Basidiomycota	Agaricomycetes	Thelephorales	Thelephoraceae	Tomentellopsis	0	Ectomycorrhizal	Too_rare	Ectomycorrhizal	30	83	0.00955414	0.0813725	113	3	1	Tomentellopsis	13	Symbiotroph	Ectomycorrhizal	Highly Probable	Resupinate	NULL	NULL	Rinaldi AC, et al. 2008. Fungal Diversity 33:1-45; Tedersoo L, et al. 2010. Mycorrhiza 20:217-263; http://mycorrhizas.info/ecmf.html
F_251	1102:15674:15063_052	Fungi	Ascomycota	Leotiomycetes	Helotiales	Helotiaceae	Meliniomyces	Meliniomyces variabilis	Ectomycorrhizal-Endophyte-Ericoid Mycorrhizal-Litter Saprotroph-Orchid Mycorrhizal	Too_rare	Ectomycorrhizal	4	107	0.00127389	0.104902	111	1	2	Meliniomyces	13	Saprotroph-Symbiotroph	Ectomycorrhizal-Endophyte-Ericoid Mycorrhizal-Litter Saprotroph-Orchid Mycorrhizal	Probable	Dark Septate Endophyte	NULL	NULL	Tedersoo L, et al. 2014. Science 346:1256688
F_252	1113:8234:20138_076	Fungi	Glomeromycota	Glomeromycetes	Glomerales	Glomeraceae	0	0	Arbuscular Mycorrhizal	Too_rare	Arbuscular-Mycorrhizal	111	0	0.0353503	0	111	7	0	Glomeraceae	9	Symbiotroph	Arbuscular Mycorrhizal	Highly Probable	NULL	NULL	NULL	Redecker D, et al. 2013. Mycorrhiza 23:515-531
F_253	2107:22550:19638_181	Fungi	0	0	0	0	0	0	-	Too_rare	Unclassified	107	4	0.0340764	0.00392157	111	7	1	-	-	-	-	-	-	-	Unassigned	-
F_254	1101:19581:2293_087	Fungi	Glomeromycota	Glomeromycetes	Glomerales	Glomeraceae	Rhizophagus	0	Arbuscular Mycorrhizal	Too_rare	Arbuscular-Mycorrhizal	110	0	0.0350318	0	110	8	0	Rhizophagus	13	Symbiotroph	Arbuscular Mycorrhizal	Highly Probable	NULL	NULL	NULL	Redecker D, et al. 2013. Mycorrhiza 23:515-531
F_255	2101:24507:18913_155	Fungi	0	0	0	0	0	0	-	Too_rare	Unclassified	105	5	0.0334395	0.00490196	110	3	1	-	-	-	-	-	-	-	Unassigned	-
F_256	1102:15042:14348_075	Fungi	Basidiomycota	Tremellomycetes	Trichosporonales	Trichosporonaceae	Cryptococcus	Cryptococcus podzolicus	Animal Pathogen-Endophyte-Epiphyte-Undefined Saprotroph	Too_rare	Unclassified	107	2	0.0340764	0.00196078	109	12	1	Cryptococcus	13	Pathotroph-Saprotroph-Symbiotroph	Animal Pathogen-Endophyte-Epiphyte-Undefined Saprotroph	Possible	Yeast	NULL	NULL	Andrews JH, et al. 1983. Phytopathology 73:228-234; Kurtzman CP, et al. (eds.) 2011. The Yeasts, a Taxonomic Study. Fifth Edition. Vols 1-3. Elsevier, San Diego
F_257	2104:22979:4633_082	Fungi	Ascomycota	0	0	0	0	0	-	Too_rare	Unclassified	107	2	0.0340764	0.00196078	109	17	1	-	-	-	-	-	-	-	Unassigned	-
F_258	1101:20642:10215_004	Fungi	Basidiomycota	0	0	0	0	0	-	Too_rare	Unclassified	54	53	0.0171975	0.0519608	107	6	4	-	-	-	-	-	-	-	Unassigned	-
F_259	1110:16863:16019_157	Fungi	0	0	0	0	0	0	-	Too_rare	Unclassified	106	0	0.033758	0	106	1	0	-	-	-	-	-	-	-	Unassigned	-
F_260	1104:22847:4206_142	Fungi	Glomeromycota	Glomeromycetes	Glomerales	Glomeraceae	0	0	Arbuscular Mycorrhizal	Too_rare	Arbuscular-Mycorrhizal	104	0	0.033121	0	104	3	0	Glomeraceae	9	Symbiotroph	Arbuscular Mycorrhizal	Highly Probable	NULL	NULL	NULL	Redecker D, et al. 2013. Mycorrhiza 23:515-531
F_261	2102:13959:4309_018	Fungi	Basidiomycota	Agaricomycetes	0	0	0	0	-	Too_rare	Unclassified	94	10	0.0299363	0.00980392	104	6	2	-	-	-	-	-	-	-	Unassigned	-
F_262	1105:13033:20536_180	Fungi	Basidiomycota	Agaricomycetes	Sebacinales	0	0	0	-	Too_rare	Unclassified	90	13	0.0286624	0.0127451	103	11	5	-	-	-	-	-	-	-	Unassigned	-
F_263	2112:6996:24835_170	Fungi	0	0	0	0	0	0	-	Too_rare	Unclassified	103	0	0.0328025	0	103	4	0	-	-	-	-	-	-	-	Unassigned	-
F_264	1104:28827:19691_225	Fungi	Glomeromycota	Glomeromycetes	Glomerales	Glomeraceae	0	0	Arbuscular Mycorrhizal	Too_rare	Arbuscular-Mycorrhizal	102	0	0.0324841	0	102	24	0	Glomeraceae	9	Symbiotroph	Arbuscular Mycorrhizal	Highly Probable	NULL	NULL	NULL	Redecker D, et al. 2013. Mycorrhiza 23:515-531
F_265	1101:23699:6619_238	Fungi	Ascomycota	Leotiomycetes	Helotiales	0	0	0	-	Too_rare	Unclassified	76	25	0.0242038	0.0245098	101	3	4	-	-	-	-	-	-	-	Unassigned	-
F_266	2108:3935:13837_169	Fungi	Basidiomycota	Agaricomycetes	Thelephorales	Thelephoraceae	Tomentella	0	Ectomycorrhizal	Too_rare	Ectomycorrhizal	0	101	0	0.0990196	101	0	1	Tomentella	13	Symbiotroph	Ectomycorrhizal	Highly Probable	Resupinate	NULL	NULL	Rinaldi AC, et al. 2008. Fungal Diversity 33:1-45; Tedersoo L, et al. 2010. Mycorrhiza 20:217-263; http://mycorrhizas.info/ecmf.html
F_267	1101:13775:10574_115	Fungi	Glomeromycota	Glomeromycetes	Glomerales	Glomeraceae	0	0	Arbuscular Mycorrhizal	Too_rare	Arbuscular-Mycorrhizal	100	0	0.0318471	0	100	4	0	Glomeraceae	9	Symbiotroph	Arbuscular Mycorrhizal	Highly Probable	NULL	NULL	NULL	Redecker D, et al. 2013. Mycorrhiza 23:515-531
F_268	1104:11547:15283_097	Fungi	Ascomycota	Eurotiomycetes	Chaetothyriales	Herpotrichiellaceae	Cladophialophora	0	Undefined Saprotroph	Too_rare	Saprotroph-Endophyte	86	14	0.0273885	0.0137255	100	4	4	Cladophialophora	13	Saprotroph	Undefined Saprotroph	Probable	Facultative Yeast	NULL	NULL	James TY, et al. 2006. Nature 443:818-822
F_269	1101:26735:16708_076	Fungi	Glomeromycota	Glomeromycetes	Glomerales	Glomeraceae	0	0	Arbuscular Mycorrhizal	Too_rare	Arbuscular-Mycorrhizal	99	0	0.0315287	0	99	8	0	Glomeraceae	9	Symbiotroph	Arbuscular Mycorrhizal	Highly Probable	NULL	NULL	NULL	Redecker D, et al. 2013. Mycorrhiza 23:515-531
F_270	1101:10219:13407_137	Fungi	Ascomycota	Eurotiomycetes	Eurotiales	Trichocomaceae	Talaromyces	0	Undefined Saprotroph	Generalist	Saprotroph-Endophyte	63	35	0.0200637	0.0343137	98	15	7	Talaromyces	13	Saprotroph	Undefined Saprotroph	Probable	NULL	NULL	NULL	Tedersoo L, et al. 2014. Science 346:1256688
F_271	1101:26753:21268_097	Fungi	Ascomycota	0	0	0	0	0	-	Too_rare	Unclassified	95	0	0.0302548	0	95	3	0	-	-	-	-	-	-	-	Unassigned	-
F_272	2103:23195:4176_185	Fungi	Glomeromycota	Glomeromycetes	Glomerales	Glomeraceae	Rhizophagus	0	Arbuscular Mycorrhizal	Too_rare	Arbuscular-Mycorrhizal	95	0	0.0302548	0	95	4	0	Rhizophagus	13	Symbiotroph	Arbuscular Mycorrhizal	Highly Probable	NULL	NULL	NULL	Redecker D, et al. 2013. Mycorrhiza 23:515-531
F_273	2104:15736:14755_149	Fungi	Ascomycota	Leotiomycetes	Helotiales	Dermateaceae	Mollisia	0	Endophyte-Plant Pathogen	Too_rare	Saprotroph-Endophyte	95	0	0.0302548	0	95	1	0	Mollisia	13	Pathotroph-Symbiotroph	Endophyte-Plant Pathogen	Probable	Microfungus	NULL	Dark Septate Endophyte, known from plant roots.	James TY, et al. 2006. Nature 443:818-822; Tedersoo L, et al. 2014. Science 346:1256688 (Plant Pathogen); Taylor DL, et al. 2014. Ecological Monographs 84:3-20 (as DSE)
F_274	1101:19473:10343_025	Fungi	Ascomycota	Leotiomycetes	Helotiales	Chaetomellaceae	Sphaerographium	0	-	Too_rare	Unclassified	0	94	0	0.0921569	94	0	1	-	-	-	-	-	-	-	Unassigned	-
F_275	2103:15900:21729_181	Fungi	Basidiomycota	Agaricomycetes	Agaricales	0	0	0	-	Too_rare	Unclassified	94	0	0.0299363	0	94	5	0	-	-	-	-	-	-	-	Unassigned	-
F_276	1104:16327:22916_001	Fungi	0	0	0	0	0	0	-	Too_rare	Unclassified	0	93	0	0.0911765	93	0	1	-	-	-	-	-	-	-	Unassigned	-
F_277	1112:20284:2699_113	Fungi	Glomeromycota	Glomeromycetes	Glomerales	Glomeraceae	0	0	Arbuscular Mycorrhizal	Too_rare	Arbuscular-Mycorrhizal	93	0	0.0296178	0	93	6	0	Glomeraceae	9	Symbiotroph	Arbuscular Mycorrhizal	Highly Probable	NULL	NULL	NULL	Redecker D, et al. 2013. Mycorrhiza 23:515-531
F_278	1101:21262:15290_180	Fungi	Ascomycota	Leotiomycetes	0	Myxotrichaceae	Oidiodendron	0	Ericoid Mycorrhizal	Too_rare	Ericoid-Mycorrhizal	86	6	0.0273885	0.00588235	92	4	1	Oidiodendron	13	Pathotroph-Symbiotroph	Ericoid Mycorrhizal	Probable	Dark Septate Endophyte	NULL	NULL	Newsham 2011. New Phytologist 190:783-793 (as DSE)
F_279	1101:8884:13721_049	Fungi	Basidiomycota	Agaricomycetes	0	0	0	0	-	Too_rare	Unclassified	55	35	0.0175159	0.0343137	90	3	2	-	-	-	-	-	-	-	Unassigned	-
F_280	1101:9436:17454_095	Fungi	Basidiomycota	Agaricomycetes	Atheliales	Atheliaceae	0	0	Ectomycorrhizal-Lichen Parasite-Lichenized-Plant Pathogen	Too_rare	Ectomycorrhizal	90	0	0.0286624	0	90	1	0	Atheliaceae	9	Pathotroph-Saprotroph-Symbiotroph	Ectomycorrhizal-Lichen Parasite-Lichenized-Plant Pathogen	Possible	Corticioid	NULL	Many species form ectomycorrhizal associations, often occupying a dominant position in mycorrhizal communities. Other species are pathogens of many different plants and even lichens, and one species has even been suggested to form a lichen association with cyanobacteria. Yet more species are sparse and active decomposers, and a few are aquatic (Cannon & Kirk 2007)	Cannon PF, Kirk PM. 2007. Fungal Families of the World. CAB International, Cambridge
F_281	1102:6859:15313_157	Fungi	Ascomycota	Sordariomycetes	0	0	0	0	-	Too_rare	Unclassified	90	0	0.0286624	0	90	10	0	-	-	-	-	-	-	-	Unassigned	-
F_282	1102:12252:15804_238	Fungi	Ascomycota	Sordariomycetes	Hypocreales	Hypocreaceae	Trichoderma	0	Undefined Saprotroph	Too_rare	Saprotroph-Endophyte	86	1	0.0273885	0.000980392	87	9	1	Hypocreales	7	Saprotroph	Undefined Saprotroph	Possible	Microfungus	NULL	NULL	Sterkenburg E, et al. 2015. New Phytologist 207:1145-1158
F_283	1104:25940:11912_144	Fungi	Ascomycota	Dothideomycetes	Capnodiales	0	0	0	-	Too_rare	Unclassified	34	53	0.010828	0.0519608	87	7	5	-	-	-	-	-	-	-	Unassigned	-
F_284	1104:16363:12971_037	Fungi	Ascomycota	0	0	0	0	0	-	Too_rare	Unclassified	86	0	0.0273885	0	86	4	0	-	-	-	-	-	-	-	Unassigned	-
F_285	1104:12299:10038_039	Fungi	Ascomycota	0	0	0	0	0	-	Too_rare	Unclassified	74	11	0.0235669	0.0107843	85	3	2	-	-	-	-	-	-	-	Unassigned	-
F_286	1104:16376:18793_029	Fungi	0	0	Mortierellales	Mortierellaceae	Mortierella	0	Undefined Saprotroph	Too_rare	Saprotroph-Endophyte	49	36	0.0156051	0.0352941	85	3	5	Mortierella	13	Saprotroph	Undefined Saprotroph	Probable	NULL	NULL	NULL	Tedersoo L, et al. 2014. Science 346:1256688
F_287	1103:15496:12009_093	Fungi	Ascomycota	Eurotiomycetes	Chaetothyriales	Herpotrichiellaceae	Cladophialophora	0	Undefined Saprotroph	Too_rare	Saprotroph-Endophyte	27	55	0.00859873	0.0539216	82	3	7	Cladophialophora	13	Saprotroph	Undefined Saprotroph	Probable	Facultative Yeast	NULL	NULL	James TY, et al. 2006. Nature 443:818-822
F_288	1101:6664:14346_112	Fungi	Ascomycota	0	0	0	0	0	-	Too_rare	Unclassified	81	0	0.0257962	0	81	2	0	-	-	-	-	-	-	-	Unassigned	-
F_289	1101:13044:19263_120	Fungi	Ascomycota	Saccharomycetes	Saccharomycetales	0	0	0	Undefined Saprotroph	Too_rare	Saprotroph-Endophyte	47	32	0.0149682	0.0313725	79	6	5	Saccharomycetales	7	Saprotroph	Undefined Saprotroph	Possible	Yeast	NULL	NULL	Sterkenburg E, et al. 2015. New Phytologist 207:1145-1158
F_290	1101:19300:5891_095	Fungi	Ascomycota	0	0	0	0	0	-	Too_rare	Unclassified	79	0	0.0251592	0	79	1	0	-	-	-	-	-	-	-	Unassigned	-
F_291	1102:15158:17195_007	Fungi	Ascomycota	Leotiomycetes	0	0	0	0	-	Too_rare	Unclassified	0	79	0	0.077451	79	0	2	-	-	-	-	-	-	-	Unassigned	-
F_292	1101:17681:12024_222	Fungi	Ascomycota	0	0	0	0	0	-	Too_rare	Unclassified	53	25	0.016879	0.0245098	78	4	3	-	-	-	-	-	-	-	Unassigned	-
F_293	2110:20109:17368_031	Fungi	Glomeromycota	Glomeromycetes	Glomerales	Glomeraceae	0	0	Arbuscular Mycorrhizal	Too_rare	Arbuscular-Mycorrhizal	77	0	0.0245223	0	77	6	0	Glomeraceae	9	Symbiotroph	Arbuscular Mycorrhizal	Highly Probable	NULL	NULL	NULL	Redecker D, et al. 2013. Mycorrhiza 23:515-531
F_294	1101:22873:3736_077	Fungi	Ascomycota	Sordariomycetes	Hypocreales	Hypocreaceae	Trichoderma	0	Undefined Saprotroph	Too_rare	Saprotroph-Endophyte	75	0	0.0238854	0	75	7	0	Hypocreales	7	Saprotroph	Undefined Saprotroph	Possible	Microfungus	NULL	NULL	Sterkenburg E, et al. 2015. New Phytologist 207:1145-1158
F_295	1103:16511:13564_129	Fungi	Ascomycota	Sordariomycetes	0	0	0	0	-	Too_rare	Unclassified	50	25	0.0159236	0.0245098	75	4	4	-	-	-	-	-	-	-	Unassigned	-
F_296	1110:8936:20199_143	Fungi	Ascomycota	0	0	0	0	0	-	Too_rare	Unclassified	51	24	0.016242	0.0235294	75	12	5	-	-	-	-	-	-	-	Unassigned	-
F_297	2106:9441:12585_098	Fungi	Glomeromycota	Glomeromycetes	Glomerales	Glomeraceae	0	0	Arbuscular Mycorrhizal	Too_rare	Arbuscular-Mycorrhizal	75	0	0.0238854	0	75	6	0	Glomeraceae	9	Symbiotroph	Arbuscular Mycorrhizal	Highly Probable	NULL	NULL	NULL	Redecker D, et al. 2013. Mycorrhiza 23:515-531
F_298	1101:14622:15978_180	Fungi	Basidiomycota	Agaricomycetes	Agaricales	Tricholomataceae	Mycena	Mycena chlorophos	Leaf Saprotroph-Plant Pathogen-Undefined Saprotroph-Wood Saprotroph	Too_rare	Saprotroph-Endophyte	73	0	0.0232484	0	73	1	0	Mycena	13	Pathotroph-Saprotroph	Leaf Saprotroph-Plant Pathogen-Undefined Saprotroph-Wood Saprotroph	Probable	Agaricoid	NULL	NULL	Grgurinovic CA, Simpson JA. 2001. Fungal Diversity 8:97-127; Tedersoo L, et al. 2014. Science 346:1256688; http://www.apsnet.org/publications/commonnames/Pages/default.aspx
F_299	1103:10880:7538_133	Fungi	Ascomycota	0	0	0	0	0	-	Too_rare	Unclassified	73	0	0.0232484	0	73	1	0	-	-	-	-	-	-	-	Unassigned	-
F_300	1105:10018:19567_114	Fungi	Ascomycota	0	0	0	0	0	-	Too_rare	Unclassified	71	1	0.0226115	0.000980392	72	7	1	-	-	-	-	-	-	-	Unassigned	-
F_301	1107:25642:16497_075	Fungi	Basidiomycota	0	0	0	0	0	-	Too_rare	Unclassified	72	0	0.0229299	0	72	7	0	-	-	-	-	-	-	-	Unassigned	-
F_302	2102:20202:2947_025	Fungi	Ascomycota	0	0	0	0	0	-	Too_rare	Unclassified	31	41	0.00987261	0.0401961	72	9	6	-	-	-	-	-	-	-	Unassigned	-
F_303	1103:12953:5234_129	Fungi	Basidiomycota	Agaricomycetes	Trechisporales	Hydnodontaceae	Trechispora	0	Wood Saprotroph	Too_rare	Saprotroph-Endophyte	70	1	0.022293	0.000980392	71	2	1	Trechispora	13	Saprotroph	Wood Saprotroph	Highly Probable	Resupinate	White Rot	NULL	Gilbertson RL, Ryvarden L. 1987-1987. North American Polypores. Fungiflora, Oslo; Rinaldi AC, et al. 2008. Fungal Diversity 33:1-45 Uncertain.; Tedersoo L, et al. 2010. Mycorrhiza 20:217-263 (not ECM).
F_304	1104:16494:20202_086	Fungi	Ascomycota	Sordariomycetes	0	0	0	0	-	Too_rare	Unclassified	7	64	0.0022293	0.0627451	71	2	3	-	-	-	-	-	-	-	Unassigned	-
F_305	2104:12448:10080_115	Fungi	Glomeromycota	Glomeromycetes	Glomerales	Glomeraceae	0	0	Arbuscular Mycorrhizal	Too_rare	Arbuscular-Mycorrhizal	71	0	0.0226115	0	71	3	0	Glomeraceae	9	Symbiotroph	Arbuscular Mycorrhizal	Highly Probable	NULL	NULL	NULL	Redecker D, et al. 2013. Mycorrhiza 23:515-531
F_306	2114:19309:12600_216	Fungi	Ascomycota	Leotiomycetes	Helotiales	0	0	0	-	Too_rare	Unclassified	71	0	0.0226115	0	71	3	0	-	-	-	-	-	-	-	Unassigned	-
F_307	1102:10843:13785_220	Fungi	Ascomycota	0	0	0	0	0	-	Too_rare	Unclassified	70	0	0.022293	0	70	4	0	-	-	-	-	-	-	-	Unassigned	-
F_308	2104:20781:5583_119	Fungi	Ascomycota	0	0	0	0	0	-	Too_rare	Unclassified	70	0	0.022293	0	70	8	0	-	-	-	-	-	-	-	Unassigned	-
F_309	1101:15694:12842_021	Fungi	Basidiomycota	Agaricomycetes	Polyporales	Fomitopsidaceae	Fomitopsis	0	Wood Saprotroph	Too_rare	Saprotroph-Endophyte	68	0	0.0216561	0	68	1	0	Fomitopsis	13	Saprotroph	Wood Saprotroph	Highly Probable	Polyporoid	Brown Rot	NULL	Gilbertson RL, Ryvarden L. 1987-1987. North American Polypores. Fungiflora, Oslo
F_310	1101:18526:20383_070	Fungi	Basidiomycota	Agaricomycetes	0	0	0	0	-	Too_rare	Unclassified	68	0	0.0216561	0	68	1	0	-	-	-	-	-	-	-	Unassigned	-
F_311	1101:19763:22638_075	Fungi	Basidiomycota	0	0	0	0	0	-	Too_rare	Unclassified	64	2	0.0203822	0.00196078	66	8	1	-	-	-	-	-	-	-	Unassigned	-
F_312	1102:14143:9161_118	Fungi	Basidiomycota	Agaricomycetes	Atheliales	Atheliaceae	0	0	Ectomycorrhizal-Lichen Parasite-Lichenized-Plant Pathogen	Too_rare	Ectomycorrhizal	66	0	0.0210191	0	66	11	0	Atheliaceae	9	Pathotroph-Saprotroph-Symbiotroph	Ectomycorrhizal-Lichen Parasite-Lichenized-Plant Pathogen	Possible	Corticioid	NULL	Many species form ectomycorrhizal associations, often occupying a dominant position in mycorrhizal communities. Other species are pathogens of many different plants and even lichens, and one species has even been suggested to form a lichen association with cyanobacteria. Yet more species are sparse and active decomposers, and a few are aquatic (Cannon & Kirk 2007)	Cannon PF, Kirk PM. 2007. Fungal Families of the World. CAB International, Cambridge
F_313	2106:16428:12021_202	Fungi	Basidiomycota	Agaricomycetes	0	0	0	0	-	Too_rare	Unclassified	50	16	0.0159236	0.0156863	66	5	1	-	-	-	-	-	-	-	Unassigned	-
F_314	1101:27863:13934_133	Fungi	Basidiomycota	Agaricomycetes	Agaricales	0	0	0	-	Too_rare	Unclassified	65	0	0.0207006	0	65	8	0	-	-	-	-	-	-	-	Unassigned	-
F_315	1105:11650:17917_122	Fungi	Ascomycota	0	0	0	0	0	-	Too_rare	Unclassified	65	0	0.0207006	0	65	1	0	-	-	-	-	-	-	-	Unassigned	-
F_316	1108:12148:21186_001	Fungi	Ascomycota	0	0	0	0	0	-	Too_rare	Unclassified	0	65	0	0.0637255	65	0	2	-	-	-	-	-	-	-	Unassigned	-
F_317	1101:13996:14406_174	Fungi	Basidiomycota	Agaricomycetes	Boletales	Boletaceae	Boletellus	0	Ectomycorrhizal	Too_rare	Ectomycorrhizal	64	0	0.0203822	0	64	3	0	Boletellus	13	Symbiotroph	Ectomycorrhizal	Highly Probable	Boletoid	NULL	NULL	Rinaldi AC, et al. 2008. Fungal Diversity 33:1-45; Tedersoo L, et al. 2010. Mycorrhiza 20:217-263; http://mycorrhizas.info/ecmf.html
F_318	1101:4986:18927_190	Fungi	Basidiomycota	Agaricomycetes	0	0	0	0	-	Too_rare	Unclassified	64	0	0.0203822	0	64	1	0	-	-	-	-	-	-	-	Unassigned	-
F_319	1102:23326:11469_142	Fungi	Glomeromycota	Glomeromycetes	Glomerales	Glomeraceae	0	0	Arbuscular Mycorrhizal	Too_rare	Arbuscular-Mycorrhizal	64	0	0.0203822	0	64	2	0	Glomeraceae	9	Symbiotroph	Arbuscular Mycorrhizal	Highly Probable	NULL	NULL	NULL	Redecker D, et al. 2013. Mycorrhiza 23:515-531
F_320	1111:9076:21121_025	Fungi	Ascomycota	0	0	0	0	0	-	Too_rare	Unclassified	22	42	0.00700637	0.0411765	64	2	5	-	-	-	-	-	-	-	Unassigned	-
F_321	1102:20267:19904_142	Fungi	Glomeromycota	Glomeromycetes	Glomerales	Glomeraceae	0	0	Arbuscular Mycorrhizal	Too_rare	Arbuscular-Mycorrhizal	63	0	0.0200637	0	63	4	0	Glomeraceae	9	Symbiotroph	Arbuscular Mycorrhizal	Highly Probable	NULL	NULL	NULL	Redecker D, et al. 2013. Mycorrhiza 23:515-531
F_322	1101:13019:20156_142	Fungi	Glomeromycota	Glomeromycetes	Glomerales	Glomeraceae	0	0	Arbuscular Mycorrhizal	Too_rare	Arbuscular-Mycorrhizal	62	0	0.0197452	0	62	2	0	Glomeraceae	9	Symbiotroph	Arbuscular Mycorrhizal	Highly Probable	NULL	NULL	NULL	Redecker D, et al. 2013. Mycorrhiza 23:515-531
F_323	1102:23288:3795_142	Fungi	Glomeromycota	Glomeromycetes	0	0	0	0	Arbuscular Mycorrhizal	Too_rare	Arbuscular-Mycorrhizal	62	0	0.0197452	0	62	1	0	Glomeromycota	3	Symbiotroph	Arbuscular Mycorrhizal	Highly Probable	NULL	NULL	NULL	Redecker D, et al. 2013. Mycorrhiza 23:515-531
F_324	2103:14490:5429_180	Fungi	Basidiomycota	Agaricomycetes	Sebacinales	0	0	0	-	Too_rare	Unclassified	62	0	0.0197452	0	62	2	0	-	-	-	-	-	-	-	Unassigned	-
F_325	2105:27242:12524_086	Fungi	0	0	0	0	0	0	-	Too_rare	Unclassified	0	61	0	0.0598039	61	0	1	-	-	-	-	-	-	-	Unassigned	-
F_326	1113:25982:15510_015	Fungi	Basidiomycota	Agaricomycetes	0	0	0	0	-	Too_rare	Unclassified	33	26	0.0105096	0.0254902	59	1	1	-	-	-	-	-	-	-	Unassigned	-
F_327	2102:13975:12096_155	Fungi	0	0	0	0	0	0	-	Too_rare	Unclassified	33	26	0.0105096	0.0254902	59	2	2	-	-	-	-	-	-	-	Unassigned	-
F_328	1101:12286:4576_219	Fungi	Glomeromycota	Glomeromycetes	0	0	0	0	Arbuscular Mycorrhizal	Too_rare	Arbuscular-Mycorrhizal	58	0	0.0184713	0	58	2	0	Glomeromycota	3	Symbiotroph	Arbuscular Mycorrhizal	Highly Probable	NULL	NULL	NULL	Redecker D, et al. 2013. Mycorrhiza 23:515-531
F_329	1103:12959:11162_178	Fungi	Glomeromycota	Glomeromycetes	Glomerales	Glomeraceae	0	0	Arbuscular Mycorrhizal	Too_rare	Arbuscular-Mycorrhizal	58	0	0.0184713	0	58	1	0	Glomeraceae	9	Symbiotroph	Arbuscular Mycorrhizal	Highly Probable	NULL	NULL	NULL	Redecker D, et al. 2013. Mycorrhiza 23:515-531
F_330	1101:18516:6669_125	Fungi	Ascomycota	Eurotiomycetes	Eurotiales	Aspergillaceae	0	0	Undefined Saprotroph	Too_rare	Saprotroph-Endophyte	57	0	0.0181529	0	57	2	0	Eurotiales	7	Saprotroph	Undefined Saprotroph	Possible	Microfungus	NULL	NULL	Sterkenburg E, et al. 2015. New Phytologist 207:1145-1158
F_331	1101:3802:19936_064	Fungi	Ascomycota	0	0	0	0	0	-	Too_rare	Unclassified	0	57	0	0.0558824	57	0	3	-	-	-	-	-	-	-	Unassigned	-
F_332	1104:11323:22364_038	Fungi	Ascomycota	Leotiomycetes	0	Myxotrichaceae	Oidiodendron	0	Ericoid Mycorrhizal	Too_rare	Ericoid-Mycorrhizal	43	13	0.0136943	0.0127451	56	7	4	Oidiodendron	13	Pathotroph-Symbiotroph	Ericoid Mycorrhizal	Probable	Dark Septate Endophyte	NULL	NULL	Newsham 2011. New Phytologist 190:783-793 (as DSE)
F_333	1109:6805:7328_158	Fungi	Basidiomycota	Agaricomycetes	0	0	0	0	-	Too_rare	Unclassified	5	51	0.00159236	0.05	56	2	1	-	-	-	-	-	-	-	Unassigned	-
F_334	2110:7896:10424_025	Fungi	Ascomycota	Leotiomycetes	Helotiales	0	0	0	-	Too_rare	Unclassified	7	48	0.0022293	0.0470588	55	1	2	-	-	-	-	-	-	-	Unassigned	-
F_335	2113:15073:24490_178	Fungi	Glomeromycota	Glomeromycetes	Glomerales	Glomeraceae	0	0	Arbuscular Mycorrhizal	Too_rare	Arbuscular-Mycorrhizal	55	0	0.0175159	0	55	4	0	Glomeraceae	9	Symbiotroph	Arbuscular Mycorrhizal	Highly Probable	NULL	NULL	NULL	Redecker D, et al. 2013. Mycorrhiza 23:515-531
F_336	1101:13246:11675_010	Fungi	Ascomycota	Eurotiomycetes	0	0	0	0	-	Too_rare	Unclassified	54	0	0.0171975	0	54	3	0	-	-	-	-	-	-	-	Unassigned	-
F_337	1101:14010:19451_162	Fungi	Ascomycota	Sordariomycetes	Hypocreales	Nectriaceae	0	0	Undefined Saprotroph	Too_rare	Saprotroph-Endophyte	54	0	0.0171975	0	54	1	0	Hypocreales	7	Saprotroph	Undefined Saprotroph	Possible	Microfungus	NULL	NULL	Sterkenburg E, et al. 2015. New Phytologist 207:1145-1158
F_338	1101:18358:16756_106	Fungi	Ascomycota	0	0	0	0	0	-	Too_rare	Unclassified	54	0	0.0171975	0	54	1	0	-	-	-	-	-	-	-	Unassigned	-
F_339	1102:28092:19055_175	Fungi	Ascomycota	Eurotiomycetes	Eurotiales	Aspergillaceae	Penicillium	0	Undefined Saprotroph	Too_rare	Saprotroph-Endophyte	54	0	0.0171975	0	54	5	0	Eurotiales	7	Saprotroph	Undefined Saprotroph	Possible	Microfungus	NULL	NULL	Sterkenburg E, et al. 2015. New Phytologist 207:1145-1158
F_340	1103:12805:4417_180	Fungi	0	0	Mortierellales	Mortierellaceae	Mortierella	0	Undefined Saprotroph	Too_rare	Saprotroph-Endophyte	54	0	0.0171975	0	54	5	0	Mortierella	13	Saprotroph	Undefined Saprotroph	Probable	NULL	NULL	NULL	Tedersoo L, et al. 2014. Science 346:1256688
F_341	1103:27358:19654_136	Fungi	Ascomycota	Eurotiomycetes	Eurotiales	Trichocomaceae	Talaromyces	0	Undefined Saprotroph	Too_rare	Saprotroph-Endophyte	52	2	0.0165605	0.00196078	54	3	1	Talaromyces	13	Saprotroph	Undefined Saprotroph	Probable	NULL	NULL	NULL	Tedersoo L, et al. 2014. Science 346:1256688
F_342	2101:21158:15204_149	Fungi	Ascomycota	Sordariomycetes	Xylariales	Sporocadaceae	Pestalotiopsis	0	Plant Pathogen	Too_rare	Plant-Pathogen	39	14	0.0124204	0.0137255	53	4	2	Pestalotiopsis	13	Pathotroph	Plant Pathogen	Probable	NULL	NULL	NULL	Tedersoo L, et al. 2014. Science 346:1256688
F_343	2112:25405:10938_200	Fungi	Basidiomycota	Agaricomycetes	Agaricales	0	0	0	-	Too_rare	Unclassified	48	5	0.0152866	0.00490196	53	1	1	-	-	-	-	-	-	-	Unassigned	-
F_344	2113:19412:14139_132	Fungi	Basidiomycota	Tremellomycetes	0	0	0	0	-	Too_rare	Unclassified	52	1	0.0165605	0.000980392	53	6	1	-	-	-	-	-	-	-	Unassigned	-
F_345	1101:10069:10409_109	Fungi	Basidiomycota	Cystobasidiomycetes	0	0	0	0	-	Too_rare	Unclassified	30	22	0.00955414	0.0215686	52	6	2	-	-	-	-	-	-	-	Unassigned	-
F_346	1105:9561:16872_023	Fungi	Ascomycota	Leotiomycetes	0	Myxotrichaceae	Oidiodendron	0	Ericoid Mycorrhizal	Too_rare	Ericoid-Mycorrhizal	41	11	0.0130573	0.0107843	52	5	2	Oidiodendron	13	Pathotroph-Symbiotroph	Ericoid Mycorrhizal	Probable	Dark Septate Endophyte	NULL	NULL	Newsham 2011. New Phytologist 190:783-793 (as DSE)
F_347	1102:21701:24816_201	Fungi	Ascomycota	Sordariomycetes	Hypocreales	Nectriaceae	0	0	Undefined Saprotroph	Too_rare	Saprotroph-Endophyte	51	0	0.016242	0	51	4	0	Hypocreales	7	Saprotroph	Undefined Saprotroph	Possible	Microfungus	NULL	NULL	Sterkenburg E, et al. 2015. New Phytologist 207:1145-1158
F_348	1104:23431:13390_246	Fungi	Ascomycota	Lecanoromycetes	Ostropales	Stictidaceae	Absconditella	0	Lichenized	Too_rare	Unclassified	48	3	0.0152866	0.00294118	51	5	1	Absconditella	13	Symbiotroph	Lichenized	Highly Probable	Thallus	NULL	NULL	Esslinger TL. 2014. North Dakota State University (http://www.ndsu.edu/pubweb/~esslinge/chcklst/chcklst7.htm)
F_349	1105:22619:12467_156	Fungi	Ascomycota	Dothideomycetes	Capnodiales	0	0	0	-	Too_rare	Unclassified	50	0	0.0159236	0	50	6	0	-	-	-	-	-	-	-	Unassigned	-
F_350	1105:15722:24849_128	Fungi	Glomeromycota	Glomeromycetes	Glomerales	Glomeraceae	0	0	Arbuscular Mycorrhizal	Too_rare	Arbuscular-Mycorrhizal	49	0	0.0156051	0	49	6	0	Glomeraceae	9	Symbiotroph	Arbuscular Mycorrhizal	Highly Probable	NULL	NULL	NULL	Redecker D, et al. 2013. Mycorrhiza 23:515-531
F_351	1101:21727:10019_072	Fungi	Glomeromycota	Glomeromycetes	Glomerales	Glomeraceae	0	0	Arbuscular Mycorrhizal	Too_rare	Arbuscular-Mycorrhizal	48	0	0.0152866	0	48	3	0	Glomeraceae	9	Symbiotroph	Arbuscular Mycorrhizal	Highly Probable	NULL	NULL	NULL	Redecker D, et al. 2013. Mycorrhiza 23:515-531
F_352	1102:11582:23860_057	Fungi	Ascomycota	Sordariomycetes	Xylariales	Sporocadaceae	Discosia	0	Plant Pathogen	Too_rare	Plant-Pathogen	22	26	0.00700637	0.0254902	48	3	3	Discosia	13	Pathotroph	Plant Pathogen	Probable	NULL	NULL	NULL	Tedersoo L, et al. 2014. Science 346:1256688
F_353	1101:14449:21801_065	Fungi	Basidiomycota	Agaricomycetes	Agaricales	Amanitaceae	Amanita	Amanita fritillaria	Ectomycorrhizal	Too_rare	Ectomycorrhizal	47	0	0.0149682	0	47	1	0	Amanita	13	Symbiotroph	Ectomycorrhizal	Highly Probable	Agaricoid	NULL	NULL	Rinaldi AC, et al. 2008. Fungal Diversity 33:1-45; Tedersoo L, et al. 2010. Mycorrhiza 20:217-263; http://mycorrhizas.info/ecmf.html
F_354	1111:24125:14161_120	Fungi	Ascomycota	Saccharomycetes	Saccharomycetales	Trichomonascaceae	0	0	Undefined Saprotroph	Too_rare	Saprotroph-Endophyte	38	9	0.0121019	0.00882353	47	6	1	Saccharomycetales	7	Saprotroph	Undefined Saprotroph	Possible	Yeast	NULL	NULL	Sterkenburg E, et al. 2015. New Phytologist 207:1145-1158
F_355	1108:22038:9281_011	Fungi	Glomeromycota	Glomeromycetes	Glomerales	Glomeraceae	Rhizophagus	0	Arbuscular Mycorrhizal	Too_rare	Arbuscular-Mycorrhizal	46	0	0.0146497	0	46	10	0	Rhizophagus	13	Symbiotroph	Arbuscular Mycorrhizal	Highly Probable	NULL	NULL	NULL	Redecker D, et al. 2013. Mycorrhiza 23:515-531
F_356	2105:4089:18306_002	Fungi	Ascomycota	0	0	0	0	0	-	Too_rare	Unclassified	21	25	0.0066879	0.0245098	46	2	2	-	-	-	-	-	-	-	Unassigned	-
F_357	2107:28372:18657_219	Fungi	Basidiomycota	Agaricomycetes	Agaricales	0	0	0	-	Too_rare	Unclassified	46	0	0.0146497	0	46	3	0	-	-	-	-	-	-	-	Unassigned	-
F_358	1101:15476:8732_180	Fungi	Basidiomycota	Agaricomycetes	Russulales	Lachnocladiaceae	0	0	-	Too_rare	Unclassified	44	0	0.0140127	0	44	1	0	-	-	-	-	-	-	-	Unassigned	-
F_359	1101:17852:22708_145	Fungi	Ascomycota	Sordariomycetes	0	0	0	0	-	Too_rare	Unclassified	0	44	0	0.0431373	44	0	1	-	-	-	-	-	-	-	Unassigned	-
F_360	1103:13580:8272_154	Fungi	Glomeromycota	Glomeromycetes	Diversisporales	Acaulosporaceae	Acaulospora	Acaulospora alpina	Arbuscular Mycorrhizal	Too_rare	Arbuscular-Mycorrhizal	42	2	0.0133758	0.00196078	44	6	1	Acaulospora	13	Symbiotroph	Arbuscular Mycorrhizal	Highly Probable	NULL	NULL	NULL	Redecker D, et al. 2013. Mycorrhiza 23:515-531
F_361	2104:16386:23642_204	Fungi	Basidiomycota	Microbotryomycetes	0	0	0	0	-	Too_rare	Unclassified	44	0	0.0140127	0	44	4	0	-	-	-	-	-	-	-	Unassigned	-
F_362	1101:12046:20587_176	Fungi	0	0	0	0	0	0	-	Too_rare	Unclassified	43	0	0.0136943	0	43	1	0	-	-	-	-	-	-	-	Unassigned	-
F_363	1101:19696:20281_116	Fungi	Basidiomycota	Agaricomycetes	Cantharellales	Cantharellaceae	Craterellus	Craterellus tubaeformis	Ectomycorrhizal	Too_rare	Ectomycorrhizal	43	0	0.0136943	0	43	1	0	Craterellus	13	Symbiotroph	Ectomycorrhizal	Highly Probable	Agaricoid	NULL	NULL	Rinaldi AC, et al. 2008. Fungal Diversity 33:1-45; Tedersoo L, et al. 2010. Mycorrhiza 20:217-263; http://mycorrhizas.info/ecmf.html
F_364	1104:9445:23240_097	Fungi	Ascomycota	Dothideomycetes	0	0	0	0	-	Too_rare	Unclassified	28	15	0.0089172	0.0147059	43	1	1	-	-	-	-	-	-	-	Unassigned	-
F_365	1107:10952:19953_097	Fungi	Basidiomycota	Tremellomycetes	0	0	0	0	-	Too_rare	Unclassified	43	0	0.0136943	0	43	1	0	-	-	-	-	-	-	-	Unassigned	-
F_366	2103:16708:9999_093	Fungi	0	0	Mortierellales	Mortierellaceae	Mortierella	0	Undefined Saprotroph	Too_rare	Saprotroph-Endophyte	8	35	0.00254777	0.0343137	43	1	1	Mortierella	13	Saprotroph	Undefined Saprotroph	Probable	NULL	NULL	NULL	Tedersoo L, et al. 2014. Science 346:1256688
F_367	2109:14866:21931_182	Fungi	Ascomycota	0	0	0	0	0	-	Too_rare	Unclassified	43	0	0.0136943	0	43	7	0	-	-	-	-	-	-	-	Unassigned	-
F_368	1108:10931:4164_095	Fungi	Glomeromycota	Glomeromycetes	Glomerales	Glomeraceae	0	0	Arbuscular Mycorrhizal	Too_rare	Arbuscular-Mycorrhizal	42	0	0.0133758	0	42	1	0	Glomeraceae	9	Symbiotroph	Arbuscular Mycorrhizal	Highly Probable	NULL	NULL	NULL	Redecker D, et al. 2013. Mycorrhiza 23:515-531
F_369	1101:10835:2737_094	Fungi	Ascomycota	Eurotiomycetes	Chaetothyriales	Herpotrichiellaceae	0	0	-	Too_rare	Unclassified	5	36	0.00159236	0.0352941	41	1	1	-	-	-	-	-	-	-	Unassigned	-
F_370	1102:13291:21876_097	Fungi	Ascomycota	0	0	0	0	0	-	Too_rare	Unclassified	41	0	0.0130573	0	41	1	0	-	-	-	-	-	-	-	Unassigned	-
F_371	1102:17495:8428_097	Fungi	0	0	0	0	0	0	-	Too_rare	Unclassified	32	9	0.0101911	0.00882353	41	6	3	-	-	-	-	-	-	-	Unassigned	-
F_372	1103:10250:18494_212	Fungi	Ascomycota	Sordariomycetes	Chaetosphaeriales	Chaetosphaeriaceae	0	0	-	Too_rare	Unclassified	25	16	0.00796178	0.0156863	41	2	1	-	-	-	-	-	-	-	Unassigned	-
F_373	1113:20479:9887_229	Fungi	Ascomycota	0	0	0	0	0	-	Too_rare	Unclassified	41	0	0.0130573	0	41	4	0	-	-	-	-	-	-	-	Unassigned	-
F_374	1101:21815:3457_057	Fungi	Ascomycota	0	0	0	0	0	-	Too_rare	Unclassified	7	33	0.0022293	0.0323529	40	2	1	-	-	-	-	-	-	-	Unassigned	-
F_375	1109:16625:5151_089	Fungi	Ascomycota	0	0	0	0	0	-	Too_rare	Unclassified	28	12	0.0089172	0.0117647	40	5	2	-	-	-	-	-	-	-	Unassigned	-
F_376	1101:11777:11717_119	Fungi	Ascomycota	0	0	0	0	0	-	Too_rare	Unclassified	39	0	0.0124204	0	39	4	0	-	-	-	-	-	-	-	Unassigned	-
F_377	1101:12456:16800_224	Fungi	Basidiomycota	Agaricomycetes	Agaricales	Schizophyllaceae	Henningsomyces	0	Undefined Saprotroph	Too_rare	Saprotroph-Endophyte	39	0	0.0124204	0	39	1	0	Henningsomyces	13	Saprotroph	Undefined Saprotroph	Probable	NULL	NULL	NULL	Tedersoo L, et al. 2014. Science 346:1256688
F_378	1101:19763:21984_162	Fungi	Glomeromycota	Glomeromycetes	Glomerales	Glomeraceae	Glomus	0	Arbuscular Mycorrhizal	Too_rare	Arbuscular-Mycorrhizal	39	0	0.0124204	0	39	2	0	Glomeraceae	9	Symbiotroph	Arbuscular Mycorrhizal	Highly Probable	NULL	NULL	NULL	Redecker D, et al. 2013. Mycorrhiza 23:515-531
F_379	1105:19252:19258_093	Fungi	Ascomycota	Leotiomycetes	Helotiales	0	0	0	-	Too_rare	Unclassified	30	9	0.00955414	0.00882353	39	2	2	-	-	-	-	-	-	-	Unassigned	-
F_380	1106:16902:6993_104	Fungi	Ascomycota	0	0	0	0	0	-	Too_rare	Unclassified	22	17	0.00700637	0.0166667	39	4	2	-	-	-	-	-	-	-	Unassigned	-
F_381	2113:5541:9143_110	Fungi	Ascomycota	Leotiomycetes	Rhytismatales	0	0	0	-	Too_rare	Unclassified	39	0	0.0124204	0	39	1	0	-	-	-	-	-	-	-	Unassigned	-
F_382	1102:11939:21231_221	Fungi	Ascomycota	0	0	0	0	0	-	Too_rare	Unclassified	38	0	0.0121019	0	38	3	0	-	-	-	-	-	-	-	Unassigned	-
F_383	1102:17211:9484_142	Fungi	Glomeromycota	Glomeromycetes	Glomerales	Glomeraceae	0	0	Arbuscular Mycorrhizal	Too_rare	Arbuscular-Mycorrhizal	38	0	0.0121019	0	38	1	0	Glomeraceae	9	Symbiotroph	Arbuscular Mycorrhizal	Highly Probable	NULL	NULL	NULL	Redecker D, et al. 2013. Mycorrhiza 23:515-531
F_384	1113:13592:14177_199	Fungi	Glomeromycota	Glomeromycetes	Diversisporales	Acaulosporaceae	Acaulospora	0	Arbuscular Mycorrhizal	Too_rare	Arbuscular-Mycorrhizal	38	0	0.0121019	0	38	5	0	Acaulospora	13	Symbiotroph	Arbuscular Mycorrhizal	Highly Probable	NULL	NULL	NULL	Redecker D, et al. 2013. Mycorrhiza 23:515-531
F_385	1101:12717:16171_093	Fungi	Ascomycota	0	0	0	0	0	-	Too_rare	Unclassified	25	12	0.00796178	0.0117647	37	7	1	-	-	-	-	-	-	-	Unassigned	-
F_386	1101:16193:12674_175	Fungi	Ascomycota	Leotiomycetes	0	0	0	0	-	Too_rare	Unclassified	37	0	0.0117834	0	37	2	0	-	-	-	-	-	-	-	Unassigned	-
F_387	1102:11528:12713_013	Fungi	Ascomycota	Eurotiomycetes	Chaetothyriales	Herpotrichiellaceae	0	0	-	Too_rare	Unclassified	37	0	0.0117834	0	37	2	0	-	-	-	-	-	-	-	Unassigned	-
F_388	1101:26143:20294_091	Fungi	Ascomycota	Sordariomycetes	Chaetosphaeriales	Chaetosphaeriaceae	Chaetosphaeria	0	Endophyte-Litter Saprotroph-Wood Saprotroph	Too_rare	Saprotroph-Endophyte	8	28	0.00254777	0.027451	36	2	2	Chaetosphaeria	13	Saprotroph-Symbiotroph	Endophyte-Litter Saprotroph-Wood Saprotroph	Probable	NULL	NULL	NULL	Rﾃｩblovﾃ｡ M et al. 2006. Mycological Research 110:104-109; Tedersoo L, et al. 2014. Science 346:1256688
F_389	2102:9294:24611_037	Fungi	Ascomycota	0	0	0	0	0	-	Too_rare	Unclassified	36	0	0.011465	0	36	1	0	-	-	-	-	-	-	-	Unassigned	-
F_390	1101:18741:12273_162	Fungi	Ascomycota	Leotiomycetes	Helotiales	Leotiaceae	0	0	-	Too_rare	Unclassified	35	0	0.0111465	0	35	2	0	-	-	-	-	-	-	-	Unassigned	-
F_391	1101:22451:4313_221	Fungi	Basidiomycota	0	0	0	0	0	-	Too_rare	Unclassified	35	0	0.0111465	0	35	1	0	-	-	-	-	-	-	-	Unassigned	-
F_392	1101:6306:9110_144	Fungi	Ascomycota	Leotiomycetes	Helotiales	Helotiaceae	Meliniomyces	0	Ectomycorrhizal-Endophyte-Ericoid Mycorrhizal-Litter Saprotroph-Orchid Mycorrhizal	Too_rare	Ectomycorrhizal	18	17	0.00573248	0.0166667	35	3	1	Meliniomyces	13	Saprotroph-Symbiotroph	Ectomycorrhizal-Endophyte-Ericoid Mycorrhizal-Litter Saprotroph-Orchid Mycorrhizal	Probable	Dark Septate Endophyte	NULL	NULL	Tedersoo L, et al. 2014. Science 346:1256688
F_393	1102:5273:17438_183	Fungi	Basidiomycota	Agaricomycetes	0	0	0	0	-	Too_rare	Unclassified	0	35	0	0.0343137	35	0	1	-	-	-	-	-	-	-	Unassigned	-
F_394	1103:13497:22776_229	Fungi	Ascomycota	Lecanoromycetes	0	0	0	0	-	Too_rare	Unclassified	33	2	0.0105096	0.00196078	35	4	1	-	-	-	-	-	-	-	Unassigned	-
F_395	1103:17373:10180_183	Fungi	Basidiomycota	Agaricomycetes	Agaricales	Amanitaceae	Amanita	0	Ectomycorrhizal	Too_rare	Ectomycorrhizal	2	33	0.000636943	0.0323529	35	1	2	Amanita	13	Symbiotroph	Ectomycorrhizal	Highly Probable	Agaricoid	NULL	NULL	Rinaldi AC, et al. 2008. Fungal Diversity 33:1-45; Tedersoo L, et al. 2010. Mycorrhiza 20:217-263; http://mycorrhizas.info/ecmf.html
F_396	1103:5550:11866_162	Fungi	Basidiomycota	Agaricomycetes	Sebacinales	0	0	0	-	Too_rare	Unclassified	31	4	0.00987261	0.00392157	35	3	1	-	-	-	-	-	-	-	Unassigned	-
F_397	1113:8677:10267_024	Fungi	Ascomycota	0	0	0	0	0	-	Too_rare	Unclassified	17	18	0.00541401	0.0176471	35	1	1	-	-	-	-	-	-	-	Unassigned	-
F_398	1101:24398:5662_008	Fungi	Basidiomycota	Tremellomycetes	0	0	0	0	-	Too_rare	Unclassified	34	0	0.010828	0	34	5	0	-	-	-	-	-	-	-	Unassigned	-
F_399	1102:5580:12028_164	Fungi	Ascomycota	Sordariomycetes	0	0	0	0	-	Too_rare	Unclassified	34	0	0.010828	0	34	2	0	-	-	-	-	-	-	-	Unassigned	-
F_400	1103:17650:4847_108	Fungi	Glomeromycota	Glomeromycetes	Glomerales	Glomeraceae	0	0	Arbuscular Mycorrhizal	Too_rare	Arbuscular-Mycorrhizal	34	0	0.010828	0	34	2	0	Glomeraceae	9	Symbiotroph	Arbuscular Mycorrhizal	Highly Probable	NULL	NULL	NULL	Redecker D, et al. 2013. Mycorrhiza 23:515-531
F_401	1105:27542:18487_047	Fungi	0	0	0	0	0	0	-	Too_rare	Unclassified	34	0	0.010828	0	34	8	0	-	-	-	-	-	-	-	Unassigned	-
F_402	1101:17875:19412_142	Fungi	Ascomycota	0	0	0	0	0	-	Too_rare	Unclassified	33	0	0.0105096	0	33	1	0	-	-	-	-	-	-	-	Unassigned	-
F_403	1102:11515:22956_162	Fungi	Basidiomycota	Agaricomycetes	0	0	0	0	-	Too_rare	Unclassified	33	0	0.0105096	0	33	3	0	-	-	-	-	-	-	-	Unassigned	-
F_404	1102:3702:15102_183	Fungi	Ascomycota	Leotiomycetes	0	0	0	0	-	Too_rare	Unclassified	0	33	0	0.0323529	33	0	1	-	-	-	-	-	-	-	Unassigned	-
F_405	1107:15712:10768_217	Fungi	Glomeromycota	Glomeromycetes	Glomerales	Glomeraceae	0	0	Arbuscular Mycorrhizal	Too_rare	Arbuscular-Mycorrhizal	33	0	0.0105096	0	33	7	0	Glomeraceae	9	Symbiotroph	Arbuscular Mycorrhizal	Highly Probable	NULL	NULL	NULL	Redecker D, et al. 2013. Mycorrhiza 23:515-531
F_406	2101:19700:3024_222	Fungi	Ascomycota	Eurotiomycetes	Chaetothyriales	Herpotrichiellaceae	0	0	-	Too_rare	Unclassified	28	5	0.0089172	0.00490196	33	4	1	-	-	-	-	-	-	-	Unassigned	-
F_407	2113:10963:19126_217	Fungi	Basidiomycota	Agaricomycetes	Agaricales	0	0	0	-	Too_rare	Unclassified	33	0	0.0105096	0	33	3	0	-	-	-	-	-	-	-	Unassigned	-
F_408	2113:24826:5757_194	Fungi	Glomeromycota	Glomeromycetes	Glomerales	Glomeraceae	0	0	Arbuscular Mycorrhizal	Too_rare	Arbuscular-Mycorrhizal	33	0	0.0105096	0	33	4	0	Glomeraceae	9	Symbiotroph	Arbuscular Mycorrhizal	Highly Probable	NULL	NULL	NULL	Redecker D, et al. 2013. Mycorrhiza 23:515-531
F_409	1101:14292:18835_141	Fungi	Ascomycota	Sordariomycetes	Hypocreales	Clavicipitaceae	0	0	Undefined Saprotroph	Too_rare	Saprotroph-Endophyte	5	27	0.00159236	0.0264706	32	2	2	Hypocreales	7	Saprotroph	Undefined Saprotroph	Possible	Microfungus	NULL	NULL	Sterkenburg E, et al. 2015. New Phytologist 207:1145-1158
F_410	1105:27500:7835_211	Fungi	Ascomycota	Leotiomycetes	Helotiales	Dermateaceae	0	0	-	Too_rare	Unclassified	32	0	0.0101911	0	32	9	0	-	-	-	-	-	-	-	Unassigned	-
F_411	1107:26331:16396_182	Fungi	0	0	0	0	0	0	-	Too_rare	Unclassified	32	0	0.0101911	0	32	6	0	-	-	-	-	-	-	-	Unassigned	-
F_412	1111:24514:14203_116	Fungi	Ascomycota	0	0	0	0	0	-	Too_rare	Unclassified	32	0	0.0101911	0	32	1	0	-	-	-	-	-	-	-	Unassigned	-
F_413	1112:25821:15880_012	Fungi	Ascomycota	Leotiomycetes	Helotiales	Leotiaceae	0	0	-	Too_rare	Unclassified	32	0	0.0101911	0	32	4	0	-	-	-	-	-	-	-	Unassigned	-
F_414	1101:27714:19462_025	Fungi	Ascomycota	Sordariomycetes	Chaetosphaeriales	Chaetosphaeriaceae	Chaetosphaeria	0	Endophyte-Litter Saprotroph-Wood Saprotroph	Too_rare	Saprotroph-Endophyte	27	4	0.00859873	0.00392157	31	8	1	Chaetosphaeria	13	Saprotroph-Symbiotroph	Endophyte-Litter Saprotroph-Wood Saprotroph	Probable	NULL	NULL	NULL	Rﾃｩblovﾃ｡ M et al. 2006. Mycological Research 110:104-109; Tedersoo L, et al. 2014. Science 346:1256688
F_415	1103:27158:13955_167	Fungi	Ascomycota	0	0	0	0	0	-	Too_rare	Unclassified	31	0	0.00987261	0	31	1	0	-	-	-	-	-	-	-	Unassigned	-
F_416	1113:1767:15499_049	Fungi	Glomeromycota	Glomeromycetes	0	0	0	0	Arbuscular Mycorrhizal	Too_rare	Arbuscular-Mycorrhizal	31	0	0.00987261	0	31	2	0	Glomeromycota	3	Symbiotroph	Arbuscular Mycorrhizal	Highly Probable	NULL	NULL	NULL	Redecker D, et al. 2013. Mycorrhiza 23:515-531
F_417	2108:17853:6487_205	Fungi	Glomeromycota	Glomeromycetes	Glomerales	Glomeraceae	Rhizophagus	0	Arbuscular Mycorrhizal	Too_rare	Arbuscular-Mycorrhizal	31	0	0.00987261	0	31	1	0	Rhizophagus	13	Symbiotroph	Arbuscular Mycorrhizal	Highly Probable	NULL	NULL	NULL	Redecker D, et al. 2013. Mycorrhiza 23:515-531
F_418	1102:13528:5447_141	Fungi	Ascomycota	Leotiomycetes	Helotiales	Hyaloscyphaceae	Lachnum	Lachnum soppittii	Undefined Saprotroph	Too_rare	Saprotroph-Endophyte	0	30	0	0.0294118	30	0	1	Lachnum	13	Saprotroph	Undefined Saprotroph	Probable	Microfungus	NULL	NULL	Tedersoo L, et al. 2014. Science 346:1256688
F_419	1109:23225:14587_072	Fungi	Basidiomycota	Agaricomycetes	Sebacinales	0	0	0	-	Too_rare	Unclassified	30	0	0.00955414	0	30	1	0	-	-	-	-	-	-	-	Unassigned	-
F_420	2114:26056:13308_095	Fungi	Glomeromycota	Glomeromycetes	Glomerales	Glomeraceae	0	0	Arbuscular Mycorrhizal	Too_rare	Arbuscular-Mycorrhizal	30	0	0.00955414	0	30	1	0	Glomeraceae	9	Symbiotroph	Arbuscular Mycorrhizal	Highly Probable	NULL	NULL	NULL	Redecker D, et al. 2013. Mycorrhiza 23:515-531
F_421	1101:12566:5909_146	Fungi	Basidiomycota	Agaricomycetes	Corticiales	Corticiaceae	Sistotrema	0	Ectomycorrhizal-Wood Saprotroph	Too_rare	Unclassified	9	20	0.00286624	0.0196078	29	3	1	Sistotrema	13	Saprotroph-Symbiotroph	Ectomycorrhizal-Wood Saprotroph	Possible	Resupinate	White Rot	NULL	Gilbertson RL, Ryvarden L. 1987-1987. North American Polypores. Fungiflora, Oslo; Rinaldi AC, et al. 2008. Fungal Diversity 33:1-45 (ECM/not ECM).; Tedersoo L, et al. 2010. Mycorrhiza 20:217-263 pro parte.; http://mycorrhizas.info/ecmf.html (ECM/not ECM).
F_422	1101:24291:10807_104	Fungi	Ascomycota	Eurotiomycetes	Eurotiales	Aspergillaceae	0	0	Undefined Saprotroph	Too_rare	Saprotroph-Endophyte	0	29	0	0.0284314	29	0	1	Eurotiales	7	Saprotroph	Undefined Saprotroph	Possible	Microfungus	NULL	NULL	Sterkenburg E, et al. 2015. New Phytologist 207:1145-1158
F_423	1102:10625:5543_196	Fungi	Ascomycota	0	0	0	0	0	-	Too_rare	Unclassified	29	0	0.00923567	0	29	1	0	-	-	-	-	-	-	-	Unassigned	-
F_424	1105:18974:2488_149	Fungi	Basidiomycota	Tremellomycetes	Filobasidiales	0	0	0	-	Too_rare	Unclassified	24	5	0.00764331	0.00490196	29	4	1	-	-	-	-	-	-	-	Unassigned	-
F_425	1105:22877:11106_015	Fungi	Ascomycota	Dothideomycetes	Capnodiales	0	0	0	-	Too_rare	Unclassified	29	0	0.00923567	0	29	5	0	-	-	-	-	-	-	-	Unassigned	-
F_426	1108:17856:10972_231	Fungi	Basidiomycota	Agaricomycetes	Hymenochaetales	Hymenochaetaceae	Coltriciella	0	Ectomycorrhizal	Too_rare	Ectomycorrhizal	21	8	0.0066879	0.00784314	29	2	2	Coltriciella	13	Symbiotroph	Ectomycorrhizal	Probable	Polyporoid	NULL	NULL	Gilbertson RL, Ryvarden L. 1987-1987. North American Polypores. Fungiflora, Oslo; Rinaldi AC, et al. 2008. Fungal Diversity 33:1-45; Tedersoo L, et al. 2010. Mycorrhiza 20:217-263
F_427	1111:23102:3837_217	Fungi	Glomeromycota	Glomeromycetes	Glomerales	Glomeraceae	Rhizophagus	0	Arbuscular Mycorrhizal	Too_rare	Arbuscular-Mycorrhizal	29	0	0.00923567	0	29	4	0	Rhizophagus	13	Symbiotroph	Arbuscular Mycorrhizal	Highly Probable	NULL	NULL	NULL	Redecker D, et al. 2013. Mycorrhiza 23:515-531
F_428	1111:23970:21088_108	Fungi	0	0	0	0	0	0	-	Too_rare	Unclassified	18	11	0.00573248	0.0107843	29	3	3	-	-	-	-	-	-	-	Unassigned	-
F_429	1101:17671:5080_217	Fungi	Ascomycota	0	0	0	0	0	-	Too_rare	Unclassified	28	0	0.0089172	0	28	1	0	-	-	-	-	-	-	-	Unassigned	-
F_430	1101:19012:9770_162	Fungi	Glomeromycota	Glomeromycetes	Glomerales	Glomeraceae	0	0	Arbuscular Mycorrhizal	Too_rare	Arbuscular-Mycorrhizal	28	0	0.0089172	0	28	1	0	Glomeraceae	9	Symbiotroph	Arbuscular Mycorrhizal	Highly Probable	NULL	NULL	NULL	Redecker D, et al. 2013. Mycorrhiza 23:515-531
F_431	1103:12989:10208_116	Fungi	Ascomycota	Eurotiomycetes	0	0	0	0	-	Too_rare	Unclassified	28	0	0.0089172	0	28	5	0	-	-	-	-	-	-	-	Unassigned	-
F_432	1103:23281:5193_104	Fungi	Basidiomycota	Agaricomycetes	Agaricales	0	0	0	-	Too_rare	Unclassified	0	28	0	0.027451	28	0	1	-	-	-	-	-	-	-	Unassigned	-
F_433	1104:16315:3589_078	Fungi	Ascomycota	Eurotiomycetes	Chaetothyriales	Herpotrichiellaceae	0	0	-	Too_rare	Unclassified	19	9	0.00605096	0.00882353	28	1	2	-	-	-	-	-	-	-	Unassigned	-
F_434	1101:16339:14234_129	Fungi	Ascomycota	Dothideomycetes	Capnodiales	0	0	0	-	Too_rare	Unclassified	27	0	0.00859873	0	27	2	0	-	-	-	-	-	-	-	Unassigned	-
F_435	1102:6270:18907_021	Fungi	0	0	Kickxellales	Kickxellaceae	Ramicandelaber	0	Undefined Saprotroph	Too_rare	Saprotroph-Endophyte	27	0	0.00859873	0	27	3	0	Ramicandelaber	13	Saprotroph	Undefined Saprotroph	Probable	NULL	NULL	NULL	Tedersoo L, et al. 2014. Science 346:1256688
F_436	1103:22750:13654_166	Fungi	Ascomycota	Eurotiomycetes	0	0	0	0	-	Too_rare	Unclassified	27	0	0.00859873	0	27	1	0	-	-	-	-	-	-	-	Unassigned	-
F_437	1108:12875:21795_108	Fungi	Glomeromycota	Glomeromycetes	Glomerales	Glomeraceae	0	0	Arbuscular Mycorrhizal	Too_rare	Arbuscular-Mycorrhizal	27	0	0.00859873	0	27	1	0	Glomeraceae	9	Symbiotroph	Arbuscular Mycorrhizal	Highly Probable	NULL	NULL	NULL	Redecker D, et al. 2013. Mycorrhiza 23:515-531
F_438	2113:22869:7825_215	Fungi	Glomeromycota	Glomeromycetes	Glomerales	Glomeraceae	0	0	Arbuscular Mycorrhizal	Too_rare	Arbuscular-Mycorrhizal	21	6	0.0066879	0.00588235	27	5	1	Glomeraceae	9	Symbiotroph	Arbuscular Mycorrhizal	Highly Probable	NULL	NULL	NULL	Redecker D, et al. 2013. Mycorrhiza 23:515-531
F_439	1106:28570:12615_210	Fungi	Ascomycota	0	0	0	0	0	-	Too_rare	Unclassified	21	5	0.0066879	0.00490196	26	4	1	-	-	-	-	-	-	-	Unassigned	-
F_440	1101:11167:14364_057	Fungi	Ascomycota	Eurotiomycetes	Eurotiales	Aspergillaceae	Penicillium	0	Undefined Saprotroph	Too_rare	Saprotroph-Endophyte	9	16	0.00286624	0.0156863	25	4	2	Eurotiales	7	Saprotroph	Undefined Saprotroph	Possible	Microfungus	NULL	NULL	Sterkenburg E, et al. 2015. New Phytologist 207:1145-1158
F_441	1102:11364:10511_064	Fungi	Basidiomycota	Agaricomycetes	Agaricales	Cortinariaceae	Cortinarius	0	Ectomycorrhizal	Too_rare	Ectomycorrhizal	0	25	0	0.0245098	25	0	1	Cortinarius	13	Symbiotroph	Ectomycorrhizal	Highly Probable	NULL	NULL	NULL	Rinaldi AC, et al. 2008. Fungal Diversity 33:1-45; Tedersoo L, et al. 2010. Mycorrhiza 20:217-263; http://mycorrhizas.info/ecmf.html
F_442	1104:15679:11849_221	Fungi	Ascomycota	0	0	0	0	0	-	Too_rare	Unclassified	25	0	0.00796178	0	25	1	0	-	-	-	-	-	-	-	Unassigned	-
F_443	1106:7535:14418_206	Fungi	Ascomycota	Leotiomycetes	Helotiales	0	0	0	-	Too_rare	Unclassified	15	10	0.00477707	0.00980392	25	3	2	-	-	-	-	-	-	-	Unassigned	-
F_444	1110:25354:12342_107	Fungi	Ascomycota	0	0	0	0	0	-	Too_rare	Unclassified	20	5	0.00636943	0.00490196	25	4	3	-	-	-	-	-	-	-	Unassigned	-
F_445	1111:22048:15465_090	Fungi	Ascomycota	0	0	0	0	0	-	Too_rare	Unclassified	1	24	0.000318471	0.0235294	25	1	7	-	-	-	-	-	-	-	Unassigned	-
F_446	2106:16182:13868_194	Fungi	Basidiomycota	Agaricomycetes	Trechisporales	Hydnodontaceae	Trechispora	0	Wood Saprotroph	Too_rare	Saprotroph-Endophyte	25	0	0.00796178	0	25	2	0	Trechispora	13	Saprotroph	Wood Saprotroph	Highly Probable	Resupinate	White Rot	NULL	Gilbertson RL, Ryvarden L. 1987-1987. North American Polypores. Fungiflora, Oslo; Rinaldi AC, et al. 2008. Fungal Diversity 33:1-45 Uncertain.; Tedersoo L, et al. 2010. Mycorrhiza 20:217-263 (not ECM).
F_447	2106:21132:8031_089	Fungi	Ascomycota	Dothideomycetes	0	Gloniaceae	Cenococcum	0	Ectomycorrhizal	Too_rare	Ectomycorrhizal	6	19	0.00191083	0.0186275	25	2	1	Cenococcum	13	Symbiotroph	Ectomycorrhizal	Highly Probable	NULL	NULL	NULL	Tedersoo L, et al. 2014. Science 346:1256688
F_448	1101:16739:8050_070	Fungi	Basidiomycota	Agaricomycetes	Agaricales	Clavariaceae	0	0	-	Too_rare	Unclassified	24	0	0.00764331	0	24	1	0	-	-	-	-	-	-	-	Unassigned	-
F_449	1102:24618:24045_108	Fungi	Glomeromycota	Glomeromycetes	Glomerales	Glomeraceae	0	0	Arbuscular Mycorrhizal	Too_rare	Arbuscular-Mycorrhizal	24	0	0.00764331	0	24	2	0	Glomeraceae	9	Symbiotroph	Arbuscular Mycorrhizal	Highly Probable	NULL	NULL	NULL	Redecker D, et al. 2013. Mycorrhiza 23:515-531
F_450	1103:11053:7441_183	Fungi	Basidiomycota	Agaricomycetes	0	0	0	0	-	Too_rare	Unclassified	0	24	0	0.0235294	24	0	1	-	-	-	-	-	-	-	Unassigned	-
F_451	1106:25775:9741_245	Fungi	Ascomycota	Leotiomycetes	Rhytismatales	Rhytismataceae	0	0	-	Too_rare	Unclassified	9	15	0.00286624	0.0147059	24	3	3	-	-	-	-	-	-	-	Unassigned	-
F_452	2103:20322:18800_074	Fungi	Ascomycota	0	0	0	0	0	-	Too_rare	Unclassified	1	23	0.000318471	0.022549	24	1	2	-	-	-	-	-	-	-	Unassigned	-
F_453	2105:21803:17906_108	Fungi	Glomeromycota	Glomeromycetes	Glomerales	Glomeraceae	0	0	Arbuscular Mycorrhizal	Too_rare	Arbuscular-Mycorrhizal	24	0	0.00764331	0	24	6	0	Glomeraceae	9	Symbiotroph	Arbuscular Mycorrhizal	Highly Probable	NULL	NULL	NULL	Redecker D, et al. 2013. Mycorrhiza 23:515-531
F_454	2106:13718:26059_115	Fungi	Glomeromycota	Glomeromycetes	Glomerales	Glomeraceae	0	0	Arbuscular Mycorrhizal	Too_rare	Arbuscular-Mycorrhizal	24	0	0.00764331	0	24	1	0	Glomeraceae	9	Symbiotroph	Arbuscular Mycorrhizal	Highly Probable	NULL	NULL	NULL	Redecker D, et al. 2013. Mycorrhiza 23:515-531
F_455	1101:18815:13008_204	Fungi	Ascomycota	Sordariomycetes	Hypocreales	Ophiocordycipitaceae	Tolypocladium	0	Animal Pathogen-Clavicipitaceous Endophyte-Fungal Parasite	Too_rare	Animal-Pathogen	23	0	0.00732484	0	23	3	0	Tolypocladium	13	Pathotroph-Symbiotroph	Animal Pathogen-Clavicipitaceous Endophyte-Fungal Parasite	Possible	NULL	NULL	Endophyte detection method-culture (Gazis et al. 2014)	Gazis R, et al. 2014. Mycologia 106:1090-105; Tedersoo L, et al. 2014. Science 346:1256688; Quant CA. 2014. IMA Fungus. 5: 121-134
F_456	1101:24981:5047_166	Fungi	Ascomycota	0	0	0	0	0	-	Too_rare	Unclassified	23	0	0.00732484	0	23	2	0	-	-	-	-	-	-	-	Unassigned	-
F_457	1107:6023:19395_095	Fungi	Ascomycota	Eurotiomycetes	Chaetothyriales	Herpotrichiellaceae	Cladophialophora	0	Undefined Saprotroph	Too_rare	Saprotroph-Endophyte	23	0	0.00732484	0	23	1	0	Cladophialophora	13	Saprotroph	Undefined Saprotroph	Probable	Facultative Yeast	NULL	NULL	James TY, et al. 2006. Nature 443:818-822
F_458	1112:21641:27353_205	Fungi	Basidiomycota	Agaricomycetes	Agaricales	Clavariaceae	Clavaria	0	Undefined Saprotroph	Too_rare	Saprotroph-Endophyte	23	0	0.00732484	0	23	3	0	Clavaria	13	Saprotroph	Undefined Saprotroph	Probable	Clavarioid	NULL	NULL	Tedersoo L, et al. 2014. Science 346:1256688
F_459	2102:19532:23188_081	Fungi	0	0	0	0	0	0	-	Too_rare	Unclassified	8	15	0.00254777	0.0147059	23	3	1	-	-	-	-	-	-	-	Unassigned	-
F_460	2107:11187:24476_142	Fungi	Ascomycota	Leotiomycetes	Rhytismatales	0	0	0	-	Too_rare	Unclassified	23	0	0.00732484	0	23	1	0	-	-	-	-	-	-	-	Unassigned	-
F_461	1103:28516:18641_002	Fungi	Basidiomycota	Agaricomycetes	0	0	0	0	-	Too_rare	Unclassified	8	14	0.00254777	0.0137255	22	2	1	-	-	-	-	-	-	-	Unassigned	-
F_462	1104:10539:8107_001	Fungi	Basidiomycota	Agaricomycetes	Thelephorales	Thelephoraceae	0	0	-	Too_rare	Unclassified	11	11	0.00350318	0.0107843	22	2	1	-	-	-	-	-	-	-	Unassigned	-
F_463	1104:25094:8656_042	Fungi	Basidiomycota	Tremellomycetes	0	0	0	0	-	Too_rare	Unclassified	22	0	0.00700637	0	22	3	0	-	-	-	-	-	-	-	Unassigned	-
F_464	1105:21366:9602_004	Fungi	Ascomycota	Sordariomycetes	Hypocreales	0	0	0	Undefined Saprotroph	Too_rare	Saprotroph-Endophyte	21	1	0.0066879	0.000980392	22	4	1	Hypocreales	7	Saprotroph	Undefined Saprotroph	Possible	Microfungus	NULL	NULL	Sterkenburg E, et al. 2015. New Phytologist 207:1145-1158
F_465	2101:4919:16280_064	Fungi	Ascomycota	Sordariomycetes	0	0	0	0	-	Too_rare	Unclassified	17	5	0.00541401	0.00490196	22	3	2	-	-	-	-	-	-	-	Unassigned	-
F_466	2114:6737:8446_095	Fungi	Basidiomycota	Agaricomycetes	Sebacinales	0	0	0	-	Too_rare	Unclassified	22	0	0.00700637	0	22	1	0	-	-	-	-	-	-	-	Unassigned	-
F_467	1101:15162:10715_058	Fungi	Ascomycota	0	0	0	0	0	-	Too_rare	Unclassified	0	21	0	0.0205882	21	0	5	-	-	-	-	-	-	-	Unassigned	-
F_468	1101:18416:13013_068	Fungi	Glomeromycota	Glomeromycetes	Diversisporales	Acaulosporaceae	Acaulospora	0	Arbuscular Mycorrhizal	Too_rare	Arbuscular-Mycorrhizal	21	0	0.0066879	0	21	2	0	Acaulospora	13	Symbiotroph	Arbuscular Mycorrhizal	Highly Probable	NULL	NULL	NULL	Redecker D, et al. 2013. Mycorrhiza 23:515-531
F_469	1101:9697:5636_207	Fungi	Ascomycota	Leotiomycetes	Helotiales	0	0	0	-	Too_rare	Unclassified	21	0	0.0066879	0	21	5	0	-	-	-	-	-	-	-	Unassigned	-
F_470	1102:23564:16986_003	Fungi	Ascomycota	Eurotiomycetes	Chaetothyriales	Herpotrichiellaceae	0	0	-	Too_rare	Unclassified	21	0	0.0066879	0	21	6	0	-	-	-	-	-	-	-	Unassigned	-
F_471	1102:24127:15420_143	Fungi	Basidiomycota	Tremellomycetes	0	0	0	0	-	Too_rare	Unclassified	9	12	0.00286624	0.0117647	21	1	1	-	-	-	-	-	-	-	Unassigned	-
F_472	1109:9140:25100_210	Fungi	Basidiomycota	Agaricomycetes	Atheliales	Atheliaceae	0	0	Ectomycorrhizal-Lichen Parasite-Lichenized-Plant Pathogen	Too_rare	Ectomycorrhizal	16	5	0.00509554	0.00490196	21	2	1	Atheliaceae	9	Pathotroph-Saprotroph-Symbiotroph	Ectomycorrhizal-Lichen Parasite-Lichenized-Plant Pathogen	Possible	Corticioid	NULL	Many species form ectomycorrhizal associations, often occupying a dominant position in mycorrhizal communities. Other species are pathogens of many different plants and even lichens, and one species has even been suggested to form a lichen association with cyanobacteria. Yet more species are sparse and active decomposers, and a few are aquatic (Cannon & Kirk 2007)	Cannon PF, Kirk PM. 2007. Fungal Families of the World. CAB International, Cambridge
F_473	2104:15291:15612_064	Fungi	Ascomycota	Sordariomycetes	Sordariales	Cephalothecaceae	0	0	Fungal Parasite-Wood Saprotroph	Too_rare	Unclassified	2	19	0.000636943	0.0186275	21	1	3	Cephalothecaceae	9	Saprotroph	Fungal Parasite-Wood Saprotroph	Probable	Microfungus	NULL	Typically saprobic, fruiting on very rotten wood or other fungi (Cannon & Kirk 2007)	Cannon PF, Kirk PM. 2007. Fungal Families of the World. CAB International, Cambridge
F_474	1101:23389:24877_018	Fungi	Ascomycota	0	0	0	0	0	-	Too_rare	Unclassified	18	2	0.00573248	0.00196078	20	6	1	-	-	-	-	-	-	-	Unassigned	-
F_475	1101:27715:13795_086	Fungi	Basidiomycota	Agaricomycetes	Boletales	Boletaceae	Strobilomyces	Strobilomyces confusus	Ectomycorrhizal	Too_rare	Ectomycorrhizal	7	13	0.0022293	0.0127451	20	2	2	Strobilomyces	13	Symbiotroph	Ectomycorrhizal	Highly Probable	Boletoid	NULL	NULL	Rinaldi AC, et al. 2008. Fungal Diversity 33:1-45; Tedersoo L, et al. 2010. Mycorrhiza 20:217-263; http://mycorrhizas.info/ecmf.html
F_476	1102:18726:12316_158	Fungi	Ascomycota	Saccharomycetes	Saccharomycetales	0	0	0	Undefined Saprotroph	Too_rare	Saprotroph-Endophyte	0	20	0	0.0196078	20	0	1	Saccharomycetales	7	Saprotroph	Undefined Saprotroph	Possible	Yeast	NULL	NULL	Sterkenburg E, et al. 2015. New Phytologist 207:1145-1158
F_477	1101:10686:20027_182	Fungi	Basidiomycota	0	0	0	0	0	-	Too_rare	Unclassified	19	0	0.00605096	0	19	3	0	-	-	-	-	-	-	-	Unassigned	-
F_478	1101:12205:22981_228	Fungi	Basidiomycota	Agaricomycetes	Trechisporales	Hydnodontaceae	Trechispora	0	Wood Saprotroph	Too_rare	Saprotroph-Endophyte	19	0	0.00605096	0	19	2	0	Trechispora	13	Saprotroph	Wood Saprotroph	Highly Probable	Resupinate	White Rot	NULL	Gilbertson RL, Ryvarden L. 1987-1987. North American Polypores. Fungiflora, Oslo; Rinaldi AC, et al. 2008. Fungal Diversity 33:1-45 Uncertain.; Tedersoo L, et al. 2010. Mycorrhiza 20:217-263 (not ECM).
F_479	1101:16779:24450_148	Fungi	0	0	0	0	0	0	-	Too_rare	Unclassified	19	0	0.00605096	0	19	1	0	-	-	-	-	-	-	-	Unassigned	-
F_480	1101:4006:14179_161	Fungi	Basidiomycota	Agaricomycetes	0	0	0	0	-	Too_rare	Unclassified	18	1	0.00573248	0.000980392	19	1	1	-	-	-	-	-	-	-	Unassigned	-
F_481	1102:10142:4331_192	Fungi	Ascomycota	Eurotiomycetes	Chaetothyriales	Herpotrichiellaceae	0	0	-	Too_rare	Unclassified	19	0	0.00605096	0	19	3	0	-	-	-	-	-	-	-	Unassigned	-
F_482	1103:6912:14730_177	Fungi	Ascomycota	0	0	0	0	0	-	Too_rare	Unclassified	19	0	0.00605096	0	19	1	0	-	-	-	-	-	-	-	Unassigned	-
F_483	1104:11632:6669_001	Fungi	Ascomycota	Leotiomycetes	0	0	0	0	-	Too_rare	Unclassified	0	19	0	0.0186275	19	0	1	-	-	-	-	-	-	-	Unassigned	-
F_484	1104:27261:22854_052	Fungi	Ascomycota	0	0	0	0	0	-	Too_rare	Unclassified	0	19	0	0.0186275	19	0	1	-	-	-	-	-	-	-	Unassigned	-
F_485	1105:14909:15086_148	Fungi	Basidiomycota	Agaricomycetes	0	0	0	0	-	Too_rare	Unclassified	19	0	0.00605096	0	19	1	0	-	-	-	-	-	-	-	Unassigned	-
F_486	2103:27479:7765_190	Fungi	Basidiomycota	Agaricomycetes	0	0	0	0	-	Too_rare	Unclassified	19	0	0.00605096	0	19	1	0	-	-	-	-	-	-	-	Unassigned	-
F_487	2108:11994:9204_098	Fungi	Ascomycota	Sordariomycetes	Hypocreales	Ophiocordycipitaceae	Tolypocladium	0	Animal Pathogen-Clavicipitaceous Endophyte-Fungal Parasite	Too_rare	Animal-Pathogen	12	7	0.00382166	0.00686275	19	3	1	Tolypocladium	13	Pathotroph-Symbiotroph	Animal Pathogen-Clavicipitaceous Endophyte-Fungal Parasite	Possible	NULL	NULL	Endophyte detection method-culture (Gazis et al. 2014)	Gazis R, et al. 2014. Mycologia 106:1090-105; Tedersoo L, et al. 2014. Science 346:1256688; Quant CA. 2014. IMA Fungus. 5: 121-134
F_488	1101:10250:22962_095	Fungi	Ascomycota	0	0	0	0	0	-	Too_rare	Unclassified	18	0	0.00573248	0	18	1	0	-	-	-	-	-	-	-	Unassigned	-
F_489	1101:16508:18056_021	Fungi	Basidiomycota	Agaricomycetes	Thelephorales	Bankeraceae	Phellodon	0	Ectomycorrhizal	Too_rare	Ectomycorrhizal	18	0	0.00573248	0	18	1	0	Phellodon	13	Symbiotroph	Ectomycorrhizal	Highly Probable	Hydnoid	NULL	NULL	Rinaldi AC, et al. 2008. Fungal Diversity 33:1-45; Tedersoo L, et al. 2010. Mycorrhiza 20:217-263; http://mycorrhizas.info/ecmf.html
F_490	1101:5431:16377_002	Fungi	Ascomycota	Dothideomycetes	0	0	0	0	-	Too_rare	Unclassified	4	14	0.00127389	0.0137255	18	1	1	-	-	-	-	-	-	-	Unassigned	-
F_491	1103:20916:23945_244	Fungi	Ascomycota	Leotiomycetes	Helotiales	0	0	0	-	Too_rare	Unclassified	0	18	0	0.0176471	18	0	1	-	-	-	-	-	-	-	Unassigned	-
F_492	1105:17915:24496_144	Fungi	0	0	Mortierellales	Mortierellaceae	Mortierella	0	Undefined Saprotroph	Too_rare	Saprotroph-Endophyte	0	18	0	0.0176471	18	0	2	Mortierella	13	Saprotroph	Undefined Saprotroph	Probable	NULL	NULL	NULL	Tedersoo L, et al. 2014. Science 346:1256688
F_493	1106:16547:8354_074	Fungi	Basidiomycota	Agaricomycetes	Trechisporales	Hydnodontaceae	Trechispora	0	Wood Saprotroph	Too_rare	Saprotroph-Endophyte	0	18	0	0.0176471	18	0	1	Trechispora	13	Saprotroph	Wood Saprotroph	Highly Probable	Resupinate	White Rot	NULL	Gilbertson RL, Ryvarden L. 1987-1987. North American Polypores. Fungiflora, Oslo; Rinaldi AC, et al. 2008. Fungal Diversity 33:1-45 Uncertain.; Tedersoo L, et al. 2010. Mycorrhiza 20:217-263 (not ECM).
F_494	1111:4758:11929_079	Fungi	Ascomycota	Sordariomycetes	Hypocreales	0	0	0	Undefined Saprotroph	Too_rare	Saprotroph-Endophyte	8	10	0.00254777	0.00980392	18	2	1	Hypocreales	7	Saprotroph	Undefined Saprotroph	Possible	Microfungus	NULL	NULL	Sterkenburg E, et al. 2015. New Phytologist 207:1145-1158
F_495	2104:8873:14636_129	Fungi	Ascomycota	Sordariomycetes	0	0	0	0	-	Too_rare	Unclassified	12	6	0.00382166	0.00588235	18	1	2	-	-	-	-	-	-	-	Unassigned	-
F_496	1101:16644:1872_210	Fungi	Ascomycota	Lecanoromycetes	0	0	0	0	-	Too_rare	Unclassified	17	0	0.00541401	0	17	4	0	-	-	-	-	-	-	-	Unassigned	-
F_497	1101:24061:10145_155	Fungi	Glomeromycota	Glomeromycetes	Diversisporales	Acaulosporaceae	Acaulospora	0	Arbuscular Mycorrhizal	Too_rare	Arbuscular-Mycorrhizal	17	0	0.00541401	0	17	1	0	Acaulospora	13	Symbiotroph	Arbuscular Mycorrhizal	Highly Probable	NULL	NULL	NULL	Redecker D, et al. 2013. Mycorrhiza 23:515-531
F_498	1102:13222:17312_144	Fungi	Ascomycota	Eurotiomycetes	Eurotiales	Aspergillaceae	Penicillium	0	Undefined Saprotroph	Too_rare	Saprotroph-Endophyte	4	13	0.00127389	0.0127451	17	1	2	Eurotiales	7	Saprotroph	Undefined Saprotroph	Possible	Microfungus	NULL	NULL	Sterkenburg E, et al. 2015. New Phytologist 207:1145-1158
F_499	1103:19841:13686_047	Fungi	Ascomycota	Leotiomycetes	Helotiales	0	0	0	-	Too_rare	Unclassified	14	3	0.0044586	0.00294118	17	4	1	-	-	-	-	-	-	-	Unassigned	-
F_500	1103:25376:17185_049	Fungi	Ascomycota	0	0	0	0	0	-	Too_rare	Unclassified	17	0	0.00541401	0	17	2	0	-	-	-	-	-	-	-	Unassigned	-
F_501	1106:7227:10690_161	Fungi	Ascomycota	0	0	0	0	0	-	Too_rare	Unclassified	17	0	0.00541401	0	17	3	0	-	-	-	-	-	-	-	Unassigned	-
F_502	1108:20697:25247_209	Fungi	0	0	0	0	0	0	-	Too_rare	Unclassified	12	5	0.00382166	0.00490196	17	2	1	-	-	-	-	-	-	-	Unassigned	-
F_503	1109:15937:26460_018	Fungi	Ascomycota	Dothideomycetes	Capnodiales	0	0	0	-	Too_rare	Unclassified	17	0	0.00541401	0	17	2	0	-	-	-	-	-	-	-	Unassigned	-
F_504	2107:21540:7342_171	Fungi	Ascomycota	0	0	0	0	0	-	Too_rare	Unclassified	17	0	0.00541401	0	17	4	0	-	-	-	-	-	-	-	Unassigned	-
F_505	1101:11606:11785_025	Fungi	Ascomycota	0	0	0	0	0	-	Too_rare	Unclassified	2	14	0.000636943	0.0137255	16	1	1	-	-	-	-	-	-	-	Unassigned	-
F_506	1101:19479:11693_177	Fungi	Ascomycota	Leotiomycetes	0	0	0	0	-	Too_rare	Unclassified	16	0	0.00509554	0	16	1	0	-	-	-	-	-	-	-	Unassigned	-
F_507	1102:15513:26260_200	Fungi	Basidiomycota	Agaricomycetes	Agaricales	Tricholomataceae	Collybia	Collybia subnuda	Fungal Parasite-Plant Pathogen	Too_rare	Unclassified	16	0	0.00509554	0	16	3	0	Collybia	13	Pathotroph-Saprotroph	Fungal Parasite-Plant Pathogen	Highly Probable	Agaricoid	NULL	NULL	Tedersoo L, et al. 2014. Science 346:1256688
F_508	1103:12755:8577_132	Fungi	Basidiomycota	Agaricomycetes	Boletales	Tapinellaceae	Tapinella	Tapinella atrotomentosa	Wood Saprotroph	Too_rare	Saprotroph-Endophyte	16	0	0.00509554	0	16	4	0	Tapinella	13	Saprotroph	Wood Saprotroph	Probable	NULL	Brown Rot	NULL	Grgurinovic CA, Simpson JA. 2001. Fungal Diversity 8:97-127; Tedersoo L, et al. 2014. Science 346:1256688
F_509	1103:24853:13204_037	Fungi	Ascomycota	0	0	0	0	0	-	Too_rare	Unclassified	16	0	0.00509554	0	16	1	0	-	-	-	-	-	-	-	Unassigned	-
F_510	1103:4015:11981_088	Fungi	Basidiomycota	Tremellomycetes	0	0	0	0	-	Too_rare	Unclassified	8	8	0.00254777	0.00784314	16	1	1	-	-	-	-	-	-	-	Unassigned	-
F_511	1104:24664:9638_002	Fungi	Ascomycota	Sordariomycetes	0	0	0	0	-	Too_rare	Unclassified	0	16	0	0.0156863	16	0	1	-	-	-	-	-	-	-	Unassigned	-
F_512	1105:24829:22272_085	Fungi	Ascomycota	0	0	0	0	0	-	Too_rare	Unclassified	9	7	0.00286624	0.00686275	16	2	2	-	-	-	-	-	-	-	Unassigned	-
F_513	1106:8327:16710_094	Fungi	0	0	0	0	0	0	-	Too_rare	Unclassified	13	3	0.00414013	0.00294118	16	4	1	-	-	-	-	-	-	-	Unassigned	-
F_514	1107:6301:8862_161	Fungi	Ascomycota	0	0	0	0	0	-	Too_rare	Unclassified	10	6	0.00318471	0.00588235	16	1	1	-	-	-	-	-	-	-	Unassigned	-
F_515	1108:22764:14933_171	Fungi	Ascomycota	Sordariomycetes	Chaetosphaeriales	Chaetosphaeriaceae	Chloridium	0	Ectomycorrhizal	Too_rare	Ectomycorrhizal	13	3	0.00414013	0.00294118	16	5	1	Chloridium	13	Symbiotroph	Ectomycorrhizal	Highly Probable	NULL	NULL	NULL	Tedersoo L, et al. 2014. Science 346:1256688
F_516	1109:11409:8407_205	Fungi	Ascomycota	0	0	0	0	0	-	Too_rare	Unclassified	16	0	0.00509554	0	16	3	0	-	-	-	-	-	-	-	Unassigned	-
F_517	1110:8829:17000_169	Fungi	Ascomycota	Dothideomycetes	Pleosporales	Cucurbitariaceae	Pyrenochaeta	0	Undefined Saprotroph-Wood Saprotroph	Too_rare	Saprotroph-Endophyte	0	16	0	0.0156863	16	0	1	Pyrenochaeta	13	Saprotroph	Undefined Saprotroph-Wood Saprotroph	Highly Probable	NULL	Soft Rot	NULL	Seehann G, et al. 1975. List of Fungi in Soft-Rot Tissue Tests. Institute fur Holzbiologie und Holzschutz, Bundesforschungsanstalt fur Forst - und Holzwirtshaft, Hamburg - Lohbrugge, Germany; Costa IPMW, et al. 2012. Mycotaxon 119:26; Tedersoo L, et al. 2014. Science 346:1256688
F_518	2101:21549:16649_095	Fungi	Ascomycota	Eurotiomycetes	Eurotiales	Aspergillaceae	0	0	Undefined Saprotroph	Too_rare	Saprotroph-Endophyte	16	0	0.00509554	0	16	2	0	Eurotiales	7	Saprotroph	Undefined Saprotroph	Possible	Microfungus	NULL	NULL	Sterkenburg E, et al. 2015. New Phytologist 207:1145-1158
F_519	1101:21696:11795_029	Fungi	Ascomycota	0	0	0	0	0	-	Too_rare	Unclassified	0	15	0	0.0147059	15	0	1	-	-	-	-	-	-	-	Unassigned	-
F_520	1101:6615:23089_029	Fungi	Ascomycota	0	0	0	0	0	-	Too_rare	Unclassified	7	8	0.0022293	0.00784314	15	2	1	-	-	-	-	-	-	-	Unassigned	-
F_521	1102:8769:16284_109	Fungi	Basidiomycota	Agaricomycetes	Agaricales	Tricholomataceae	Pleurocollybia	0	-	Too_rare	Unclassified	15	0	0.00477707	0	15	1	0	-	-	-	-	-	-	-	Unassigned	-
F_522	1104:6857:20072_025	Fungi	Ascomycota	0	0	0	0	0	-	Too_rare	Unclassified	9	6	0.00286624	0.00588235	15	3	1	-	-	-	-	-	-	-	Unassigned	-
F_523	1106:12873:16922_107	Fungi	Ascomycota	Dothideomycetes	Capnodiales	Teratosphaeriaceae	0	0	-	Too_rare	Unclassified	15	0	0.00477707	0	15	2	0	-	-	-	-	-	-	-	Unassigned	-
F_524	1106:7796:12851_024	Fungi	Ascomycota	0	0	0	0	0	-	Too_rare	Unclassified	9	6	0.00286624	0.00588235	15	3	3	-	-	-	-	-	-	-	Unassigned	-
F_525	1109:15120:25400_002	Fungi	Ascomycota	Dothideomycetes	Capnodiales	0	0	0	-	Too_rare	Unclassified	2	13	0.000636943	0.0127451	15	1	1	-	-	-	-	-	-	-	Unassigned	-
F_526	1110:8352:21342_032	Fungi	Ascomycota	Dothideomycetes	Capnodiales	0	0	0	-	Too_rare	Unclassified	14	1	0.0044586	0.000980392	15	3	1	-	-	-	-	-	-	-	Unassigned	-
F_527	2101:16671:4726_070	Fungi	Basidiomycota	0	0	0	0	0	-	Too_rare	Unclassified	15	0	0.00477707	0	15	1	0	-	-	-	-	-	-	-	Unassigned	-
F_528	2101:21656:16150_062	Fungi	0	0	0	0	0	0	-	Too_rare	Unclassified	0	15	0	0.0147059	15	0	1	-	-	-	-	-	-	-	Unassigned	-
F_529	2102:19869:6857_131	Fungi	Ascomycota	Leotiomycetes	Helotiales	0	0	0	-	Too_rare	Unclassified	15	0	0.00477707	0	15	1	0	-	-	-	-	-	-	-	Unassigned	-
F_530	2109:15548:5001_236	Fungi	Ascomycota	Sordariomycetes	Chaetosphaeriales	Chaetosphaeriaceae	0	0	-	Too_rare	Unclassified	15	0	0.00477707	0	15	2	0	-	-	-	-	-	-	-	Unassigned	-
F_531	1101:15334:26308_149	Fungi	Ascomycota	0	0	0	0	0	-	Too_rare	Unclassified	14	0	0.0044586	0	14	3	0	-	-	-	-	-	-	-	Unassigned	-
F_532	1101:15530:18669_229	Fungi	Ascomycota	0	0	0	0	0	-	Too_rare	Unclassified	14	0	0.0044586	0	14	2	0	-	-	-	-	-	-	-	Unassigned	-
F_533	1102:17915:19417_145	Fungi	Ascomycota	0	0	0	0	0	-	Too_rare	Unclassified	0	14	0	0.0137255	14	0	1	-	-	-	-	-	-	-	Unassigned	-
F_534	1102:28761:12964_063	Fungi	Ascomycota	Leotiomycetes	Helotiales	0	0	0	-	Too_rare	Unclassified	14	0	0.0044586	0	14	3	0	-	-	-	-	-	-	-	Unassigned	-
F_535	1103:20839:16054_067	Fungi	Glomeromycota	Glomeromycetes	Diversisporales	Acaulosporaceae	Acaulospora	0	Arbuscular Mycorrhizal	Too_rare	Arbuscular-Mycorrhizal	14	0	0.0044586	0	14	2	0	Acaulospora	13	Symbiotroph	Arbuscular Mycorrhizal	Highly Probable	NULL	NULL	NULL	Redecker D, et al. 2013. Mycorrhiza 23:515-531
F_536	1103:28084:17098_208	Fungi	Basidiomycota	Agaricomycetes	0	0	0	0	-	Too_rare	Unclassified	14	0	0.0044586	0	14	1	0	-	-	-	-	-	-	-	Unassigned	-
F_537	1104:10748:9838_020	Fungi	Ascomycota	Sordariomycetes	Hypocreales	0	0	0	Undefined Saprotroph	Too_rare	Saprotroph-Endophyte	14	0	0.0044586	0	14	3	0	Hypocreales	7	Saprotroph	Undefined Saprotroph	Possible	Microfungus	NULL	NULL	Sterkenburg E, et al. 2015. New Phytologist 207:1145-1158
F_538	1105:17317:3650_142	Fungi	Ascomycota	Dothideomycetes	Capnodiales	Teratosphaeriaceae	0	0	-	Too_rare	Unclassified	14	0	0.0044586	0	14	1	0	-	-	-	-	-	-	-	Unassigned	-
F_539	1107:3176:10182_154	Fungi	Ascomycota	Dothideomycetes	Capnodiales	0	0	0	-	Too_rare	Unclassified	14	0	0.0044586	0	14	2	0	-	-	-	-	-	-	-	Unassigned	-
F_540	1107:9774:9174_040	Fungi	Ascomycota	Sordariomycetes	0	0	0	0	-	Too_rare	Unclassified	14	0	0.0044586	0	14	2	0	-	-	-	-	-	-	-	Unassigned	-
F_541	1110:24707:15402_082	Fungi	Ascomycota	0	0	0	0	0	-	Too_rare	Unclassified	9	5	0.00286624	0.00490196	14	3	1	-	-	-	-	-	-	-	Unassigned	-
F_542	1112:8461:8985_163	Fungi	Basidiomycota	Tremellomycetes	Filobasidiales	Filobasidiaceae	Cryptococcus	0	Animal Pathogen-Endophyte-Epiphyte-Undefined Saprotroph	Too_rare	Unclassified	9	5	0.00286624	0.00490196	14	1	1	Cryptococcus	13	Pathotroph-Saprotroph-Symbiotroph	Animal Pathogen-Endophyte-Epiphyte-Undefined Saprotroph	Possible	Yeast	NULL	NULL	Andrews JH, et al. 1983. Phytopathology 73:228-234; Kurtzman CP, et al. (eds.) 2011. The Yeasts, a Taxonomic Study. Fifth Edition. Vols 1-3. Elsevier, San Diego
F_543	1113:12557:24651_038	Fungi	Ascomycota	Leotiomycetes	Helotiales	0	0	0	-	Too_rare	Unclassified	14	0	0.0044586	0	14	2	0	-	-	-	-	-	-	-	Unassigned	-
F_544	2103:20495:7435_051	Fungi	Ascomycota	Sordariomycetes	Hypocreales	Hypocreaceae	Trichoderma	0	Undefined Saprotroph	Too_rare	Saprotroph-Endophyte	14	0	0.0044586	0	14	2	0	Hypocreales	7	Saprotroph	Undefined Saprotroph	Possible	Microfungus	NULL	NULL	Sterkenburg E, et al. 2015. New Phytologist 207:1145-1158
F_545	1101:12821:24100_032	Fungi	Ascomycota	0	0	0	0	0	-	Too_rare	Unclassified	2	11	0.000636943	0.0107843	13	2	3	-	-	-	-	-	-	-	Unassigned	-
F_546	1101:13137:12312_090	Fungi	0	0	0	0	0	0	-	Too_rare	Unclassified	10	3	0.00318471	0.00294118	13	2	1	-	-	-	-	-	-	-	Unassigned	-
F_547	1101:15401:23289_107	Fungi	Basidiomycota	Agaricomycetes	Geastrales	Sphaerobolaceae	Sphaerobolus	Sphaerobolus iowensis	Undefined Saprotroph	Too_rare	Saprotroph-Endophyte	13	0	0.00414013	0	13	1	0	Sphaerobolus	13	Saprotroph	Undefined Saprotroph	Probable	Gasteroid	White Rot	Common name - cannon ball fungus	Tedersoo L, et al. 2014. Science 346:1256688
F_548	1101:21477:4334_107	Fungi	Basidiomycota	Agaricomycetes	0	0	0	0	-	Too_rare	Unclassified	13	0	0.00414013	0	13	2	0	-	-	-	-	-	-	-	Unassigned	-
F_549	1101:9635:15770_002	Fungi	Ascomycota	Dothideomycetes	Capnodiales	0	0	0	-	Too_rare	Unclassified	1	12	0.000318471	0.0117647	13	1	1	-	-	-	-	-	-	-	Unassigned	-
F_550	1102:14300:6056_149	Fungi	Ascomycota	Leotiomycetes	Rhytismatales	Rhytismataceae	Hypoderma	Hypoderma rubi	Plant Pathogen	Too_rare	Plant-Pathogen	13	0	0.00414013	0	13	3	0	Hypoderma	13	Pathotroph	Plant Pathogen	Probable	NULL	NULL	NULL	Tedersoo L, et al. 2014. Science 346:1256688
F_551	1103:6408:20784_004	Fungi	Ascomycota	Sordariomycetes	0	0	0	0	-	Too_rare	Unclassified	13	0	0.00414013	0	13	3	0	-	-	-	-	-	-	-	Unassigned	-
F_552	1104:11714:15196_218	Fungi	Ascomycota	Dothideomycetes	0	0	0	0	-	Too_rare	Unclassified	13	0	0.00414013	0	13	2	0	-	-	-	-	-	-	-	Unassigned	-
F_553	1104:19241:6649_093	Fungi	Ascomycota	0	0	0	0	0	-	Too_rare	Unclassified	7	6	0.0022293	0.00588235	13	1	1	-	-	-	-	-	-	-	Unassigned	-
F_554	1106:18104:16991_181	Fungi	Basidiomycota	Microbotryomycetes	0	0	0	0	-	Too_rare	Unclassified	13	0	0.00414013	0	13	1	0	-	-	-	-	-	-	-	Unassigned	-
F_555	1110:22260:21057_225	Fungi	Ascomycota	Sordariomycetes	Hypocreales	Cordycipitaceae	Simplicillium	0	Animal Pathogen	Too_rare	Animal-Pathogen	13	0	0.00414013	0	13	2	0	Simplicillium	13	Pathotroph	Animal Pathogen	Probable	NULL	NULL	NULL	Tedersoo L, et al. 2014. Science 346:1256688
F_556	1111:20258:27056_021	Fungi	0	0	0	0	0	0	-	Too_rare	Unclassified	13	0	0.00414013	0	13	1	0	-	-	-	-	-	-	-	Unassigned	-
F_557	1114:4136:14703_072	Fungi	Ascomycota	Leotiomycetes	0	0	0	0	-	Too_rare	Unclassified	13	0	0.00414013	0	13	1	0	-	-	-	-	-	-	-	Unassigned	-
F_558	2103:27056:18935_229	Fungi	Ascomycota	0	0	0	0	0	-	Too_rare	Unclassified	13	0	0.00414013	0	13	1	0	-	-	-	-	-	-	-	Unassigned	-
F_559	1101:12468:15525_089	Fungi	Ascomycota	0	0	0	0	0	-	Too_rare	Unclassified	0	12	0	0.0117647	12	0	2	-	-	-	-	-	-	-	Unassigned	-
F_560	1101:13198:8179_239	Fungi	Basidiomycota	Tremellomycetes	0	0	0	0	-	Too_rare	Unclassified	12	0	0.00382166	0	12	4	0	-	-	-	-	-	-	-	Unassigned	-
F_561	1101:21463:21433_057	Fungi	Basidiomycota	Microbotryomycetes	Kriegeriales	Kriegeriaceae	0	0	-	Too_rare	Unclassified	0	12	0	0.0117647	12	0	1	-	-	-	-	-	-	-	Unassigned	-
F_562	1101:22918:11988_095	Fungi	Glomeromycota	Glomeromycetes	Glomerales	Glomeraceae	0	0	Arbuscular Mycorrhizal	Too_rare	Arbuscular-Mycorrhizal	12	0	0.00382166	0	12	1	0	Glomeraceae	9	Symbiotroph	Arbuscular Mycorrhizal	Highly Probable	NULL	NULL	NULL	Redecker D, et al. 2013. Mycorrhiza 23:515-531
F_563	1102:12132:6919_225	Fungi	Ascomycota	Leotiomycetes	Helotiales	Hyaloscyphaceae	Lachnum	0	Undefined Saprotroph	Too_rare	Saprotroph-Endophyte	12	0	0.00382166	0	12	1	0	Lachnum	13	Saprotroph	Undefined Saprotroph	Probable	Microfungus	NULL	NULL	Tedersoo L, et al. 2014. Science 346:1256688
F_564	1102:16982:19363_116	Fungi	Ascomycota	Leotiomycetes	0	Myxotrichaceae	Oidiodendron	0	Ericoid Mycorrhizal	Too_rare	Ericoid-Mycorrhizal	12	0	0.00382166	0	12	1	0	Oidiodendron	13	Pathotroph-Symbiotroph	Ericoid Mycorrhizal	Probable	Dark Septate Endophyte	NULL	NULL	Newsham 2011. New Phytologist 190:783-793 (as DSE)
F_565	1102:17070:25173_169	Fungi	Ascomycota	Leotiomycetes	Helotiales	Hyaloscyphaceae	Lachnum	0	Undefined Saprotroph	Too_rare	Saprotroph-Endophyte	0	12	0	0.0117647	12	0	1	Lachnum	13	Saprotroph	Undefined Saprotroph	Probable	Microfungus	NULL	NULL	Tedersoo L, et al. 2014. Science 346:1256688
F_566	1102:23136:19903_097	Fungi	Ascomycota	0	0	0	0	0	-	Too_rare	Unclassified	12	0	0.00382166	0	12	1	0	-	-	-	-	-	-	-	Unassigned	-
F_567	1103:12156:13477_144	Fungi	Ascomycota	Leotiomycetes	Helotiales	0	0	0	-	Too_rare	Unclassified	0	12	0	0.0117647	12	0	1	-	-	-	-	-	-	-	Unassigned	-
F_568	1103:24440:12359_095	Fungi	Basidiomycota	Agaricomycetes	Thelephorales	Thelephoraceae	Tomentella	Tomentella ellisii	Ectomycorrhizal	Too_rare	Ectomycorrhizal	12	0	0.00382166	0	12	1	0	Tomentella	13	Symbiotroph	Ectomycorrhizal	Highly Probable	Resupinate	NULL	NULL	Rinaldi AC, et al. 2008. Fungal Diversity 33:1-45; Tedersoo L, et al. 2010. Mycorrhiza 20:217-263; http://mycorrhizas.info/ecmf.html
F_569	1103:25141:8165_029	Fungi	Ascomycota	0	0	0	0	0	-	Too_rare	Unclassified	7	5	0.0022293	0.00490196	12	3	1	-	-	-	-	-	-	-	Unassigned	-
F_570	1103:27473:17743_149	Fungi	Basidiomycota	Agaricomycetes	Polyporales	0	0	0	-	Too_rare	Unclassified	10	2	0.00318471	0.00196078	12	2	1	-	-	-	-	-	-	-	Unassigned	-
F_571	1103:28103:10779_207	Fungi	0	0	0	0	0	0	-	Too_rare	Unclassified	12	0	0.00382166	0	12	2	0	-	-	-	-	-	-	-	Unassigned	-
F_572	1104:28560:12797_093	Fungi	Ascomycota	Dothideomycetes	Botryosphaeriales	Botryosphaeriaceae	Diplodia	0	Epiphyte-Plant Pathogen-Wood Saprotroph	Too_rare	Plant-Pathogen	0	12	0	0.0117647	12	0	2	Diplodia	13	Pathotroph-Saprotroph-Symbiotroph	Epiphyte-Plant Pathogen-Wood Saprotroph	Possible	Microfungus	NULL	Cause of soft-rot; Epiphyte detection method-culture (Carisse et al. 2000)	Duncan CG, Eslyn WE. 1966. Mycologia 58:642-645; Carisse O, et al. 2000. Biological Control 90:31-37
F_573	1105:20063:5915_134	Fungi	Basidiomycota	Tremellomycetes	0	0	0	0	-	Too_rare	Unclassified	12	0	0.00382166	0	12	1	0	-	-	-	-	-	-	-	Unassigned	-
F_574	1105:24809:18498_012	Fungi	Ascomycota	0	0	0	0	0	-	Too_rare	Unclassified	12	0	0.00382166	0	12	1	0	-	-	-	-	-	-	-	Unassigned	-
F_575	1106:11007:8497_041	Fungi	Basidiomycota	0	0	0	0	0	-	Too_rare	Unclassified	12	0	0.00382166	0	12	3	0	-	-	-	-	-	-	-	Unassigned	-
F_576	1108:20301:3254_118	Fungi	Ascomycota	0	0	0	0	0	-	Too_rare	Unclassified	12	0	0.00382166	0	12	1	0	-	-	-	-	-	-	-	Unassigned	-
F_577	1109:7670:9297_093	Fungi	Ascomycota	Leotiomycetes	0	Myxotrichaceae	Oidiodendron	0	Ericoid Mycorrhizal	Too_rare	Ericoid-Mycorrhizal	0	12	0	0.0117647	12	0	1	Oidiodendron	13	Pathotroph-Symbiotroph	Ericoid Mycorrhizal	Probable	Dark Septate Endophyte	NULL	NULL	Newsham 2011. New Phytologist 190:783-793 (as DSE)
F_578	2102:15450:3738_202	Fungi	Ascomycota	Dothideomycetes	Capnodiales	Teratosphaeriaceae	Capnobotryella	Capnobotryella renispora	Undefined Saprotroph	Too_rare	Saprotroph-Endophyte	12	0	0.00382166	0	12	2	0	Capnobotryella	13	Saprotroph	Undefined Saprotroph	Probable	NULL	NULL	NULL	Tedersoo L, et al. 2014. Science 346:1256688
F_579	2102:17540:1774_125	Fungi	Basidiomycota	Agaricomycetes	Cantharellales	Botryobasidiaceae	Botryobasidium	Botryobasidium subcoronatum	Undefined Saprotroph	Too_rare	Saprotroph-Endophyte	12	0	0.00382166	0	12	3	0	Botryobasidium	13	Saprotroph	Undefined Saprotroph	Probable	Resupinate	White Rot	NULL	Tedersoo L, et al. 2014. Science 346:1256688
F_580	2103:27854:20668_176	Fungi	Ascomycota	0	0	0	0	0	-	Too_rare	Unclassified	12	0	0.00382166	0	12	2	0	-	-	-	-	-	-	-	Unassigned	-
F_581	2106:20516:3157_083	Fungi	Ascomycota	0	0	0	0	0	-	Too_rare	Unclassified	12	0	0.00382166	0	12	2	0	-	-	-	-	-	-	-	Unassigned	-
F_582	2107:27203:10656_136	Fungi	Glomeromycota	Glomeromycetes	Glomerales	Glomeraceae	0	0	Arbuscular Mycorrhizal	Too_rare	Arbuscular-Mycorrhizal	12	0	0.00382166	0	12	1	0	Glomeraceae	9	Symbiotroph	Arbuscular Mycorrhizal	Highly Probable	NULL	NULL	NULL	Redecker D, et al. 2013. Mycorrhiza 23:515-531
F_583	2114:15173:20841_047	Fungi	Ascomycota	Dothideomycetes	Dothideales	Dothideaceae	0	0	-	Too_rare	Unclassified	12	0	0.00382166	0	12	2	0	-	-	-	-	-	-	-	Unassigned	-
F_584	1101:11692:19261_205	Fungi	Glomeromycota	Glomeromycetes	Glomerales	Glomeraceae	Rhizophagus	0	Arbuscular Mycorrhizal	Too_rare	Arbuscular-Mycorrhizal	11	0	0.00350318	0	11	1	0	Rhizophagus	13	Symbiotroph	Arbuscular Mycorrhizal	Highly Probable	NULL	NULL	NULL	Redecker D, et al. 2013. Mycorrhiza 23:515-531
F_585	1101:13760:19818_057	Fungi	Ascomycota	Leotiomycetes	0	0	0	0	-	Too_rare	Unclassified	0	11	0	0.0107843	11	0	1	-	-	-	-	-	-	-	Unassigned	-
F_586	1101:15432:18258_017	Fungi	0	0	0	0	0	0	-	Too_rare	Unclassified	6	5	0.00191083	0.00490196	11	2	1	-	-	-	-	-	-	-	Unassigned	-
F_587	1102:15806:7282_149	Fungi	Ascomycota	0	0	0	0	0	-	Too_rare	Unclassified	11	0	0.00350318	0	11	1	0	-	-	-	-	-	-	-	Unassigned	-
F_588	1102:2577:14336_195	Fungi	Ascomycota	Saccharomycetes	Saccharomycetales	Trichomonascaceae	0	0	Undefined Saprotroph	Too_rare	Saprotroph-Endophyte	11	0	0.00350318	0	11	3	0	Saccharomycetales	7	Saprotroph	Undefined Saprotroph	Possible	Yeast	NULL	NULL	Sterkenburg E, et al. 2015. New Phytologist 207:1145-1158
F_589	1102:25991:9020_095	Fungi	0	0	0	0	0	0	-	Too_rare	Unclassified	11	0	0.00350318	0	11	1	0	-	-	-	-	-	-	-	Unassigned	-
F_590	1102:26695:9195_130	Fungi	Ascomycota	0	0	0	0	0	-	Too_rare	Unclassified	0	11	0	0.0107843	11	0	1	-	-	-	-	-	-	-	Unassigned	-
F_591	1103:10599:19190_097	Fungi	0	0	0	0	0	0	-	Too_rare	Unclassified	11	0	0.00350318	0	11	1	0	-	-	-	-	-	-	-	Unassigned	-
F_592	1104:14199:21741_110	Fungi	0	0	0	0	0	0	-	Too_rare	Unclassified	11	0	0.00350318	0	11	1	0	-	-	-	-	-	-	-	Unassigned	-
F_593	1104:24660:12800_104	Fungi	Ascomycota	Leotiomycetes	Helotiales	Helotiaceae	0	0	-	Too_rare	Unclassified	0	11	0	0.0107843	11	0	1	-	-	-	-	-	-	-	Unassigned	-
F_594	1104:25044:4890_173	Fungi	0	0	0	0	0	0	-	Too_rare	Unclassified	11	0	0.00350318	0	11	1	0	-	-	-	-	-	-	-	Unassigned	-
F_595	1105:8890:9712_176	Fungi	Ascomycota	0	0	0	0	0	-	Too_rare	Unclassified	11	0	0.00350318	0	11	1	0	-	-	-	-	-	-	-	Unassigned	-
F_596	1107:20886:4372_239	Fungi	Basidiomycota	Agaricomycetes	0	0	0	0	-	Too_rare	Unclassified	5	6	0.00159236	0.00588235	11	1	1	-	-	-	-	-	-	-	Unassigned	-
F_597	1110:13572:14856_016	Fungi	Ascomycota	Sordariomycetes	Hypocreales	Ophiocordycipitaceae	Tolypocladium	0	Animal Pathogen-Clavicipitaceous Endophyte-Fungal Parasite	Too_rare	Animal-Pathogen	11	0	0.00350318	0	11	4	0	Tolypocladium	13	Pathotroph-Symbiotroph	Animal Pathogen-Clavicipitaceous Endophyte-Fungal Parasite	Possible	NULL	NULL	Endophyte detection method-culture (Gazis et al. 2014)	Gazis R, et al. 2014. Mycologia 106:1090-105; Tedersoo L, et al. 2014. Science 346:1256688; Quant CA. 2014. IMA Fungus. 5: 121-134
F_598	1111:12199:13477_082	Fungi	Ascomycota	Leotiomycetes	Helotiales	Helotiaceae	Meliniomyces	0	Ectomycorrhizal-Endophyte-Ericoid Mycorrhizal-Litter Saprotroph-Orchid Mycorrhizal	Too_rare	Ectomycorrhizal	9	2	0.00286624	0.00196078	11	2	1	Meliniomyces	13	Saprotroph-Symbiotroph	Ectomycorrhizal-Endophyte-Ericoid Mycorrhizal-Litter Saprotroph-Orchid Mycorrhizal	Probable	Dark Septate Endophyte	NULL	NULL	Tedersoo L, et al. 2014. Science 346:1256688
F_599	1111:4364:19686_045	Fungi	Glomeromycota	Glomeromycetes	Diversisporales	Acaulosporaceae	Acaulospora	0	Arbuscular Mycorrhizal	Too_rare	Arbuscular-Mycorrhizal	11	0	0.00350318	0	11	1	0	Acaulospora	13	Symbiotroph	Arbuscular Mycorrhizal	Highly Probable	NULL	NULL	NULL	Redecker D, et al. 2013. Mycorrhiza 23:515-531
F_600	2102:23706:16967_180	Fungi	Ascomycota	Leotiomycetes	Helotiales	Sclerotiniaceae	0	0	-	Too_rare	Unclassified	11	0	0.00350318	0	11	1	0	-	-	-	-	-	-	-	Unassigned	-
F_601	2103:24838:19660_117	Fungi	0	0	Mucorales	Umbelopsidaceae	Umbelopsis	0	Undefined Saprotroph	Too_rare	Saprotroph-Endophyte	11	0	0.00350318	0	11	1	0	Umbelopsis	13	Saprotroph	Undefined Saprotroph	Probable	NULL	NULL	NULL	Tedersoo L, et al. 2014. Science 346:1256688
F_602	2111:10893:20567_011	Fungi	Ascomycota	0	0	0	0	0	-	Too_rare	Unclassified	0	11	0	0.0107843	11	0	1	-	-	-	-	-	-	-	Unassigned	-
F_603	1101:12169:9340_065	Fungi	0	0	0	0	0	0	-	Too_rare	Unclassified	10	0	0.00318471	0	10	1	0	-	-	-	-	-	-	-	Unassigned	-
F_604	1101:18650:20224_199	Fungi	0	0	0	0	0	0	-	Too_rare	Unclassified	10	0	0.00318471	0	10	2	0	-	-	-	-	-	-	-	Unassigned	-
F_605	1102:16820:23335_202	Fungi	Glomeromycota	Glomeromycetes	Diversisporales	Acaulosporaceae	Acaulospora	0	Arbuscular Mycorrhizal	Too_rare	Arbuscular-Mycorrhizal	10	0	0.00318471	0	10	1	0	Acaulospora	13	Symbiotroph	Arbuscular Mycorrhizal	Highly Probable	NULL	NULL	NULL	Redecker D, et al. 2013. Mycorrhiza 23:515-531
F_606	1102:23676:6923_108	Fungi	Basidiomycota	Agaricomycetes	Corticiales	Corticiaceae	Peniophorella	0	Undefined Saprotroph	Too_rare	Saprotroph-Endophyte	10	0	0.00318471	0	10	1	0	Peniophorella	13	Saprotroph	Undefined Saprotroph	Probable	NULL	White Rot	NULL	Tedersoo L, et al. 2014. Science 346:1256688
F_607	1103:12953:22986_021	Fungi	Ascomycota	Eurotiomycetes	Eurotiales	Aspergillaceae	Penicillium	0	Undefined Saprotroph	Too_rare	Saprotroph-Endophyte	10	0	0.00318471	0	10	4	0	Eurotiales	7	Saprotroph	Undefined Saprotroph	Possible	Microfungus	NULL	NULL	Sterkenburg E, et al. 2015. New Phytologist 207:1145-1158
F_608	1104:19778:9103_193	Fungi	Ascomycota	Sordariomycetes	Hypocreales	0	0	0	Undefined Saprotroph	Too_rare	Saprotroph-Endophyte	10	0	0.00318471	0	10	1	0	Hypocreales	7	Saprotroph	Undefined Saprotroph	Possible	Microfungus	NULL	NULL	Sterkenburg E, et al. 2015. New Phytologist 207:1145-1158
F_609	1104:21044:6375_185	Fungi	Ascomycota	0	0	0	0	0	-	Too_rare	Unclassified	10	0	0.00318471	0	10	1	0	-	-	-	-	-	-	-	Unassigned	-
F_610	1104:21223:8154_013	Fungi	Ascomycota	Leotiomycetes	0	0	0	0	-	Too_rare	Unclassified	6	4	0.00191083	0.00392157	10	2	1	-	-	-	-	-	-	-	Unassigned	-
F_611	1106:24754:13033_144	Fungi	Ascomycota	Leotiomycetes	Helotiales	0	0	0	-	Too_rare	Unclassified	0	10	0	0.00980392	10	0	1	-	-	-	-	-	-	-	Unassigned	-
F_612	1107:11643:18390_095	Fungi	0	0	Mortierellales	Mortierellaceae	Mortierella	0	Undefined Saprotroph	Too_rare	Saprotroph-Endophyte	10	0	0.00318471	0	10	1	0	Mortierella	13	Saprotroph	Undefined Saprotroph	Probable	NULL	NULL	NULL	Tedersoo L, et al. 2014. Science 346:1256688
F_613	1107:12310:25400_178	Fungi	Basidiomycota	Agaricomycetes	Agaricales	0	0	0	-	Too_rare	Unclassified	10	0	0.00318471	0	10	2	0	-	-	-	-	-	-	-	Unassigned	-
F_614	1107:16109:26095_085	Fungi	Ascomycota	0	0	0	0	0	-	Too_rare	Unclassified	0	10	0	0.00980392	10	0	2	-	-	-	-	-	-	-	Unassigned	-
F_615	1107:16617:24689_210	Fungi	Ascomycota	Eurotiomycetes	Chaetothyriales	Herpotrichiellaceae	0	0	-	Too_rare	Unclassified	10	0	0.00318471	0	10	1	0	-	-	-	-	-	-	-	Unassigned	-
F_616	1108:20808:14732_163	Fungi	Ascomycota	0	0	0	0	0	-	Too_rare	Unclassified	10	0	0.00318471	0	10	2	0	-	-	-	-	-	-	-	Unassigned	-
F_617	1108:28406:17478_133	Fungi	Ascomycota	Leotiomycetes	Helotiales	0	Phialocephala	Phialocephala scopiformis	Endophyte	Too_rare	Saprotroph-Endophyte	10	0	0.00318471	0	10	3	0	Phialocephala	13	Symbiotroph	Endophyte	Highly Probable	NULL	NULL	Dark Septate Endophyte, known from plant roots.	Newsham 2011. New Phytologist 190:783-793 (as DSE)
F_618	1110:14132:9878_012	Fungi	Ascomycota	Leotiomycetes	Helotiales	Hyaloscyphaceae	Arachnopeziza	0	Undefined Saprotroph	Too_rare	Saprotroph-Endophyte	10	0	0.00318471	0	10	1	0	Arachnopeziza	13	Saprotroph	Undefined Saprotroph	Probable	Microfungus	NULL	NULL	Tedersoo L, et al. 2014. Science 346:1256688
F_619	1111:13923:25200_238	Fungi	Basidiomycota	0	0	0	0	0	-	Too_rare	Unclassified	10	0	0.00318471	0	10	2	0	-	-	-	-	-	-	-	Unassigned	-
F_620	1111:17786:20524_075	Fungi	Ascomycota	Eurotiomycetes	Chaetothyriales	Herpotrichiellaceae	Cladophialophora	0	Undefined Saprotroph	Too_rare	Saprotroph-Endophyte	10	0	0.00318471	0	10	2	0	Cladophialophora	13	Saprotroph	Undefined Saprotroph	Probable	Facultative Yeast	NULL	NULL	James TY, et al. 2006. Nature 443:818-822
F_621	1112:14643:14265_210	Fungi	Ascomycota	Eurotiomycetes	Chaetothyriales	Herpotrichiellaceae	0	0	-	Too_rare	Unclassified	10	0	0.00318471	0	10	2	0	-	-	-	-	-	-	-	Unassigned	-
F_622	2104:10859:3479_194	Fungi	Ascomycota	Leotiomycetes	Helotiales	0	0	0	-	Too_rare	Unclassified	10	0	0.00318471	0	10	2	0	-	-	-	-	-	-	-	Unassigned	-
F_623	2104:8814:11719_242	Fungi	Glomeromycota	Glomeromycetes	Glomerales	Glomeraceae	0	0	Arbuscular Mycorrhizal	Too_rare	Arbuscular-Mycorrhizal	10	0	0.00318471	0	10	1	0	Glomeraceae	9	Symbiotroph	Arbuscular Mycorrhizal	Highly Probable	NULL	NULL	NULL	Redecker D, et al. 2013. Mycorrhiza 23:515-531
F_624	2105:12241:21063_217	Fungi	Ascomycota	0	0	0	0	0	-	Too_rare	Unclassified	10	0	0.00318471	0	10	4	0	-	-	-	-	-	-	-	Unassigned	-
F_625	2108:19595:15238_203	Fungi	Ascomycota	Dothideomycetes	Pleosporales	0	0	0	-	Too_rare	Unclassified	10	0	0.00318471	0	10	1	0	-	-	-	-	-	-	-	Unassigned	-
F_626	2110:4346:19959_244	Fungi	Ascomycota	Leotiomycetes	0	0	0	0	-	Too_rare	Unclassified	7	3	0.0022293	0.00294118	10	2	1	-	-	-	-	-	-	-	Unassigned	-
F_627	1101:13731:3965_077	Fungi	Glomeromycota	Glomeromycetes	Glomerales	Glomeraceae	0	0	Arbuscular Mycorrhizal	Too_rare	Arbuscular-Mycorrhizal	9	0	0.00286624	0	9	2	0	Glomeraceae	9	Symbiotroph	Arbuscular Mycorrhizal	Highly Probable	NULL	NULL	NULL	Redecker D, et al. 2013. Mycorrhiza 23:515-531
F_628	1101:19182:27408_202	Fungi	Glomeromycota	Glomeromycetes	Diversisporales	Acaulosporaceae	Acaulospora	0	Arbuscular Mycorrhizal	Too_rare	Arbuscular-Mycorrhizal	9	0	0.00286624	0	9	1	0	Acaulospora	13	Symbiotroph	Arbuscular Mycorrhizal	Highly Probable	NULL	NULL	NULL	Redecker D, et al. 2013. Mycorrhiza 23:515-531
F_629	1102:14079:2168_225	Fungi	Ascomycota	Lecanoromycetes	Trapeliales	Trapeliaceae	0	0	-	Too_rare	Unclassified	9	0	0.00286624	0	9	1	0	-	-	-	-	-	-	-	Unassigned	-
F_630	1104:15584:23933_145	Fungi	Ascomycota	Leotiomycetes	Helotiales	Leotiaceae	0	0	-	Too_rare	Unclassified	0	9	0	0.00882353	9	0	1	-	-	-	-	-	-	-	Unassigned	-
F_631	1104:19558:4853_083	Fungi	Glomeromycota	Glomeromycetes	Glomerales	Glomeraceae	0	0	Arbuscular Mycorrhizal	Too_rare	Arbuscular-Mycorrhizal	9	0	0.00286624	0	9	2	0	Glomeraceae	9	Symbiotroph	Arbuscular Mycorrhizal	Highly Probable	NULL	NULL	NULL	Redecker D, et al. 2013. Mycorrhiza 23:515-531
F_632	1104:20104:8955_092	Fungi	Basidiomycota	Agaricomycetes	Agaricales	Cortinariaceae	Cortinarius	Cortinarius pinophilus	Ectomycorrhizal	Too_rare	Ectomycorrhizal	0	9	0	0.00882353	9	0	1	Cortinarius	13	Symbiotroph	Ectomycorrhizal	Highly Probable	NULL	NULL	NULL	Rinaldi AC, et al. 2008. Fungal Diversity 33:1-45; Tedersoo L, et al. 2010. Mycorrhiza 20:217-263; http://mycorrhizas.info/ecmf.html
F_633	1105:10638:19913_223	Fungi	Ascomycota	0	0	0	0	0	-	Too_rare	Unclassified	9	0	0.00286624	0	9	3	0	-	-	-	-	-	-	-	Unassigned	-
F_634	1105:10885:8940_200	Fungi	Ascomycota	Dothideomycetes	Capnodiales	0	0	0	-	Too_rare	Unclassified	9	0	0.00286624	0	9	2	0	-	-	-	-	-	-	-	Unassigned	-
F_635	1105:19178:2246_149	Fungi	Ascomycota	Leotiomycetes	Helotiales	Dermateaceae	0	0	-	Too_rare	Unclassified	9	0	0.00286624	0	9	1	0	-	-	-	-	-	-	-	Unassigned	-
F_636	1106:22134:3241_057	Fungi	Ascomycota	Leotiomycetes	Rhytismatales	Rhytismataceae	0	0	-	Too_rare	Unclassified	0	9	0	0.00882353	9	0	1	-	-	-	-	-	-	-	Unassigned	-
F_637	1107:18865:22529_163	Fungi	Basidiomycota	Agaricomycetes	Agaricales	Omphalotaceae	Gymnopus	0	Undefined Saprotroph	Too_rare	Saprotroph-Endophyte	9	0	0.00286624	0	9	2	0	Gymnopus	13	Saprotroph	Undefined Saprotroph	Probable	NULL	NULL	NULL	Tedersoo L, et al. 2014. Science 346:1256688
F_638	1107:7650:19774_180	Fungi	Ascomycota	Leotiomycetes	Helotiales	Hyaloscyphaceae	Arachnopeziza	0	Undefined Saprotroph	Too_rare	Saprotroph-Endophyte	6	3	0.00191083	0.00294118	9	1	1	Arachnopeziza	13	Saprotroph	Undefined Saprotroph	Probable	Microfungus	NULL	NULL	Tedersoo L, et al. 2014. Science 346:1256688
F_639	2102:11386:20299_222	Fungi	Basidiomycota	Agaricomycetes	0	0	0	0	-	Too_rare	Unclassified	9	0	0.00286624	0	9	1	0	-	-	-	-	-	-	-	Unassigned	-
F_640	2103:22756:10932_002	Fungi	Ascomycota	Dothideomycetes	Capnodiales	Teratosphaeriaceae	0	0	-	Too_rare	Unclassified	0	9	0	0.00882353	9	0	1	-	-	-	-	-	-	-	Unassigned	-
F_641	2108:27281:14630_104	Fungi	Glomeromycota	Glomeromycetes	0	0	0	0	Arbuscular Mycorrhizal	Too_rare	Arbuscular-Mycorrhizal	7	2	0.0022293	0.00196078	9	2	1	Glomeromycota	3	Symbiotroph	Arbuscular Mycorrhizal	Highly Probable	NULL	NULL	NULL	Redecker D, et al. 2013. Mycorrhiza 23:515-531
F_642	2108:6897:7327_200	Fungi	Basidiomycota	Microbotryomycetes	0	0	0	0	-	Too_rare	Unclassified	9	0	0.00286624	0	9	1	0	-	-	-	-	-	-	-	Unassigned	-
F_643	2109:24899:14090_158	Fungi	Ascomycota	Leotiomycetes	0	0	Scytalidium	0	Wood Saprotroph	Too_rare	Saprotroph-Endophyte	0	9	0	0.00882353	9	0	1	Scytalidium	13	Saprotroph	Wood Saprotroph	Probable	NULL	Soft Rot	NULL	Nilsson T. 1973. Studies on wood degradation and cellulolytic activity of microfungi. No. 104; Costa IPMW, et al. 2012. Mycotaxon 119:26; Tedersoo L, et al. 2014. Science 346:1256688; http://www.apsnet.org/publications/commonnames/Pages/default.aspx
F_644	2112:15343:13955_088	Fungi	Ascomycota	Leotiomycetes	Helotiales	0	0	0	-	Too_rare	Unclassified	1	8	0.000318471	0.00784314	9	1	1	-	-	-	-	-	-	-	Unassigned	-
F_645	1101:13532:9222_130	Fungi	Basidiomycota	Agaricostilbomycetes	0	0	0	0	-	Too_rare	Unclassified	4	4	0.00127389	0.00392157	8	1	1	-	-	-	-	-	-	-	Unassigned	-
F_646	1101:26744:17683_214	Fungi	Basidiomycota	Agaricomycetes	Thelephorales	Thelephoraceae	Tomentella	0	Ectomycorrhizal	Too_rare	Ectomycorrhizal	8	0	0.00254777	0	8	1	0	Tomentella	13	Symbiotroph	Ectomycorrhizal	Highly Probable	Resupinate	NULL	NULL	Rinaldi AC, et al. 2008. Fungal Diversity 33:1-45; Tedersoo L, et al. 2010. Mycorrhiza 20:217-263; http://mycorrhizas.info/ecmf.html
F_647	1101:7528:7285_159	Fungi	0	0	Mortierellales	Mortierellaceae	Mortierella	Mortierella macrocystis	Undefined Saprotroph	Too_rare	Saprotroph-Endophyte	0	8	0	0.00784314	8	0	1	Mortierella	13	Saprotroph	Undefined Saprotroph	Probable	NULL	NULL	NULL	Tedersoo L, et al. 2014. Science 346:1256688
F_648	1102:14424:10507_217	Fungi	Basidiomycota	Agaricomycetes	Sebacinales	0	0	0	-	Too_rare	Unclassified	8	0	0.00254777	0	8	1	0	-	-	-	-	-	-	-	Unassigned	-
F_649	1102:14449:13538_149	Fungi	Ascomycota	Dothideomycetes	Myriangiales	Myriangiaceae	0	0	-	Too_rare	Unclassified	8	0	0.00254777	0	8	1	0	-	-	-	-	-	-	-	Unassigned	-
F_650	1103:11639:14015_220	Fungi	Basidiomycota	Agaricomycetes	Thelephorales	0	0	0	-	Too_rare	Unclassified	8	0	0.00254777	0	8	1	0	-	-	-	-	-	-	-	Unassigned	-
F_651	1103:24586:24162_034	Fungi	Basidiomycota	Agaricomycetes	Boletales	Suillaceae	Suillus	Suillus bovinus	Ectomycorrhizal	Too_rare	Ectomycorrhizal	0	8	0	0.00784314	8	0	1	Suillus	13	Symbiotroph	Ectomycorrhizal	Highly Probable	Boletoid	NULL	NULL	Rinaldi AC, et al. 2008. Fungal Diversity 33:1-45; Tedersoo L, et al. 2010. Mycorrhiza 20:217-263; http://mycorrhizas.info/ecmf.html
F_652	1105:17618:21929_231	Fungi	Basidiomycota	Agaricomycetes	Trechisporales	Hydnodontaceae	Trechispora	0	Wood Saprotroph	Too_rare	Saprotroph-Endophyte	8	0	0.00254777	0	8	1	0	Trechispora	13	Saprotroph	Wood Saprotroph	Highly Probable	Resupinate	White Rot	NULL	Gilbertson RL, Ryvarden L. 1987-1987. North American Polypores. Fungiflora, Oslo; Rinaldi AC, et al. 2008. Fungal Diversity 33:1-45 Uncertain.; Tedersoo L, et al. 2010. Mycorrhiza 20:217-263 (not ECM).
F_653	1107:16144:1599_098	Fungi	Basidiomycota	Agaricomycetes	Corticiales	Corticiaceae	Sistotrema	0	Ectomycorrhizal-Wood Saprotroph	Too_rare	Unclassified	2	6	0.000636943	0.00588235	8	1	1	Sistotrema	13	Saprotroph-Symbiotroph	Ectomycorrhizal-Wood Saprotroph	Possible	Resupinate	White Rot	NULL	Gilbertson RL, Ryvarden L. 1987-1987. North American Polypores. Fungiflora, Oslo; Rinaldi AC, et al. 2008. Fungal Diversity 33:1-45 (ECM/not ECM).; Tedersoo L, et al. 2010. Mycorrhiza 20:217-263 pro parte.; http://mycorrhizas.info/ecmf.html (ECM/not ECM).
F_654	1108:4045:15658_031	Fungi	Ascomycota	Eurotiomycetes	Chaetothyriales	0	0	0	-	Too_rare	Unclassified	8	0	0.00254777	0	8	3	0	-	-	-	-	-	-	-	Unassigned	-
F_655	1109:15345:13565_057	Fungi	Ascomycota	0	0	0	0	0	-	Too_rare	Unclassified	0	8	0	0.00784314	8	0	1	-	-	-	-	-	-	-	Unassigned	-
F_656	1112:15124:6711_107	Fungi	0	0	0	0	0	0	-	Too_rare	Unclassified	2	6	0.000636943	0.00588235	8	1	1	-	-	-	-	-	-	-	Unassigned	-
F_657	1114:18451:2624_224	Fungi	Ascomycota	Dothideomycetes	Capnodiales	Cladosporiaceae	0	0	-	Too_rare	Unclassified	8	0	0.00254777	0	8	3	0	-	-	-	-	-	-	-	Unassigned	-
F_658	2107:5104:10412_246	Fungi	Glomeromycota	Glomeromycetes	Glomerales	Glomeraceae	Rhizophagus	0	Arbuscular Mycorrhizal	Too_rare	Arbuscular-Mycorrhizal	8	0	0.00254777	0	8	1	0	Rhizophagus	13	Symbiotroph	Arbuscular Mycorrhizal	Highly Probable	NULL	NULL	NULL	Redecker D, et al. 2013. Mycorrhiza 23:515-531
F_659	2110:21819:11455_210	Fungi	Ascomycota	0	0	0	0	0	-	Too_rare	Unclassified	8	0	0.00254777	0	8	1	0	-	-	-	-	-	-	-	Unassigned	-
F_660	2110:26578:14023_217	Fungi	Ascomycota	Sordariomycetes	0	0	0	0	-	Too_rare	Unclassified	8	0	0.00254777	0	8	1	0	-	-	-	-	-	-	-	Unassigned	-
F_661	2110:4292:20064_204	Fungi	Ascomycota	0	0	0	0	0	-	Too_rare	Unclassified	8	0	0.00254777	0	8	1	0	-	-	-	-	-	-	-	Unassigned	-
F_662	2110:8387:20369_095	Fungi	Basidiomycota	Agaricomycetes	Sebacinales	Sebacinaceae	0	0	-	Too_rare	Unclassified	8	0	0.00254777	0	8	1	0	-	-	-	-	-	-	-	Unassigned	-
F_663	2113:14895:23497_138	Fungi	0	0	0	0	0	0	-	Too_rare	Unclassified	8	0	0.00254777	0	8	1	0	-	-	-	-	-	-	-	Unassigned	-
F_664	1101:14514:19442_226	Fungi	Basidiomycota	Tremellomycetes	0	0	0	0	-	Too_rare	Unclassified	7	0	0.0022293	0	7	1	0	-	-	-	-	-	-	-	Unassigned	-
F_665	1101:19888:23238_202	Fungi	Glomeromycota	Glomeromycetes	Diversisporales	Acaulosporaceae	Acaulospora	0	Arbuscular Mycorrhizal	Too_rare	Arbuscular-Mycorrhizal	7	0	0.0022293	0	7	1	0	Acaulospora	13	Symbiotroph	Arbuscular Mycorrhizal	Highly Probable	NULL	NULL	NULL	Redecker D, et al. 2013. Mycorrhiza 23:515-531
F_666	1101:25923:11387_120	Fungi	Glomeromycota	Glomeromycetes	Diversisporales	Acaulosporaceae	Acaulospora	0	Arbuscular Mycorrhizal	Too_rare	Arbuscular-Mycorrhizal	7	0	0.0022293	0	7	2	0	Acaulospora	13	Symbiotroph	Arbuscular Mycorrhizal	Highly Probable	NULL	NULL	NULL	Redecker D, et al. 2013. Mycorrhiza 23:515-531
F_667	1102:10805:6171_213	Fungi	Ascomycota	0	0	0	0	0	-	Too_rare	Unclassified	7	0	0.0022293	0	7	1	0	-	-	-	-	-	-	-	Unassigned	-
F_668	1102:12320:9351_134	Fungi	Ascomycota	Eurotiomycetes	Chaetothyriales	Herpotrichiellaceae	0	0	-	Too_rare	Unclassified	7	0	0.0022293	0	7	1	0	-	-	-	-	-	-	-	Unassigned	-
F_669	1102:21356:24175_118	Fungi	Ascomycota	Leotiomycetes	Helotiales	0	Leptodontidium	0	Endophyte	Too_rare	Saprotroph-Endophyte	7	0	0.0022293	0	7	1	0	Leptodontidium	13	Symbiotroph	Endophyte	Highly Probable	NULL	NULL	Dark Septate Endophyte, known from plant roots.	Jumpponen A, Trappe J. 1998. New Phytologist 140:295-310 (as DSE); Taylor DL, et al. 2014. Ecological Monographs 84:3-20.
F_670	1102:25459:21284_158	Fungi	Basidiomycota	Agaricomycetes	0	0	0	0	-	Too_rare	Unclassified	0	7	0	0.00686275	7	0	1	-	-	-	-	-	-	-	Unassigned	-
F_671	1102:25700:11469_149	Fungi	Basidiomycota	Tremellomycetes	Filobasidiales	Filobasidiaceae	0	0	-	Too_rare	Unclassified	7	0	0.0022293	0	7	1	0	-	-	-	-	-	-	-	Unassigned	-
F_672	1102:27971:19685_087	Fungi	Ascomycota	0	0	0	0	0	-	Too_rare	Unclassified	7	0	0.0022293	0	7	1	0	-	-	-	-	-	-	-	Unassigned	-
F_673	1104:15628:17514_225	Fungi	Ascomycota	Eurotiomycetes	Chaetothyriales	Herpotrichiellaceae	0	0	-	Too_rare	Unclassified	7	0	0.0022293	0	7	1	0	-	-	-	-	-	-	-	Unassigned	-
F_674	1105:14587:13292_149	Fungi	Ascomycota	Sordariomycetes	Hypocreales	0	0	0	Undefined Saprotroph	Too_rare	Saprotroph-Endophyte	7	0	0.0022293	0	7	1	0	Hypocreales	7	Saprotroph	Undefined Saprotroph	Possible	Microfungus	NULL	NULL	Sterkenburg E, et al. 2015. New Phytologist 207:1145-1158
F_675	1105:15111:10128_180	Fungi	Ascomycota	0	0	0	0	0	-	Too_rare	Unclassified	7	0	0.0022293	0	7	1	0	-	-	-	-	-	-	-	Unassigned	-
F_676	1105:24285:12625_047	Fungi	Ascomycota	Leotiomycetes	Helotiales	Helotiaceae	0	0	-	Too_rare	Unclassified	7	0	0.0022293	0	7	1	0	-	-	-	-	-	-	-	Unassigned	-
F_677	1106:14499:6012_053	Fungi	Ascomycota	Eurotiomycetes	Eurotiales	0	0	0	Undefined Saprotroph	Too_rare	Saprotroph-Endophyte	7	0	0.0022293	0	7	1	0	Eurotiales	7	Saprotroph	Undefined Saprotroph	Possible	Microfungus	NULL	NULL	Sterkenburg E, et al. 2015. New Phytologist 207:1145-1158
F_678	1107:13244:18782_154	Fungi	Basidiomycota	Agaricomycetes	Agaricales	Entolomataceae	Entocybe	0	Undefined Saprotroph	Too_rare	Saprotroph-Endophyte	7	0	0.0022293	0	7	2	0	Entocybe	13	Saprotroph	Undefined Saprotroph	Probable	NULL	NULL	NULL	Tedersoo L, et al. 2014. Science 346:1256688
F_679	1107:9780:17926_134	Fungi	Basidiomycota	Agaricomycetes	0	0	0	0	-	Too_rare	Unclassified	7	0	0.0022293	0	7	1	0	-	-	-	-	-	-	-	Unassigned	-
F_680	1109:21231:10362_048	Fungi	Ascomycota	Leotiomycetes	Helotiales	0	0	0	-	Too_rare	Unclassified	7	0	0.0022293	0	7	2	0	-	-	-	-	-	-	-	Unassigned	-
F_681	1110:28110:16576_104	Fungi	Ascomycota	0	0	0	0	0	-	Too_rare	Unclassified	1	6	0.000318471	0.00588235	7	1	1	-	-	-	-	-	-	-	Unassigned	-
F_682	1111:7145:24774_112	Fungi	Basidiomycota	Agaricomycetes	Trechisporales	Hydnodontaceae	Trechispora	0	Wood Saprotroph	Too_rare	Saprotroph-Endophyte	7	0	0.0022293	0	7	2	0	Trechispora	13	Saprotroph	Wood Saprotroph	Highly Probable	Resupinate	White Rot	NULL	Gilbertson RL, Ryvarden L. 1987-1987. North American Polypores. Fungiflora, Oslo; Rinaldi AC, et al. 2008. Fungal Diversity 33:1-45 Uncertain.; Tedersoo L, et al. 2010. Mycorrhiza 20:217-263 (not ECM).
F_683	1114:23110:5076_123	Fungi	Ascomycota	0	0	0	0	0	-	Too_rare	Unclassified	7	0	0.0022293	0	7	3	0	-	-	-	-	-	-	-	Unassigned	-
F_684	2102:24553:18439_197	Fungi	Ascomycota	Dothideomycetes	0	0	0	0	-	Too_rare	Unclassified	7	0	0.0022293	0	7	1	0	-	-	-	-	-	-	-	Unassigned	-
F_685	2103:13142:4537_119	Fungi	Ascomycota	Dothideomycetes	Capnodiales	Teratosphaeriaceae	0	0	-	Too_rare	Unclassified	7	0	0.0022293	0	7	1	0	-	-	-	-	-	-	-	Unassigned	-
F_686	2104:22926:20592_115	Fungi	Ascomycota	Dothideomycetes	0	0	0	0	-	Too_rare	Unclassified	7	0	0.0022293	0	7	1	0	-	-	-	-	-	-	-	Unassigned	-
F_687	2105:5196:18998_141	Fungi	Basidiomycota	Agaricomycetes	0	0	0	0	-	Too_rare	Unclassified	4	3	0.00127389	0.00294118	7	1	1	-	-	-	-	-	-	-	Unassigned	-
F_688	1101:11362:25373_226	Fungi	Ascomycota	Saccharomycetes	Saccharomycetales	0	0	0	Undefined Saprotroph	Too_rare	Saprotroph-Endophyte	6	0	0.00191083	0	6	1	0	Saccharomycetales	7	Saprotroph	Undefined Saprotroph	Possible	Yeast	NULL	NULL	Sterkenburg E, et al. 2015. New Phytologist 207:1145-1158
F_689	1101:12886:24325_012	Fungi	Basidiomycota	Tremellomycetes	0	0	0	0	-	Too_rare	Unclassified	6	0	0.00191083	0	6	2	0	-	-	-	-	-	-	-	Unassigned	-
F_690	1101:14111:18051_031	Fungi	Basidiomycota	0	0	0	0	0	-	Too_rare	Unclassified	6	0	0.00191083	0	6	2	0	-	-	-	-	-	-	-	Unassigned	-
F_691	1101:17752:11817_199	Fungi	Glomeromycota	Glomeromycetes	Diversisporales	Acaulosporaceae	Acaulospora	0	Arbuscular Mycorrhizal	Too_rare	Arbuscular-Mycorrhizal	6	0	0.00191083	0	6	1	0	Acaulospora	13	Symbiotroph	Arbuscular Mycorrhizal	Highly Probable	NULL	NULL	NULL	Redecker D, et al. 2013. Mycorrhiza 23:515-531
F_692	1101:24977:14889_057	Fungi	Basidiomycota	Microbotryomycetes	0	Chrysozymaceae	0	0	-	Too_rare	Unclassified	0	6	0	0.00588235	6	0	1	-	-	-	-	-	-	-	Unassigned	-
F_693	1101:8100:19818_118	Fungi	Ascomycota	0	0	0	0	0	-	Too_rare	Unclassified	6	0	0.00191083	0	6	1	0	-	-	-	-	-	-	-	Unassigned	-
F_694	1101:8811:9557_179	Fungi	Basidiomycota	Agaricomycetes	0	0	0	0	-	Too_rare	Unclassified	6	0	0.00191083	0	6	1	0	-	-	-	-	-	-	-	Unassigned	-
F_695	1102:11633:17280_013	Fungi	Ascomycota	0	0	0	0	0	-	Too_rare	Unclassified	6	0	0.00191083	0	6	1	0	-	-	-	-	-	-	-	Unassigned	-
F_696	1102:13916:11089_148	Fungi	Ascomycota	0	0	0	0	0	-	Too_rare	Unclassified	6	0	0.00191083	0	6	1	0	-	-	-	-	-	-	-	Unassigned	-
F_697	1102:15319:5051_106	Fungi	Ascomycota	0	0	0	0	0	-	Too_rare	Unclassified	6	0	0.00191083	0	6	1	0	-	-	-	-	-	-	-	Unassigned	-
F_698	1102:18531:7700_166	Fungi	Ascomycota	Sordariomycetes	Hypocreales	Nectriaceae	Fusarium	0	Plant Pathogen-Soil Saprotroph-Wood Saprotroph	Too_rare	Plant-Pathogen	6	0	0.00191083	0	6	1	0	Fusarium	13	Pathotroph-Saprotroph	Plant Pathogen-Soil Saprotroph-Wood Saprotroph	Probable	NULL	Soft Rot	NULL	Duncan CG, Eslyn WE. 1966. Mycologia 58:642-664; Seehann G, et al. 1975. List of Fungi in Soft-Rot Tissue Tests. Institute fur Holzbiologie und Holzschutz, Bundesforschungsanstalt fur Forst - und Holzwirtshaft, Hamburg - Lohbrugge, Germany; Tedersoo L, et al. 2014. Science 346:1256688; Schroers et al. 2016. Mycologia 108:806-819.
F_699	1102:9318:18157_095	Fungi	Basidiomycota	Agaricomycetes	Thelephorales	Thelephoraceae	Tomentella	0	Ectomycorrhizal	Too_rare	Ectomycorrhizal	6	0	0.00191083	0	6	1	0	Tomentella	13	Symbiotroph	Ectomycorrhizal	Highly Probable	Resupinate	NULL	NULL	Rinaldi AC, et al. 2008. Fungal Diversity 33:1-45; Tedersoo L, et al. 2010. Mycorrhiza 20:217-263; http://mycorrhizas.info/ecmf.html
F_700	1103:18030:16584_144	Fungi	Ascomycota	Eurotiomycetes	Phaeomoniellales	0	Phaeomoniella	0	Plant Pathogen	Too_rare	Plant-Pathogen	0	6	0	0.00588235	6	0	1	Phaeomoniella	13	Pathotroph	Plant Pathogen	Highly Probable	Microfungus; Facultative Yeast (Tedersoo et al. 2014)	NULL	Pathotroph isolated from necrosis in Prunus wood (Damm et al. 2010)	Damm U, et al. 2010. Persoonia24:60-80; Tedersoo L, et al. 2014. Science 346:1256688
F_701	1103:18225:7661_136	Fungi	0	0	0	0	0	0	-	Too_rare	Unclassified	6	0	0.00191083	0	6	1	0	-	-	-	-	-	-	-	Unassigned	-
F_702	1103:18456:12491_119	Fungi	Basidiomycota	Agaricomycetes	Agaricales	0	0	0	-	Too_rare	Unclassified	6	0	0.00191083	0	6	1	0	-	-	-	-	-	-	-	Unassigned	-
F_703	1103:21387:8779_224	Fungi	Ascomycota	Dothideomycetes	Capnodiales	0	0	0	-	Too_rare	Unclassified	6	0	0.00191083	0	6	1	0	-	-	-	-	-	-	-	Unassigned	-
F_704	1103:21726:20835_229	Fungi	Ascomycota	0	0	0	0	0	-	Too_rare	Unclassified	6	0	0.00191083	0	6	2	0	-	-	-	-	-	-	-	Unassigned	-
F_705	1103:8216:13914_196	Fungi	Basidiomycota	Agaricomycetes	Polyporales	Coriolaceae	Postia	0	Wood Saprotroph	Too_rare	Saprotroph-Endophyte	6	0	0.00191083	0	6	1	0	Postia	13	Saprotroph	Wood Saprotroph	Highly Probable	Polyporoid	Brown Rot	NULL	Jordan CR, et al. 1996. Holzforschung - International Journal of the Biology, Chemistry, Physics and Technology of Wood 50:312-318
F_706	1104:25781:14013_057	Fungi	Ascomycota	0	0	0	0	0	-	Too_rare	Unclassified	0	6	0	0.00588235	6	0	1	-	-	-	-	-	-	-	Unassigned	-
F_707	1105:15403:5648_129	Fungi	Basidiomycota	0	0	0	0	0	-	Too_rare	Unclassified	6	0	0.00191083	0	6	1	0	-	-	-	-	-	-	-	Unassigned	-
F_708	1105:18475:4174_222	Fungi	0	0	0	0	0	0	-	Too_rare	Unclassified	6	0	0.00191083	0	6	1	0	-	-	-	-	-	-	-	Unassigned	-
F_709	1106:12762:8689_070	Fungi	Ascomycota	Eurotiomycetes	0	0	0	0	-	Too_rare	Unclassified	6	0	0.00191083	0	6	1	0	-	-	-	-	-	-	-	Unassigned	-
F_710	1106:22073:14194_141	Fungi	Ascomycota	0	0	0	0	0	-	Too_rare	Unclassified	0	6	0	0.00588235	6	0	1	-	-	-	-	-	-	-	Unassigned	-
F_711	1108:10885:11205_212	Fungi	Ascomycota	Dothideomycetes	0	0	0	0	-	Too_rare	Unclassified	6	0	0.00191083	0	6	1	0	-	-	-	-	-	-	-	Unassigned	-
F_712	1108:13011:22065_195	Fungi	Ascomycota	Leotiomycetes	Helotiales	0	0	0	-	Too_rare	Unclassified	6	0	0.00191083	0	6	1	0	-	-	-	-	-	-	-	Unassigned	-
F_713	1108:16692:17883_204	Fungi	Ascomycota	Leotiomycetes	0	0	0	0	-	Too_rare	Unclassified	6	0	0.00191083	0	6	1	0	-	-	-	-	-	-	-	Unassigned	-
F_714	1108:7442:14565_052	Fungi	Basidiomycota	Agaricomycetes	0	0	0	0	-	Too_rare	Unclassified	6	0	0.00191083	0	6	1	0	-	-	-	-	-	-	-	Unassigned	-
F_715	1110:22072:19592_138	Fungi	Glomeromycota	Glomeromycetes	Glomerales	Glomeraceae	0	0	Arbuscular Mycorrhizal	Too_rare	Arbuscular-Mycorrhizal	6	0	0.00191083	0	6	1	0	Glomeraceae	9	Symbiotroph	Arbuscular Mycorrhizal	Highly Probable	NULL	NULL	NULL	Redecker D, et al. 2013. Mycorrhiza 23:515-531
F_716	1110:9339:16220_206	Fungi	Ascomycota	0	0	0	0	0	-	Too_rare	Unclassified	6	0	0.00191083	0	6	1	0	-	-	-	-	-	-	-	Unassigned	-
F_717	1111:15172:14597_104	Fungi	0	0	Mucorales	Umbelopsidaceae	Umbelopsis	0	Undefined Saprotroph	Too_rare	Saprotroph-Endophyte	0	6	0	0.00588235	6	0	2	Umbelopsis	13	Saprotroph	Undefined Saprotroph	Probable	NULL	NULL	NULL	Tedersoo L, et al. 2014. Science 346:1256688
F_718	1111:17165:4830_012	Fungi	Ascomycota	0	0	0	0	0	-	Too_rare	Unclassified	6	0	0.00191083	0	6	1	0	-	-	-	-	-	-	-	Unassigned	-
F_719	1111:23322:13827_097	Fungi	Ascomycota	Eurotiomycetes	Chaetothyriales	Herpotrichiellaceae	0	0	-	Too_rare	Unclassified	6	0	0.00191083	0	6	1	0	-	-	-	-	-	-	-	Unassigned	-
F_720	1111:6795:9134_146	Fungi	Basidiomycota	Agaricomycetes	Hymenochaetales	Hymenochaetaceae	Coltriciella	0	Ectomycorrhizal	Too_rare	Ectomycorrhizal	4	2	0.00127389	0.00196078	6	1	1	Coltriciella	13	Symbiotroph	Ectomycorrhizal	Probable	Polyporoid	NULL	NULL	Gilbertson RL, Ryvarden L. 1987-1987. North American Polypores. Fungiflora, Oslo; Rinaldi AC, et al. 2008. Fungal Diversity 33:1-45; Tedersoo L, et al. 2010. Mycorrhiza 20:217-263
F_721	2101:12183:15446_056	Fungi	0	0	Mortierellales	Mortierellaceae	Mortierella	0	Undefined Saprotroph	Too_rare	Saprotroph-Endophyte	6	0	0.00191083	0	6	1	0	Mortierella	13	Saprotroph	Undefined Saprotroph	Probable	NULL	NULL	NULL	Tedersoo L, et al. 2014. Science 346:1256688
F_722	2101:15149:21352_102	Fungi	Ascomycota	0	0	0	0	0	-	Too_rare	Unclassified	6	0	0.00191083	0	6	2	0	-	-	-	-	-	-	-	Unassigned	-
F_723	2101:17428:11075_153	Fungi	Ascomycota	Sordariomycetes	0	0	0	0	-	Too_rare	Unclassified	2	4	0.000636943	0.00392157	6	1	1	-	-	-	-	-	-	-	Unassigned	-
F_724	2104:7199:13520_156	Fungi	Ascomycota	Eurotiomycetes	Chaetothyriales	Herpotrichiellaceae	0	0	-	Too_rare	Unclassified	6	0	0.00191083	0	6	1	0	-	-	-	-	-	-	-	Unassigned	-
F_725	2105:19767:22045_141	Fungi	Ascomycota	0	0	0	0	0	-	Too_rare	Unclassified	0	6	0	0.00588235	6	0	1	-	-	-	-	-	-	-	Unassigned	-
F_726	2106:22823:5634_148	Fungi	Ascomycota	Leotiomycetes	Helotiales	Leotiaceae	0	0	-	Too_rare	Unclassified	3	3	0.000955414	0.00294118	6	1	1	-	-	-	-	-	-	-	Unassigned	-
F_727	2112:8581:13756_141	Fungi	Ascomycota	Dothideomycetes	Venturiales	Venturiaceae	Cylindrosympodium	Cylindrosympodium lauri	Plant Pathogen	Too_rare	Plant-Pathogen	0	6	0	0.00588235	6	0	1	Cylindrosympodium	13	Pathotroph	Plant Pathogen	Probable	NULL	NULL	NULL	Tedersoo L, et al. 2014. Science 346:1256688
F_728	2113:7443:12585_016	Fungi	Ascomycota	0	0	0	0	0	-	Too_rare	Unclassified	6	0	0.00191083	0	6	2	0	-	-	-	-	-	-	-	Unassigned	-
F_729	1101:14010:20709_169	Fungi	Ascomycota	0	0	0	0	0	-	Too_rare	Unclassified	0	5	0	0.00490196	5	0	1	-	-	-	-	-	-	-	Unassigned	-
F_730	1101:15654:6565_239	Fungi	0	0	0	0	0	0	-	Too_rare	Unclassified	5	0	0.00159236	0	5	1	0	-	-	-	-	-	-	-	Unassigned	-
F_731	1101:16072:3675_024	Fungi	Basidiomycota	Agaricomycetes	Agaricales	Cortinariaceae	Cortinarius	0	Ectomycorrhizal	Too_rare	Ectomycorrhizal	0	5	0	0.00490196	5	0	1	Cortinarius	13	Symbiotroph	Ectomycorrhizal	Highly Probable	NULL	NULL	NULL	Rinaldi AC, et al. 2008. Fungal Diversity 33:1-45; Tedersoo L, et al. 2010. Mycorrhiza 20:217-263; http://mycorrhizas.info/ecmf.html
F_732	1101:16392:22917_049	Fungi	Basidiomycota	Microbotryomycetes	0	0	0	0	-	Too_rare	Unclassified	5	0	0.00159236	0	5	1	0	-	-	-	-	-	-	-	Unassigned	-
F_733	1101:17169:22306_077	Fungi	Glomeromycota	Glomeromycetes	Glomerales	Glomeraceae	0	0	Arbuscular Mycorrhizal	Too_rare	Arbuscular-Mycorrhizal	5	0	0.00159236	0	5	1	0	Glomeraceae	9	Symbiotroph	Arbuscular Mycorrhizal	Highly Probable	NULL	NULL	NULL	Redecker D, et al. 2013. Mycorrhiza 23:515-531
F_734	1101:17242:20625_050	Fungi	Ascomycota	0	0	0	0	0	-	Too_rare	Unclassified	5	0	0.00159236	0	5	2	0	-	-	-	-	-	-	-	Unassigned	-
F_735	1101:17259:15533_162	Fungi	Ascomycota	Saccharomycetes	Saccharomycetales	0	Candida	0	Undefined Saprotroph	Too_rare	Saprotroph-Endophyte	5	0	0.00159236	0	5	1	0	Saccharomycetales	7	Saprotroph	Undefined Saprotroph	Possible	Yeast	NULL	NULL	Sterkenburg E, et al. 2015. New Phytologist 207:1145-1158
F_736	1101:23945:16044_116	Fungi	Ascomycota	Eurotiomycetes	Chaetothyriales	Herpotrichiellaceae	Cladophialophora	Cladophialophora sp. KO-groupF 2014	Undefined Saprotroph	Too_rare	Saprotroph-Endophyte	5	0	0.00159236	0	5	1	0	Cladophialophora	13	Saprotroph	Undefined Saprotroph	Probable	Facultative Yeast	NULL	NULL	James TY, et al. 2006. Nature 443:818-822
F_737	1101:2743:20194_126	Fungi	Ascomycota	Lecanoromycetes	Ostropales	Stictidaceae	Absconditella	0	Lichenized	Too_rare	Unclassified	5	0	0.00159236	0	5	2	0	Absconditella	13	Symbiotroph	Lichenized	Highly Probable	Thallus	NULL	NULL	Esslinger TL. 2014. North Dakota State University (http://www.ndsu.edu/pubweb/~esslinge/chcklst/chcklst7.htm)
F_738	1101:6961:18733_217	Fungi	Ascomycota	Sordariomycetes	Hypocreales	Hypocreaceae	0	0	Undefined Saprotroph	Too_rare	Saprotroph-Endophyte	5	0	0.00159236	0	5	1	0	Hypocreales	7	Saprotroph	Undefined Saprotroph	Possible	Microfungus	NULL	NULL	Sterkenburg E, et al. 2015. New Phytologist 207:1145-1158
F_739	1101:9620:6030_008	Fungi	Ascomycota	Sordariomycetes	0	0	0	0	-	Too_rare	Unclassified	3	2	0.000955414	0.00196078	5	1	1	-	-	-	-	-	-	-	Unassigned	-
F_740	1102:11343:23396_165	Fungi	0	0	0	0	0	0	-	Too_rare	Unclassified	5	0	0.00159236	0	5	1	0	-	-	-	-	-	-	-	Unassigned	-
F_741	1103:13538:6158_066	Fungi	Ascomycota	Leotiomycetes	Helotiales	Helotiaceae	Meliniomyces	0	Ectomycorrhizal-Endophyte-Ericoid Mycorrhizal-Litter Saprotroph-Orchid Mycorrhizal	Too_rare	Ectomycorrhizal	5	0	0.00159236	0	5	1	0	Meliniomyces	13	Saprotroph-Symbiotroph	Ectomycorrhizal-Endophyte-Ericoid Mycorrhizal-Litter Saprotroph-Orchid Mycorrhizal	Probable	Dark Septate Endophyte	NULL	NULL	Tedersoo L, et al. 2014. Science 346:1256688
F_742	1103:21629:27035_007	Fungi	Ascomycota	0	0	0	0	0	-	Too_rare	Unclassified	0	5	0	0.00490196	5	0	1	-	-	-	-	-	-	-	Unassigned	-
F_743	1104:10412:15915_151	Fungi	Basidiomycota	Agaricomycetes	Corticiales	Corticiaceae	Peniophorella	Peniophorella pallida	Undefined Saprotroph	Too_rare	Saprotroph-Endophyte	2	3	0.000636943	0.00294118	5	1	1	Peniophorella	13	Saprotroph	Undefined Saprotroph	Probable	NULL	White Rot	NULL	Tedersoo L, et al. 2014. Science 346:1256688
F_744	1104:11456:11773_246	Fungi	Basidiomycota	Agaricomycetes	Sebacinales	0	0	0	-	Too_rare	Unclassified	5	0	0.00159236	0	5	1	0	-	-	-	-	-	-	-	Unassigned	-
F_745	1104:13968:9004_092	Fungi	Basidiomycota	Agaricomycetes	Agaricales	Tricholomataceae	Mycena	0	Leaf Saprotroph-Plant Pathogen-Undefined Saprotroph-Wood Saprotroph	Too_rare	Saprotroph-Endophyte	0	5	0	0.00490196	5	0	1	Mycena	13	Pathotroph-Saprotroph	Leaf Saprotroph-Plant Pathogen-Undefined Saprotroph-Wood Saprotroph	Probable	Agaricoid	NULL	NULL	Grgurinovic CA, Simpson JA. 2001. Fungal Diversity 8:97-127; Tedersoo L, et al. 2014. Science 346:1256688; http://www.apsnet.org/publications/commonnames/Pages/default.aspx
F_746	1104:19060:9311_107	Fungi	Ascomycota	Leotiomycetes	Helotiales	0	0	0	-	Too_rare	Unclassified	5	0	0.00159236	0	5	1	0	-	-	-	-	-	-	-	Unassigned	-
F_747	1104:20819:3603_130	Fungi	Ascomycota	Dothideomycetes	Pleosporales	Sporormiaceae	Preussia	0	Undefined Saprotroph	Too_rare	Saprotroph-Endophyte	0	5	0	0.00490196	5	0	1	Preussia	13	Saprotroph	Undefined Saprotroph	Probable	NULL	NULL	NULL	Tedersoo L, et al. 2014. Science 346:1256688
F_748	1104:21476:20464_098	Fungi	Ascomycota	0	0	0	0	0	-	Too_rare	Unclassified	0	5	0	0.00490196	5	0	1	-	-	-	-	-	-	-	Unassigned	-
F_749	1104:21779:5956_209	Fungi	Basidiomycota	Agaricomycetes	Agaricales	Agaricaceae	0	0	Undefined Saprotroph	Too_rare	Saprotroph-Endophyte	5	0	0.00159236	0	5	1	0	Agaricaceae	9	Saprotroph	Undefined Saprotroph	Probable	Agaricoid-Gasteroid-Secotioid	NULL	Primarily saprobes in grassland and woodland situations (Cannon & Kirk 2007)	Cannon PF, Kirk PM. 2007. Fungal Families of the World. CAB International, Cambridge
F_750	1104:23789:19349_158	Fungi	Basidiomycota	Agaricomycetes	0	0	0	0	-	Too_rare	Unclassified	0	5	0	0.00490196	5	0	1	-	-	-	-	-	-	-	Unassigned	-
F_751	1104:26665:16397_206	Fungi	Ascomycota	0	0	0	0	0	-	Too_rare	Unclassified	5	0	0.00159236	0	5	2	0	-	-	-	-	-	-	-	Unassigned	-
F_752	1105:14021:23248_084	Fungi	Basidiomycota	Agaricomycetes	0	0	0	0	-	Too_rare	Unclassified	5	0	0.00159236	0	5	1	0	-	-	-	-	-	-	-	Unassigned	-
F_753	1105:18130:11432_088	Fungi	Ascomycota	Sordariomycetes	0	0	0	0	-	Too_rare	Unclassified	0	5	0	0.00490196	5	0	2	-	-	-	-	-	-	-	Unassigned	-
F_754	1105:21350:18081_106	Fungi	Ascomycota	Leotiomycetes	Rhytismatales	Rhytismataceae	0	0	-	Too_rare	Unclassified	5	0	0.00159236	0	5	1	0	-	-	-	-	-	-	-	Unassigned	-
F_755	1105:27625:10337_235	Fungi	Ascomycota	0	0	0	0	0	-	Too_rare	Unclassified	5	0	0.00159236	0	5	1	0	-	-	-	-	-	-	-	Unassigned	-
F_756	1105:9635:10836_057	Fungi	Ascomycota	Dothideomycetes	Capnodiales	0	0	0	-	Too_rare	Unclassified	0	5	0	0.00490196	5	0	1	-	-	-	-	-	-	-	Unassigned	-
F_757	1106:25005:17611_162	Fungi	Basidiomycota	0	0	0	0	0	-	Too_rare	Unclassified	5	0	0.00159236	0	5	1	0	-	-	-	-	-	-	-	Unassigned	-
F_758	1106:8946:23244_153	Fungi	Ascomycota	Eurotiomycetes	Eurotiales	Trichocomaceae	Talaromyces	0	Undefined Saprotroph	Too_rare	Saprotroph-Endophyte	0	5	0	0.00490196	5	0	1	Talaromyces	13	Saprotroph	Undefined Saprotroph	Probable	NULL	NULL	NULL	Tedersoo L, et al. 2014. Science 346:1256688
F_759	1107:13050:8428_245	Fungi	Ascomycota	Lecanoromycetes	Ostropales	Stictidaceae	Absconditella	0	Lichenized	Too_rare	Unclassified	5	0	0.00159236	0	5	1	0	Absconditella	13	Symbiotroph	Lichenized	Highly Probable	Thallus	NULL	NULL	Esslinger TL. 2014. North Dakota State University (http://www.ndsu.edu/pubweb/~esslinge/chcklst/chcklst7.htm)
F_760	1108:16834:8381_229	Fungi	Ascomycota	Dothideomycetes	0	0	0	0	-	Too_rare	Unclassified	5	0	0.00159236	0	5	2	0	-	-	-	-	-	-	-	Unassigned	-
F_761	1108:25397:21772_239	Fungi	Glomeromycota	Glomeromycetes	Diversisporales	0	0	0	Arbuscular Mycorrhizal	Too_rare	Arbuscular-Mycorrhizal	5	0	0.00159236	0	5	1	0	Diversisporales	7	Symbiotroph	Arbuscular Mycorrhizal	Highly Probable	NULL	NULL	NULL	Redecker D, et al. 2013. Mycorrhiza 23:515-531
F_762	1109:12104:8090_095	Fungi	0	0	Mortierellales	Mortierellaceae	Mortierella	0	Undefined Saprotroph	Too_rare	Saprotroph-Endophyte	5	0	0.00159236	0	5	1	0	Mortierella	13	Saprotroph	Undefined Saprotroph	Probable	NULL	NULL	NULL	Tedersoo L, et al. 2014. Science 346:1256688
F_763	1109:8085:17150_097	Fungi	Basidiomycota	Agaricomycetes	0	0	0	0	-	Too_rare	Unclassified	5	0	0.00159236	0	5	1	0	-	-	-	-	-	-	-	Unassigned	-
F_764	1110:13909:15823_163	Fungi	Ascomycota	0	0	0	0	0	-	Too_rare	Unclassified	5	0	0.00159236	0	5	1	0	-	-	-	-	-	-	-	Unassigned	-
F_765	1111:11682:22502_082	Fungi	Ascomycota	0	0	0	0	0	-	Too_rare	Unclassified	0	5	0	0.00490196	5	0	2	-	-	-	-	-	-	-	Unassigned	-
F_766	1111:7700:7280_032	Fungi	Ascomycota	Sordariomycetes	Hypocreales	Cordycipitaceae	Lecanicillium	Lecanicillium fusisporum	Animal Pathogen	Too_rare	Animal-Pathogen	5	0	0.00159236	0	5	1	0	Lecanicillium	13	Pathotroph	Animal Pathogen	Probable	NULL	NULL	NULL	Tedersoo L, et al. 2014. Science 346:1256688
F_767	1112:19941:9946_038	Fungi	Ascomycota	Dothideomycetes	0	0	0	0	-	Too_rare	Unclassified	5	0	0.00159236	0	5	1	0	-	-	-	-	-	-	-	Unassigned	-
F_768	1113:10092:21305_221	Fungi	Basidiomycota	Agaricomycetes	Trechisporales	Hydnodontaceae	Trechispora	Trechispora stellulata	Wood Saprotroph	Too_rare	Saprotroph-Endophyte	5	0	0.00159236	0	5	1	0	Trechispora	13	Saprotroph	Wood Saprotroph	Highly Probable	Resupinate	White Rot	NULL	Gilbertson RL, Ryvarden L. 1987-1987. North American Polypores. Fungiflora, Oslo; Rinaldi AC, et al. 2008. Fungal Diversity 33:1-45 Uncertain.; Tedersoo L, et al. 2010. Mycorrhiza 20:217-263 (not ECM).
F_769	2101:21902:7693_078	Fungi	Ascomycota	Dothideomycetes	0	0	0	0	-	Too_rare	Unclassified	5	0	0.00159236	0	5	1	0	-	-	-	-	-	-	-	Unassigned	-
F_770	2103:10577:10301_125	Fungi	0	0	0	0	0	0	-	Too_rare	Unclassified	5	0	0.00159236	0	5	1	0	-	-	-	-	-	-	-	Unassigned	-
F_771	2105:8532:20362_235	Fungi	Ascomycota	0	0	0	0	0	-	Too_rare	Unclassified	5	0	0.00159236	0	5	1	0	-	-	-	-	-	-	-	Unassigned	-
F_772	2106:10868:4361_149	Fungi	Ascomycota	Sordariomycetes	Hypocreales	0	0	0	Undefined Saprotroph	Too_rare	Saprotroph-Endophyte	5	0	0.00159236	0	5	2	0	Hypocreales	7	Saprotroph	Undefined Saprotroph	Possible	Microfungus	NULL	NULL	Sterkenburg E, et al. 2015. New Phytologist 207:1145-1158
F_773	2106:25081:17573_210	Fungi	Basidiomycota	Exobasidiomycetes	Exobasidiales	Exobasidiaceae	Exobasidium	0	Plant Pathogen	Too_rare	Plant-Pathogen	5	0	0.00159236	0	5	1	0	Exobasidium	13	Pathotroph	Plant Pathogen	Probable	NULL	NULL	NULL	Tedersoo L, et al. 2014. Science 346:1256688
F_774	2108:5100:10929_095	Fungi	0	0	Mortierellales	Mortierellaceae	Mortierella	0	Undefined Saprotroph	Too_rare	Saprotroph-Endophyte	5	0	0.00159236	0	5	1	0	Mortierella	13	Saprotroph	Undefined Saprotroph	Probable	NULL	NULL	NULL	Tedersoo L, et al. 2014. Science 346:1256688
F_775	2108:8167:14648_097	Fungi	Ascomycota	Sordariomycetes	Hypocreales	Hypocreaceae	Trichoderma	Trichoderma polysporum	Undefined Saprotroph	Too_rare	Saprotroph-Endophyte	5	0	0.00159236	0	5	1	0	Hypocreales	7	Saprotroph	Undefined Saprotroph	Possible	Microfungus	NULL	NULL	Sterkenburg E, et al. 2015. New Phytologist 207:1145-1158
F_776	2111:22465:7101_100	Fungi	Ascomycota	Eurotiomycetes	Chaetothyriales	Herpotrichiellaceae	Cladophialophora	Cladophialophora sp. KO-groupH 2014	Undefined Saprotroph	Too_rare	Saprotroph-Endophyte	5	0	0.00159236	0	5	1	0	Cladophialophora	13	Saprotroph	Undefined Saprotroph	Probable	Facultative Yeast	NULL	NULL	James TY, et al. 2006. Nature 443:818-822
F_777	2112:24861:10850_002	Fungi	Ascomycota	Dothideomycetes	Capnodiales	0	0	0	-	Too_rare	Unclassified	0	5	0	0.00490196	5	0	1	-	-	-	-	-	-	-	Unassigned	-
F_778	1101:12615:18429_074	Fungi	Ascomycota	Leotiomycetes	Helotiales	Helotiaceae	Meliniomyces	0	Ectomycorrhizal-Endophyte-Ericoid Mycorrhizal-Litter Saprotroph-Orchid Mycorrhizal	Too_rare	Ectomycorrhizal	3	1	0.000955414	0.000980392	4	1	1	Meliniomyces	13	Saprotroph-Symbiotroph	Ectomycorrhizal-Endophyte-Ericoid Mycorrhizal-Litter Saprotroph-Orchid Mycorrhizal	Probable	Dark Septate Endophyte	NULL	NULL	Tedersoo L, et al. 2014. Science 346:1256688
F_779	1101:14989:8773_217	Fungi	Ascomycota	Leotiomycetes	Helotiales	Leotiaceae	0	0	-	Too_rare	Unclassified	4	0	0.00127389	0	4	1	0	-	-	-	-	-	-	-	Unassigned	-
F_780	1101:15276:20466_087	Fungi	Ascomycota	0	0	0	0	0	-	Too_rare	Unclassified	4	0	0.00127389	0	4	2	0	-	-	-	-	-	-	-	Unassigned	-
F_781	1101:18891:10355_101	Fungi	Chytridiomycota	Chytridiomycetes	Rhizophydiales	0	0	0	-	Too_rare	Unclassified	4	0	0.00127389	0	4	1	0	-	-	-	-	-	-	-	Unassigned	-
F_782	1101:21965:9945_239	Fungi	0	0	0	0	0	0	-	Too_rare	Unclassified	4	0	0.00127389	0	4	1	0	-	-	-	-	-	-	-	Unassigned	-
F_783	1101:22080:3044_124	Fungi	Basidiomycota	Agaricomycetes	0	0	0	0	-	Too_rare	Unclassified	4	0	0.00127389	0	4	1	0	-	-	-	-	-	-	-	Unassigned	-
F_784	1102:11348:11750_018	Fungi	Basidiomycota	Tremellomycetes	0	0	0	0	-	Too_rare	Unclassified	4	0	0.00127389	0	4	1	0	-	-	-	-	-	-	-	Unassigned	-
F_785	1102:15278:24916_102	Fungi	Basidiomycota	Agaricomycetes	Agaricales	0	0	0	-	Too_rare	Unclassified	4	0	0.00127389	0	4	1	0	-	-	-	-	-	-	-	Unassigned	-
F_786	1102:17039:3840_158	Fungi	Ascomycota	0	0	0	0	0	-	Too_rare	Unclassified	0	4	0	0.00392157	4	0	1	-	-	-	-	-	-	-	Unassigned	-
F_787	1102:21006:14489_086	Fungi	Basidiomycota	Agaricomycetes	Auriculariales	0	0	0	-	Too_rare	Unclassified	0	4	0	0.00392157	4	0	1	-	-	-	-	-	-	-	Unassigned	-
F_788	1102:21583:22506_015	Fungi	Ascomycota	Sordariomycetes	0	0	0	0	-	Too_rare	Unclassified	4	0	0.00127389	0	4	1	0	-	-	-	-	-	-	-	Unassigned	-
F_789	1102:25034:16683_110	Fungi	0	0	0	0	0	0	-	Too_rare	Unclassified	4	0	0.00127389	0	4	1	0	-	-	-	-	-	-	-	Unassigned	-
F_790	1102:26934:15717_057	Fungi	Basidiomycota	Tremellomycetes	Filobasidiales	0	0	0	-	Too_rare	Unclassified	2	2	0.000636943	0.00196078	4	1	1	-	-	-	-	-	-	-	Unassigned	-
F_791	1102:6219:9355_102	Fungi	Ascomycota	0	0	0	0	0	-	Too_rare	Unclassified	4	0	0.00127389	0	4	2	0	-	-	-	-	-	-	-	Unassigned	-
F_792	1103:12722:11783_229	Fungi	Basidiomycota	Agaricomycetes	Hymenochaetales	Hymenochaetaceae	0	0	-	Too_rare	Unclassified	4	0	0.00127389	0	4	1	0	-	-	-	-	-	-	-	Unassigned	-
F_793	1103:15586:12477_034	Fungi	Basidiomycota	Agaricomycetes	Boletales	Suillaceae	Suillus	Suillus bovinus	Ectomycorrhizal	Too_rare	Ectomycorrhizal	0	4	0	0.00392157	4	0	1	Suillus	13	Symbiotroph	Ectomycorrhizal	Highly Probable	Boletoid	NULL	NULL	Rinaldi AC, et al. 2008. Fungal Diversity 33:1-45; Tedersoo L, et al. 2010. Mycorrhiza 20:217-263; http://mycorrhizas.info/ecmf.html
F_794	1103:19274:19118_057	Fungi	Ascomycota	0	0	0	0	0	-	Too_rare	Unclassified	0	4	0	0.00392157	4	0	1	-	-	-	-	-	-	-	Unassigned	-
F_795	1103:22359:14886_032	Fungi	Ascomycota	Dothideomycetes	Capnodiales	0	0	0	-	Too_rare	Unclassified	4	0	0.00127389	0	4	2	0	-	-	-	-	-	-	-	Unassigned	-
F_796	1103:24462:16619_246	Fungi	Glomeromycota	Glomeromycetes	Glomerales	Glomeraceae	0	0	Arbuscular Mycorrhizal	Too_rare	Arbuscular-Mycorrhizal	4	0	0.00127389	0	4	1	0	Glomeraceae	9	Symbiotroph	Arbuscular Mycorrhizal	Highly Probable	NULL	NULL	NULL	Redecker D, et al. 2013. Mycorrhiza 23:515-531
F_797	1104:12908:10239_245	Fungi	Ascomycota	Eurotiomycetes	Eurotiales	Aspergillaceae	Penicillium	0	Undefined Saprotroph	Too_rare	Saprotroph-Endophyte	4	0	0.00127389	0	4	1	0	Eurotiales	7	Saprotroph	Undefined Saprotroph	Possible	Microfungus	NULL	NULL	Sterkenburg E, et al. 2015. New Phytologist 207:1145-1158
F_798	1104:7564:4603_238	Fungi	Basidiomycota	Agaricomycetes	Agaricales	0	0	0	-	Too_rare	Unclassified	4	0	0.00127389	0	4	1	0	-	-	-	-	-	-	-	Unassigned	-
F_799	1105:21923:20003_031	Fungi	Basidiomycota	Microbotryomycetes	0	0	0	0	-	Too_rare	Unclassified	4	0	0.00127389	0	4	1	0	-	-	-	-	-	-	-	Unassigned	-
F_800	1105:22975:20768_229	Fungi	Ascomycota	Leotiomycetes	Helotiales	0	0	0	-	Too_rare	Unclassified	4	0	0.00127389	0	4	1	0	-	-	-	-	-	-	-	Unassigned	-
F_801	1106:23380:14614_061	Fungi	Ascomycota	Pezizomycetes	Pezizales	Sarcoscyphaceae	Desmazierella	0	Undefined Saprotroph	Too_rare	Saprotroph-Endophyte	4	0	0.00127389	0	4	1	0	Desmazierella	13	Saprotroph	Undefined Saprotroph	Probable	NULL	NULL	NULL	Tedersoo L, et al. 2014. Science 346:1256688
F_802	1107:18742:19742_064	Fungi	Ascomycota	Dothideomycetes	Venturiales	Venturiaceae	0	0	-	Too_rare	Unclassified	0	4	0	0.00392157	4	0	1	-	-	-	-	-	-	-	Unassigned	-
F_803	1107:22207:20711_025	Fungi	Ascomycota	Eurotiomycetes	Phaeomoniellales	0	0	0	-	Too_rare	Unclassified	0	4	0	0.00392157	4	0	1	-	-	-	-	-	-	-	Unassigned	-
F_804	1108:13851:23560_154	Fungi	Ascomycota	Sordariomycetes	Microascales	0	Gabarnaudia	Gabarnaudia betae	Plant Pathogen	Too_rare	Plant-Pathogen	4	0	0.00127389	0	4	1	0	Gabarnaudia	13	Pathotroph	Plant Pathogen	Probable	NULL	NULL	NULL	Tedersoo L, et al. 2014. Science 346:1256688
F_805	1108:13905:12075_109	Fungi	Ascomycota	Leotiomycetes	0	Myxotrichaceae	Oidiodendron	0	Ericoid Mycorrhizal	Too_rare	Ericoid-Mycorrhizal	4	0	0.00127389	0	4	1	0	Oidiodendron	13	Pathotroph-Symbiotroph	Ericoid Mycorrhizal	Probable	Dark Septate Endophyte	NULL	NULL	Newsham 2011. New Phytologist 190:783-793 (as DSE)
F_806	1108:15051:3089_039	Fungi	Ascomycota	Sordariomycetes	0	0	0	0	-	Too_rare	Unclassified	4	0	0.00127389	0	4	1	0	-	-	-	-	-	-	-	Unassigned	-
F_807	1108:20194:15639_200	Fungi	Ascomycota	Dothideomycetes	Capnodiales	0	0	0	-	Too_rare	Unclassified	4	0	0.00127389	0	4	1	0	-	-	-	-	-	-	-	Unassigned	-
F_808	1108:23202:25862_185	Fungi	Glomeromycota	Glomeromycetes	Glomerales	Glomeraceae	0	0	Arbuscular Mycorrhizal	Too_rare	Arbuscular-Mycorrhizal	4	0	0.00127389	0	4	1	0	Glomeraceae	9	Symbiotroph	Arbuscular Mycorrhizal	Highly Probable	NULL	NULL	NULL	Redecker D, et al. 2013. Mycorrhiza 23:515-531
F_809	1109:6564:18643_025	Fungi	Ascomycota	0	0	0	0	0	-	Too_rare	Unclassified	0	4	0	0.00392157	4	0	1	-	-	-	-	-	-	-	Unassigned	-
F_810	1110:17210:4239_012	Fungi	Ascomycota	Dothideomycetes	Capnodiales	0	0	0	-	Too_rare	Unclassified	4	0	0.00127389	0	4	1	0	-	-	-	-	-	-	-	Unassigned	-
F_811	1112:23912:15267_161	Fungi	Ascomycota	Leotiomycetes	Helotiales	0	0	0	-	Too_rare	Unclassified	4	0	0.00127389	0	4	1	0	-	-	-	-	-	-	-	Unassigned	-
F_812	1113:16828:6734_015	Fungi	Basidiomycota	Agaricomycetes	Agaricales	Amanitaceae	Amanita	Amanita fritillaria	Ectomycorrhizal	Too_rare	Ectomycorrhizal	4	0	0.00127389	0	4	1	0	Amanita	13	Symbiotroph	Ectomycorrhizal	Highly Probable	Agaricoid	NULL	NULL	Rinaldi AC, et al. 2008. Fungal Diversity 33:1-45; Tedersoo L, et al. 2010. Mycorrhiza 20:217-263; http://mycorrhizas.info/ecmf.html
F_813	1113:20760:16104_137	Fungi	Ascomycota	0	0	0	0	0	-	Too_rare	Unclassified	4	0	0.00127389	0	4	2	0	-	-	-	-	-	-	-	Unassigned	-
F_814	2101:11998:2041_228	Fungi	Ascomycota	0	0	0	0	0	-	Too_rare	Unclassified	4	0	0.00127389	0	4	1	0	-	-	-	-	-	-	-	Unassigned	-
F_815	2102:11193:6974_141	Fungi	Ascomycota	Eurotiomycetes	Eurotiales	Aspergillaceae	Penicillium	0	Undefined Saprotroph	Too_rare	Saprotroph-Endophyte	0	4	0	0.00392157	4	0	1	Eurotiales	7	Saprotroph	Undefined Saprotroph	Possible	Microfungus	NULL	NULL	Sterkenburg E, et al. 2015. New Phytologist 207:1145-1158
F_816	2103:15003:13443_049	Fungi	Ascomycota	Leotiomycetes	Helotiales	Leotiaceae	0	0	-	Too_rare	Unclassified	4	0	0.00127389	0	4	1	0	-	-	-	-	-	-	-	Unassigned	-
F_817	2105:15172:13126_076	Fungi	0	0	Mortierellales	Mortierellaceae	Mortierella	0	Undefined Saprotroph	Too_rare	Saprotroph-Endophyte	4	0	0.00127389	0	4	1	0	Mortierella	13	Saprotroph	Undefined Saprotroph	Probable	NULL	NULL	NULL	Tedersoo L, et al. 2014. Science 346:1256688
F_818	2108:13317:20062_201	Fungi	0	0	Kickxellales	Kickxellaceae	Ramicandelaber	0	Undefined Saprotroph	Too_rare	Saprotroph-Endophyte	4	0	0.00127389	0	4	1	0	Ramicandelaber	13	Saprotroph	Undefined Saprotroph	Probable	NULL	NULL	NULL	Tedersoo L, et al. 2014. Science 346:1256688
F_819	2110:12217:22074_103	Fungi	Basidiomycota	Agaricomycetes	Agaricales	Cortinariaceae	Cortinarius	0	Ectomycorrhizal	Too_rare	Ectomycorrhizal	0	4	0	0.00392157	4	0	1	Cortinarius	13	Symbiotroph	Ectomycorrhizal	Highly Probable	NULL	NULL	NULL	Rinaldi AC, et al. 2008. Fungal Diversity 33:1-45; Tedersoo L, et al. 2010. Mycorrhiza 20:217-263; http://mycorrhizas.info/ecmf.html
F_820	2112:13269:5180_227	Fungi	Ascomycota	Eurotiomycetes	Eurotiales	Aspergillaceae	Penicillium	0	Undefined Saprotroph	Too_rare	Saprotroph-Endophyte	4	0	0.00127389	0	4	1	0	Eurotiales	7	Saprotroph	Undefined Saprotroph	Possible	Microfungus	NULL	NULL	Sterkenburg E, et al. 2015. New Phytologist 207:1145-1158
F_821	2112:18240:12199_154	Fungi	Ascomycota	Sordariomycetes	0	0	0	0	-	Too_rare	Unclassified	4	0	0.00127389	0	4	1	0	-	-	-	-	-	-	-	Unassigned	-
F_822	2112:3168:10857_163	Fungi	Glomeromycota	Glomeromycetes	Glomerales	Glomeraceae	0	0	Arbuscular Mycorrhizal	Too_rare	Arbuscular-Mycorrhizal	4	0	0.00127389	0	4	2	0	Glomeraceae	9	Symbiotroph	Arbuscular Mycorrhizal	Highly Probable	NULL	NULL	NULL	Redecker D, et al. 2013. Mycorrhiza 23:515-531
F_823	2113:17789:17762_077	Fungi	Ascomycota	Eurotiomycetes	0	0	0	0	-	Too_rare	Unclassified	4	0	0.00127389	0	4	1	0	-	-	-	-	-	-	-	Unassigned	-
F_824	1101:14770:8989_190	Fungi	Ascomycota	Saccharomycetes	Saccharomycetales	0	Candida	0	Undefined Saprotroph	Too_rare	Saprotroph-Endophyte	3	0	0.000955414	0	3	1	0	Saccharomycetales	7	Saprotroph	Undefined Saprotroph	Possible	Yeast	NULL	NULL	Sterkenburg E, et al. 2015. New Phytologist 207:1145-1158
F_825	1101:16410:5665_066	Fungi	Glomeromycota	Glomeromycetes	0	0	0	0	Arbuscular Mycorrhizal	Too_rare	Arbuscular-Mycorrhizal	3	0	0.000955414	0	3	1	0	Glomeromycota	3	Symbiotroph	Arbuscular Mycorrhizal	Highly Probable	NULL	NULL	NULL	Redecker D, et al. 2013. Mycorrhiza 23:515-531
F_826	1101:20515:19568_128	Fungi	0	0	Mucorales	Cunninghamellaceae	Gongronella	Gongronella sp. 11 KF-2011a	Undefined Saprotroph	Too_rare	Saprotroph-Endophyte	3	0	0.000955414	0	3	1	0	Mucorales	7	Saprotroph	Undefined Saprotroph	Possible	Microfungus	NULL	NULL	Sterkenburg E, et al. 2015. New Phytologist 207:1145-1158
F_827	1101:24473:14061_225	Fungi	Ascomycota	Sordariomycetes	Hypocreales	Clavicipitaceae	Metarhizium	Metarhizium carneum	Animal Pathogen	Too_rare	Animal-Pathogen	3	0	0.000955414	0	3	1	0	Metarhizium	13	Pathotroph	Animal Pathogen	Probable	NULL	NULL	NULL	Tedersoo L, et al. 2014. Science 346:1256688
F_828	1101:26510:6845_120	Fungi	Ascomycota	0	0	0	0	0	-	Too_rare	Unclassified	3	0	0.000955414	0	3	1	0	-	-	-	-	-	-	-	Unassigned	-
F_829	1102:22340:24381_209	Fungi	0	0	0	0	0	0	-	Too_rare	Unclassified	3	0	0.000955414	0	3	1	0	-	-	-	-	-	-	-	Unassigned	-
F_830	1103:11715:24623_229	Fungi	Basidiomycota	Microbotryomycetes	0	0	0	0	-	Too_rare	Unclassified	3	0	0.000955414	0	3	1	0	-	-	-	-	-	-	-	Unassigned	-
F_831	1103:14239:25439_192	Fungi	Basidiomycota	Agaricomycetes	0	0	0	0	-	Too_rare	Unclassified	3	0	0.000955414	0	3	1	0	-	-	-	-	-	-	-	Unassigned	-
F_832	1103:22264:22567_042	Fungi	Basidiomycota	0	0	0	0	0	-	Too_rare	Unclassified	0	3	0	0.00294118	3	0	1	-	-	-	-	-	-	-	Unassigned	-
F_833	1103:24421:18379_078	Fungi	Basidiomycota	Agaricomycetes	Trechisporales	Hydnodontaceae	Trechispora	0	Wood Saprotroph	Too_rare	Saprotroph-Endophyte	3	0	0.000955414	0	3	1	0	Trechispora	13	Saprotroph	Wood Saprotroph	Highly Probable	Resupinate	White Rot	NULL	Gilbertson RL, Ryvarden L. 1987-1987. North American Polypores. Fungiflora, Oslo; Rinaldi AC, et al. 2008. Fungal Diversity 33:1-45 Uncertain.; Tedersoo L, et al. 2010. Mycorrhiza 20:217-263 (not ECM).
F_834	1103:25177:10582_064	Fungi	Basidiomycota	Agaricostilbomycetes	0	0	0	0	-	Too_rare	Unclassified	0	3	0	0.00294118	3	0	1	-	-	-	-	-	-	-	Unassigned	-
F_835	1103:5704:16297_002	Fungi	Ascomycota	Dothideomycetes	0	0	0	0	-	Too_rare	Unclassified	3	0	0.000955414	0	3	1	0	-	-	-	-	-	-	-	Unassigned	-
F_836	1103:6423:9389_234	Fungi	0	0	Mortierellales	Mortierellaceae	Mortierella	0	Undefined Saprotroph	Too_rare	Saprotroph-Endophyte	3	0	0.000955414	0	3	1	0	Mortierella	13	Saprotroph	Undefined Saprotroph	Probable	NULL	NULL	NULL	Tedersoo L, et al. 2014. Science 346:1256688
F_837	1103:6607:17928_002	Fungi	Ascomycota	Sordariomycetes	0	0	0	0	-	Too_rare	Unclassified	0	3	0	0.00294118	3	0	1	-	-	-	-	-	-	-	Unassigned	-
F_838	1103:9738:10915_210	Fungi	Ascomycota	Lecanoromycetes	0	0	0	0	-	Too_rare	Unclassified	3	0	0.000955414	0	3	1	0	-	-	-	-	-	-	-	Unassigned	-
F_839	1104:12547:8841_075	Fungi	Ascomycota	Saccharomycetes	Saccharomycetales	0	0	0	Undefined Saprotroph	Too_rare	Saprotroph-Endophyte	3	0	0.000955414	0	3	1	0	Saccharomycetales	7	Saprotroph	Undefined Saprotroph	Possible	Yeast	NULL	NULL	Sterkenburg E, et al. 2015. New Phytologist 207:1145-1158
F_840	1104:23050:22624_019	Fungi	0	0	0	0	0	0	-	Too_rare	Unclassified	3	0	0.000955414	0	3	1	0	-	-	-	-	-	-	-	Unassigned	-
F_841	1104:5348:14525_213	Fungi	Ascomycota	0	0	0	0	0	-	Too_rare	Unclassified	3	0	0.000955414	0	3	1	0	-	-	-	-	-	-	-	Unassigned	-
F_842	1105:20858:9440_238	Fungi	Ascomycota	Sordariomycetes	0	0	0	0	-	Too_rare	Unclassified	3	0	0.000955414	0	3	1	0	-	-	-	-	-	-	-	Unassigned	-
F_843	1105:23235:6499_213	Fungi	Ascomycota	0	0	0	0	0	-	Too_rare	Unclassified	3	0	0.000955414	0	3	1	0	-	-	-	-	-	-	-	Unassigned	-
F_844	1105:24723:24893_041	Fungi	0	0	0	0	0	0	-	Too_rare	Unclassified	3	0	0.000955414	0	3	1	0	-	-	-	-	-	-	-	Unassigned	-
F_845	1106:11806:20459_023	Fungi	Basidiomycota	Agaricomycetes	Agaricales	Cortinariaceae	Cortinarius	0	Ectomycorrhizal	Too_rare	Ectomycorrhizal	0	3	0	0.00294118	3	0	1	Cortinarius	13	Symbiotroph	Ectomycorrhizal	Highly Probable	NULL	NULL	NULL	Rinaldi AC, et al. 2008. Fungal Diversity 33:1-45; Tedersoo L, et al. 2010. Mycorrhiza 20:217-263; http://mycorrhizas.info/ecmf.html
F_846	1106:23009:14896_077	Fungi	Glomeromycota	Glomeromycetes	Glomerales	Glomeraceae	0	0	Arbuscular Mycorrhizal	Too_rare	Arbuscular-Mycorrhizal	3	0	0.000955414	0	3	1	0	Glomeraceae	9	Symbiotroph	Arbuscular Mycorrhizal	Highly Probable	NULL	NULL	NULL	Redecker D, et al. 2013. Mycorrhiza 23:515-531
F_847	1106:4375:12101_066	Fungi	Basidiomycota	Agaricomycetes	Agaricales	Entolomataceae	0	0	-	Too_rare	Unclassified	3	0	0.000955414	0	3	1	0	-	-	-	-	-	-	-	Unassigned	-
F_848	1106:8629:12368_136	Fungi	Ascomycota	0	0	0	0	0	-	Too_rare	Unclassified	3	0	0.000955414	0	3	1	0	-	-	-	-	-	-	-	Unassigned	-
F_849	1107:19950:16993_095	Fungi	Ascomycota	0	0	0	0	0	-	Too_rare	Unclassified	3	0	0.000955414	0	3	1	0	-	-	-	-	-	-	-	Unassigned	-
F_850	1108:21130:13664_007	Fungi	Ascomycota	0	0	0	Xenochalara	Xenochalara juniperi	Undefined Saprotroph	Too_rare	Saprotroph-Endophyte	0	3	0	0.00294118	3	0	1	Xenochalara	13	Saprotroph	Undefined Saprotroph	Probable	NULL	NULL	NULL	Tedersoo L, et al. 2014. Science 346:1256688
F_851	1108:23290:15665_239	Fungi	Ascomycota	Dothideomycetes	Pleosporales	0	0	0	-	Too_rare	Unclassified	3	0	0.000955414	0	3	1	0	-	-	-	-	-	-	-	Unassigned	-
F_852	1108:8512:10533_229	Fungi	Ascomycota	Lecanoromycetes	0	0	0	0	-	Too_rare	Unclassified	3	0	0.000955414	0	3	1	0	-	-	-	-	-	-	-	Unassigned	-
F_853	1112:9078:6387_193	Fungi	Basidiomycota	Agaricomycetes	0	0	0	0	-	Too_rare	Unclassified	3	0	0.000955414	0	3	1	0	-	-	-	-	-	-	-	Unassigned	-
F_854	1114:12677:5102_137	Fungi	Basidiomycota	Cystobasidiomycetes	0	0	0	0	-	Too_rare	Unclassified	0	3	0	0.00294118	3	0	1	-	-	-	-	-	-	-	Unassigned	-
F_855	1114:18845:8743_176	Fungi	Ascomycota	Sordariomycetes	Hypocreales	0	0	0	Undefined Saprotroph	Too_rare	Saprotroph-Endophyte	3	0	0.000955414	0	3	1	0	Hypocreales	7	Saprotroph	Undefined Saprotroph	Possible	Microfungus	NULL	NULL	Sterkenburg E, et al. 2015. New Phytologist 207:1145-1158
F_856	1114:19061:6731_206	Fungi	Ascomycota	0	0	0	0	0	-	Too_rare	Unclassified	3	0	0.000955414	0	3	1	0	-	-	-	-	-	-	-	Unassigned	-
F_857	1114:7305:20644_100	Fungi	Ascomycota	0	0	0	0	0	-	Too_rare	Unclassified	3	0	0.000955414	0	3	1	0	-	-	-	-	-	-	-	Unassigned	-
F_858	2102:10444:4973_093	Fungi	Ascomycota	0	0	0	0	0	-	Too_rare	Unclassified	0	3	0	0.00294118	3	0	1	-	-	-	-	-	-	-	Unassigned	-
F_859	2103:24335:6547_011	Fungi	Ascomycota	Eurotiomycetes	Eurotiales	0	0	0	Undefined Saprotroph	Too_rare	Saprotroph-Endophyte	3	0	0.000955414	0	3	1	0	Eurotiales	7	Saprotroph	Undefined Saprotroph	Possible	Microfungus	NULL	NULL	Sterkenburg E, et al. 2015. New Phytologist 207:1145-1158
F_860	2103:8112:10332_179	Fungi	Basidiomycota	Agaricomycetes	Boletales	0	0	0	-	Too_rare	Unclassified	3	0	0.000955414	0	3	1	0	-	-	-	-	-	-	-	Unassigned	-
F_861	2103:9660:12652_190	Fungi	Ascomycota	0	0	0	0	0	-	Too_rare	Unclassified	3	0	0.000955414	0	3	1	0	-	-	-	-	-	-	-	Unassigned	-
F_862	2107:10071:10942_085	Fungi	Ascomycota	0	0	0	0	0	-	Too_rare	Unclassified	2	1	0.000636943	0.000980392	3	1	1	-	-	-	-	-	-	-	Unassigned	-
F_863	2109:10568:23812_193	Fungi	Ascomycota	Dothideomycetes	Capnodiales	0	0	0	-	Too_rare	Unclassified	3	0	0.000955414	0	3	1	0	-	-	-	-	-	-	-	Unassigned	-
F_864	2109:9149:4759_131	Fungi	Ascomycota	0	0	0	0	0	-	Too_rare	Unclassified	3	0	0.000955414	0	3	1	0	-	-	-	-	-	-	-	Unassigned	-
F_865	2110:8275:16890_047	Fungi	Ascomycota	0	0	0	0	0	-	Too_rare	Unclassified	3	0	0.000955414	0	3	1	0	-	-	-	-	-	-	-	Unassigned	-
F_866	2111:14580:15472_004	Fungi	Ascomycota	Lecanoromycetes	0	0	0	0	-	Too_rare	Unclassified	3	0	0.000955414	0	3	1	0	-	-	-	-	-	-	-	Unassigned	-
F_867	1101:13303:18413_211	Fungi	Basidiomycota	Tremellomycetes	0	0	0	0	-	Too_rare	Unclassified	2	0	0.000636943	0	2	1	0	-	-	-	-	-	-	-	Unassigned	-
F_868	1101:14555:9455_001	Fungi	Basidiomycota	Agaricomycetes	Agaricales	0	0	0	-	Too_rare	Unclassified	0	2	0	0.00196078	2	0	1	-	-	-	-	-	-	-	Unassigned	-
F_869	1101:15067:18776_217	Fungi	Basidiomycota	Agaricomycetes	0	0	0	0	-	Too_rare	Unclassified	2	0	0.000636943	0	2	1	0	-	-	-	-	-	-	-	Unassigned	-
F_870	1101:21181:11262_133	Fungi	Ascomycota	Sordariomycetes	0	0	0	0	-	Too_rare	Unclassified	2	0	0.000636943	0	2	1	0	-	-	-	-	-	-	-	Unassigned	-
F_871	1102:12198:13234_011	Fungi	Glomeromycota	Glomeromycetes	Glomerales	Glomeraceae	0	0	Arbuscular Mycorrhizal	Too_rare	Arbuscular-Mycorrhizal	2	0	0.000636943	0	2	1	0	Glomeraceae	9	Symbiotroph	Arbuscular Mycorrhizal	Highly Probable	NULL	NULL	NULL	Redecker D, et al. 2013. Mycorrhiza 23:515-531
F_872	1102:14691:15134_197	Fungi	Ascomycota	0	0	0	0	0	-	Too_rare	Unclassified	2	0	0.000636943	0	2	1	0	-	-	-	-	-	-	-	Unassigned	-
F_873	1102:17834:17065_082	Fungi	Ascomycota	Sordariomycetes	Hypocreales	0	0	0	Undefined Saprotroph	Too_rare	Saprotroph-Endophyte	0	2	0	0.00196078	2	0	1	Hypocreales	7	Saprotroph	Undefined Saprotroph	Possible	Microfungus	NULL	NULL	Sterkenburg E, et al. 2015. New Phytologist 207:1145-1158
F_874	1102:18915:13607_103	Fungi	Ascomycota	0	0	0	0	0	-	Too_rare	Unclassified	0	2	0	0.00196078	2	0	1	-	-	-	-	-	-	-	Unassigned	-
F_875	1102:20150:8557_077	Fungi	Basidiomycota	Tremellomycetes	Trichosporonales	Trichosporonaceae	0	0	-	Too_rare	Unclassified	2	0	0.000636943	0	2	1	0	-	-	-	-	-	-	-	Unassigned	-
F_876	1103:11860:7039_037	Fungi	Ascomycota	0	0	0	0	0	-	Too_rare	Unclassified	2	0	0.000636943	0	2	1	0	-	-	-	-	-	-	-	Unassigned	-
F_877	1103:8935:9479_136	Fungi	Ascomycota	Sordariomycetes	Hypocreales	Hypocreaceae	Trichoderma	0	Undefined Saprotroph	Too_rare	Saprotroph-Endophyte	2	0	0.000636943	0	2	1	0	Hypocreales	7	Saprotroph	Undefined Saprotroph	Possible	Microfungus	NULL	NULL	Sterkenburg E, et al. 2015. New Phytologist 207:1145-1158
F_878	1104:19334:4618_199	Fungi	Basidiomycota	Tremellomycetes	0	0	0	0	-	Too_rare	Unclassified	2	0	0.000636943	0	2	1	0	-	-	-	-	-	-	-	Unassigned	-
F_879	1104:27383:19628_121	Fungi	Ascomycota	Dothideomycetes	Pleosporales	Sporormiaceae	Preussia	0	Undefined Saprotroph	Too_rare	Saprotroph-Endophyte	2	0	0.000636943	0	2	1	0	Preussia	13	Saprotroph	Undefined Saprotroph	Probable	NULL	NULL	NULL	Tedersoo L, et al. 2014. Science 346:1256688
F_880	1105:19252:23763_098	Fungi	0	0	0	0	0	0	-	Too_rare	Unclassified	0	2	0	0.00196078	2	0	1	-	-	-	-	-	-	-	Unassigned	-
F_881	1105:21237:6730_229	Fungi	Ascomycota	Dothideomycetes	Venturiales	Venturiaceae	0	0	-	Too_rare	Unclassified	2	0	0.000636943	0	2	1	0	-	-	-	-	-	-	-	Unassigned	-
F_882	1106:23686:10326_024	Fungi	Ascomycota	Dothideomycetes	0	0	0	0	-	Too_rare	Unclassified	0	2	0	0.00196078	2	0	1	-	-	-	-	-	-	-	Unassigned	-
F_883	1107:5414:11659_043	Fungi	Ascomycota	0	0	0	0	0	-	Too_rare	Unclassified	2	0	0.000636943	0	2	1	0	-	-	-	-	-	-	-	Unassigned	-
F_884	1109:16537:11123_129	Fungi	Ascomycota	0	0	0	0	0	-	Too_rare	Unclassified	2	0	0.000636943	0	2	1	0	-	-	-	-	-	-	-	Unassigned	-
F_885	1109:24247:17513_229	Fungi	Ascomycota	Eurotiomycetes	Chaetothyriales	Cyphellophoraceae	Cyphellophora	Cyphellophora sessilis	Undefined Saprotroph	Too_rare	Saprotroph-Endophyte	2	0	0.000636943	0	2	1	0	Cyphellophora	13	Saprotroph	Undefined Saprotroph	Probable	NULL	NULL	NULL	Tedersoo L, et al. 2014. Science 346:1256688
F_886	1110:26413:17819_192	Fungi	Ascomycota	0	0	0	0	0	-	Too_rare	Unclassified	2	0	0.000636943	0	2	1	0	-	-	-	-	-	-	-	Unassigned	-
F_887	1110:27877:18591_218	Fungi	Ascomycota	0	0	0	0	0	-	Too_rare	Unclassified	1	1	0.000318471	0.000980392	2	1	1	-	-	-	-	-	-	-	Unassigned	-
F_888	1110:6520:6437_053	Fungi	Glomeromycota	Glomeromycetes	0	0	0	0	Arbuscular Mycorrhizal	Too_rare	Arbuscular-Mycorrhizal	2	0	0.000636943	0	2	1	0	Glomeromycota	3	Symbiotroph	Arbuscular Mycorrhizal	Highly Probable	NULL	NULL	NULL	Redecker D, et al. 2013. Mycorrhiza 23:515-531
F_889	1114:21400:16114_219	Fungi	Basidiomycota	Agaricomycetes	0	0	0	0	-	Too_rare	Unclassified	2	0	0.000636943	0	2	1	0	-	-	-	-	-	-	-	Unassigned	-
F_890	2101:27150:17560_229	Fungi	Ascomycota	0	0	0	0	0	-	Too_rare	Unclassified	2	0	0.000636943	0	2	1	0	-	-	-	-	-	-	-	Unassigned	-
F_891	2102:14754:17831_215	Fungi	Basidiomycota	Agaricostilbomycetes	Agaricostilbales	Agaricostilbaceae	Pseudobensingtonia	0	Undefined Saprotroph	Too_rare	Saprotroph-Endophyte	2	0	0.000636943	0	2	1	0	Agaricostilbaceae	9	Saprotroph	Undefined Saprotroph	Possible	NULL	NULL	Probably saprobic, usually associated with dead palm tissues (Cannon & Kirk 2007)	Cannon PF, Kirk PM. 2007. Fungal Families of the World. CAB International, Cambridge
F_892	2104:11852:11226_019	Fungi	Basidiomycota	Agaricomycetes	Agaricales	0	0	0	-	Too_rare	Unclassified	2	0	0.000636943	0	2	1	0	-	-	-	-	-	-	-	Unassigned	-
F_893	2108:22732:19029_023	Fungi	Ascomycota	Leotiomycetes	0	Myxotrichaceae	Oidiodendron	0	Ericoid Mycorrhizal	Too_rare	Ericoid-Mycorrhizal	0	2	0	0.00196078	2	0	1	Oidiodendron	13	Pathotroph-Symbiotroph	Ericoid Mycorrhizal	Probable	Dark Septate Endophyte	NULL	NULL	Newsham 2011. New Phytologist 190:783-793 (as DSE)
F_894	2108:27926:12294_094	Fungi	Ascomycota	Sordariomycetes	Hypocreales	Cordycipitaceae	Lecanicillium	0	Animal Pathogen	Too_rare	Animal-Pathogen	0	2	0	0.00196078	2	0	1	Lecanicillium	13	Pathotroph	Animal Pathogen	Probable	NULL	NULL	NULL	Tedersoo L, et al. 2014. Science 346:1256688
F_895	2109:17640:19667_185	Fungi	Ascomycota	Eurotiomycetes	Eurotiales	Aspergillaceae	Penicillium	0	Undefined Saprotroph	Too_rare	Saprotroph-Endophyte	2	0	0.000636943	0	2	1	0	Eurotiales	7	Saprotroph	Undefined Saprotroph	Possible	Microfungus	NULL	NULL	Sterkenburg E, et al. 2015. New Phytologist 207:1145-1158
F_896	2109:19134:8718_244	Fungi	Ascomycota	Eurotiomycetes	Eurotiales	0	0	0	Undefined Saprotroph	Too_rare	Saprotroph-Endophyte	0	2	0	0.00196078	2	0	1	Eurotiales	7	Saprotroph	Undefined Saprotroph	Possible	Microfungus	NULL	NULL	Sterkenburg E, et al. 2015. New Phytologist 207:1145-1158
F_897	2110:8255:10145_088	Fungi	Ascomycota	0	0	0	0	0	-	Too_rare	Unclassified	0	2	0	0.00196078	2	0	1	-	-	-	-	-	-	-	Unassigned	-
F_898	2111:11709:12777_221	Fungi	Basidiomycota	Tremellomycetes	Trichosporonales	Trichosporonaceae	Trichosporon	0	Animal Pathogen	Too_rare	Animal-Pathogen	2	0	0.000636943	0	2	1	0	Trichosporon	13	Pathotroph	Animal Pathogen	Probable	NULL	NULL	Likely opportunistic human pathogen (Irinyi et al. 2015)	Irinyi L, et al. 2015. Medical Mycology 53:313-337; http://www.cdc.gov
F_899	2112:14099:20762_217	Fungi	Ascomycota	Leotiomycetes	0	Myxotrichaceae	Oidiodendron	0	Ericoid Mycorrhizal	Too_rare	Ericoid-Mycorrhizal	2	0	0.000636943	0	2	1	0	Oidiodendron	13	Pathotroph-Symbiotroph	Ericoid Mycorrhizal	Probable	Dark Septate Endophyte	NULL	NULL	Newsham 2011. New Phytologist 190:783-793 (as DSE)
F_900	2113:13436:16932_085	Fungi	Ascomycota	Sordariomycetes	0	0	0	0	-	Too_rare	Unclassified	0	2	0	0.00196078	2	0	1	-	-	-	-	-	-	-	Unassigned	-
F_901	2113:26204:12231_043	Fungi	Ascomycota	0	0	0	0	0	-	Too_rare	Unclassified	2	0	0.000636943	0	2	1	0	-	-	-	-	-	-	-	Unassigned	-
F_902	1101:20582:7115_154	Fungi	Glomeromycota	Glomeromycetes	Glomerales	Glomeraceae	0	0	Arbuscular Mycorrhizal	Too_rare	Arbuscular-Mycorrhizal	1	0	0.000318471	0	1	1	0	Glomeraceae	9	Symbiotroph	Arbuscular Mycorrhizal	Highly Probable	NULL	NULL	NULL	Redecker D, et al. 2013. Mycorrhiza 23:515-531
F_903	1101:5129:14357_104	Fungi	Basidiomycota	Tremellomycetes	0	0	0	0	-	Too_rare	Unclassified	0	1	0	0.000980392	1	0	1	-	-	-	-	-	-	-	Unassigned	-
F_904	1103:12430:6029_163	Fungi	Basidiomycota	Tremellomycetes	0	0	0	0	-	Too_rare	Unclassified	1	0	0.000318471	0	1	1	0	-	-	-	-	-	-	-	Unassigned	-
F_905	1104:19808:13001_077	Fungi	Glomeromycota	Glomeromycetes	Glomerales	Glomeraceae	0	0	Arbuscular Mycorrhizal	Too_rare	Arbuscular-Mycorrhizal	1	0	0.000318471	0	1	1	0	Glomeraceae	9	Symbiotroph	Arbuscular Mycorrhizal	Highly Probable	NULL	NULL	NULL	Redecker D, et al. 2013. Mycorrhiza 23:515-531
F_906	1104:4058:19035_093	Fungi	Ascomycota	Sordariomycetes	Hypocreales	Bionectriaceae	Clonostachys	0	Plant Pathogen	Too_rare	Plant-Pathogen	0	1	0	0.000980392	1	0	1	Clonostachys	13	Pathotroph	Plant Pathogen	Probable	NULL	NULL	NULL	Tedersoo L, et al. 2014. Science 346:1256688
F_907	1105:17431:21949_216	Fungi	Ascomycota	Dothideomycetes	Capnodiales	0	0	0	-	Too_rare	Unclassified	1	0	0.000318471	0	1	1	0	-	-	-	-	-	-	-	Unassigned	-
F_908	1105:9060:7939_039	Fungi	Ascomycota	0	0	0	0	0	-	Too_rare	Unclassified	1	0	0.000318471	0	1	1	0	-	-	-	-	-	-	-	Unassigned	-
F_909	1106:24912:5796_039	Fungi	0	0	0	0	0	0	-	Too_rare	Unclassified	1	0	0.000318471	0	1	1	0	-	-	-	-	-	-	-	Unassigned	-
F_910	1107:24423:23537_052	Fungi	Ascomycota	0	0	0	0	0	-	Too_rare	Unclassified	1	0	0.000318471	0	1	1	0	-	-	-	-	-	-	-	Unassigned	-
F_911	1108:19028:5799_193	Fungi	Basidiomycota	0	0	0	0	0	-	Too_rare	Unclassified	1	0	0.000318471	0	1	1	0	-	-	-	-	-	-	-	Unassigned	-
F_912	1108:21597:8707_162	Fungi	Ascomycota	0	0	0	0	0	-	Too_rare	Unclassified	1	0	0.000318471	0	1	1	0	-	-	-	-	-	-	-	Unassigned	-
F_913	1110:23616:9906_185	Fungi	Basidiomycota	Agaricomycetes	Agaricales	0	0	0	-	Too_rare	Unclassified	1	0	0.000318471	0	1	1	0	-	-	-	-	-	-	-	Unassigned	-
F_914	1110:25207:11553_081	Fungi	Ascomycota	Leotiomycetes	Helotiales	0	0	0	-	Too_rare	Unclassified	0	1	0	0.000980392	1	0	1	-	-	-	-	-	-	-	Unassigned	-
F_915	1114:15724:23881_212	Fungi	Ascomycota	Dothideomycetes	0	0	0	0	-	Too_rare	Unclassified	1	0	0.000318471	0	1	1	0	-	-	-	-	-	-	-	Unassigned	-
F_916	1114:22235:10047_131	Fungi	Ascomycota	0	0	0	0	0	-	Too_rare	Unclassified	1	0	0.000318471	0	1	1	0	-	-	-	-	-	-	-	Unassigned	-
F_917	2105:11531:5739_128	Fungi	Ascomycota	0	0	0	0	0	-	Too_rare	Unclassified	1	0	0.000318471	0	1	1	0	-	-	-	-	-	-	-	Unassigned	-
F_918	2109:23200:5010_198	Fungi	Ascomycota	Eurotiomycetes	0	0	0	0	-	Too_rare	Unclassified	0	1	0	0.000980392	1	0	1	-	-	-	-	-	-	-	Unassigned	-
F_919	2110:15717:22851_195	Fungi	Ascomycota	0	0	0	0	0	-	Too_rare	Unclassified	1	0	0.000318471	0	1	1	0	-	-	-	-	-	-	-	Unassigned	-
