# Supplementary material for: Root-Associated Fungi Shared Between Arbuscular Mycorrhizal and Ectomycorrhizal Conifers in a Temperate Forest
Source: Front Microbiol. 2018 Mar 12;9:433. doi: 10.3389/fmicb.2018.00433 (PMC5858530; doi:10.3389/fmicb.2018.00433)
Supplement: Supplementary file 5 [file DataSheet3.XLSX]

## Sheet: Caption
Sheet.name	Description
Matrix	Matrix representing the occurrences of fungal OTUs in the 208 root samples analyzed.

## Sheet: Matrix
Sample	Plant	2113:6221:18993_025	1108:21739:19615_227	1103:21322:15482_225	2104:10889:10851_245	1101:18961:11186_082	1104:10127:15692_217	1109:25088:25553_218	2114:5761:13621_032	2104:10440:20490_186	1101:28707:20334_001	1104:27751:19024_026	2107:2061:15838_141	1109:5769:16245_215	1104:10714:5310_002	1105:17564:7849_016	2104:26466:12193_019	1114:21127:17599_153	2101:7666:6685_169	1106:16081:5237_063	2102:17000:17358_146	2105:10357:2624_067	2106:26459:13696_081	1103:15275:19971_167	1108:20179:19211_151	2110:9868:19589_182	2112:8616:12838_008	1106:12197:5385_127	1101:27697:18659_202	2106:19998:5227_074	1101:14408:6030_226	1102:10622:10133_070	1101:15833:9686_108	1111:19662:6483_080	2105:10609:6097_204	2102:18565:7682_090	2108:10839:17467_003	1101:3791:18161_208	1101:17187:22505_198	1106:24502:23068_106	1112:24155:9286_153	1101:12269:11766_205	1101:20190:4171_231	2104:12843:6835_130	2114:12462:13899_119	1101:3804:13779_193	2113:9866:7109_212	1104:14830:22860_247	2102:17169:18660_141
S__004	Chamaecyparis	314	0	0	337	0	0	0	9	0	0	0	52	0	6	0	0	233	0	102	0	0	75	0	0	0	0	37	0	0	0	0	0	0	0	0	0	0	0	0	0	0	0	18	0	0	0	0	0
S__012	Chamaecyparis	681	0	0	119	0	83	0	0	0	0	0	37	0	0	0	0	24	0	23	0	0	0	0	0	0	0	0	0	0	0	0	0	0	0	0	0	0	0	0	0	0	0	0	0	0	0	3	0
S__015	Chamaecyparis	194	0	0	514	0	0	0	0	219	0	0	2	0	28	2	3	281	0	37	23	25	17	4	0	0	0	0	0	0	26	0	0	0	0	0	0	0	0	14	15	0	0	0	0	147	0	0	0
S__016	Chamaecyparis	0	0	0	170	0	0	4	157	0	0	0	0	0	0	398	54	7	0	50	0	31	17	148	0	0	24	45	11	0	7	0	43	0	0	0	0	0	0	14	0	0	0	0	0	0	0	0	0
S__018	Chamaecyparis	133	0	0	0	0	0	0	218	0	125	2	33	0	4	84	110	399	0	0	0	179	0	15	0	0	8	13	0	0	41	0	33	0	0	12	0	0	0	60	0	0	0	3	0	0	0	10	8
S__019	Chamaecyparis	529	0	0	0	0	13	0	0	0	0	0	59	0	0	187	367	54	0	51	0	80	23	0	0	0	19	2	110	0	0	0	6	0	0	0	0	0	0	19	0	0	0	0	0	0	0	18	0
S__020	Chamaecyparis	331	0	0	335	0	0	0	336	0	0	0	15	0	0	0	0	180	0	85	0	34	0	360	0	0	36	10	0	0	0	0	0	0	0	0	0	0	0	3	0	0	0	0	0	0	0	0	0
S__021	Chamaecyparis	327	0	0	228	0	0	0	575	0	0	0	11	0	6	98	0	33	0	0	0	199	0	56	0	0	0	14	0	0	0	0	0	0	0	28	0	0	0	55	0	0	0	0	0	0	0	0	0
S__031	Chamaecyparis	87	0	0	266	0	0	0	43	139	0	0	0	31	0	0	0	0	0	25	0	0	32	0	0	0	122	0	11	0	0	0	0	0	0	0	0	0	0	0	0	0	0	0	0	0	0	0	0
S__032	Chamaecyparis	400	0	0	0	0	130	0	710	0	0	0	26	0	4	0	0	85	0	1	0	188	130	5	0	0	0	0	0	0	3	20	0	0	0	0	0	0	0	59	0	0	0	14	0	0	0	0	0
S__035	Chamaecyparis	65	0	0	0	0	28	0	0	9	0	0	3	281	0	0	43	0	0	93	0	55	30	87	0	0	0	0	0	0	0	0	45	0	0	12	57	0	0	12	0	0	0	0	0	0	0	0	0
S__036	Chamaecyparis	3	0	0	0	0	0	0	0	0	0	0	0	0	0	0	0	218	0	184	0	64	0	0	0	0	0	0	109	0	0	0	0	0	0	0	0	0	0	0	0	0	0	0	0	0	0	16	0
S__037	Chamaecyparis	251	37	190	0	0	4	0	38	0	0	0	0	0	0	67	269	51	0	145	0	0	0	223	0	0	0	0	30	0	0	0	0	0	0	0	0	4	25	0	0	0	21	0	0	0	147	3	0
S__038	Chamaecyparis	246	0	84	0	0	0	0	0	49	9	0	181	366	0	8	0	10	0	0	0	37	156	0	0	0	12	0	10	0	0	86	0	0	0	0	0	0	15	5	0	0	12	19	0	0	0	0	0
S__039	Chamaecyparis	177	283	0	39	0	7	457	251	59	0	0	0	0	14	122	0	0	0	28	0	0	0	0	0	0	0	0	0	0	0	0	0	0	0	0	0	0	0	0	0	0	0	13	0	0	0	0	0
S__040	Chamaecyparis	546	0	0	21	0	8	0	457	0	0	0	0	0	2	25	0	0	0	82	108	0	16	0	0	0	142	0	0	0	0	0	0	0	0	0	0	0	0	0	108	0	0	0	0	0	0	0	0
S__043	Chamaecyparis	104	0	0	76	0	0	0	0	148	7	0	72	67	0	366	0	17	0	10	0	63	61	0	67	0	0	0	31	0	0	205	0	0	0	6	0	0	0	12	0	0	0	0	0	0	350	0	0
S__044	Chamaecyparis	48	344	0	163	0	0	0	21	2	0	0	6	0	0	345	0	14	0	27	0	1	3	75	530	0	0	0	0	0	3	0	0	0	0	0	0	0	0	3	0	0	0	0	0	16	0	0	0
S__045	Chamaecyparis	396	0	0	57	0	0	0	0	375	0	0	117	100	0	0	0	0	0	11	0	25	15	0	0	0	0	0	0	0	0	46	0	0	0	0	0	0	0	18	0	0	0	0	0	144	0	0	0
S__046	Chamaecyparis	157	374	231	271	0	0	0	0	0	18	0	0	219	0	169	0	15	0	23	0	0	0	0	0	0	0	50	23	0	6	0	0	0	0	59	0	35	21	0	0	0	17	0	0	0	0	0	0
S__047	Chamaecyparis	333	9	66	0	0	61	0	0	0	0	0	33	0	0	135	203	10	0	0	0	0	0	3	0	0	0	27	48	0	0	0	206	0	0	0	0	0	4	0	0	0	8	0	0	0	44	0	0
S__048	Chamaecyparis	71	0	505	0	0	0	0	0	12	0	0	67	0	2	211	0	96	0	62	0	21	206	162	0	0	0	0	4	0	0	3	0	0	0	0	0	17	63	24	0	0	58	0	0	78	0	0	0
S__049	Chamaecyparis	117	110	22	75	0	0	0	0	4	102	0	140	0	0	0	0	57	0	2	0	0	136	0	0	0	79	0	0	0	0	204	0	0	0	0	0	0	0	0	0	3	6	0	0	0	0	0	0
S__050	Chamaecyparis	162	180	0	0	0	52	0	0	126	275	0	0	61	6	104	0	2	0	0	0	30	17	0	44	0	5	174	0	0	0	139	0	0	0	6	0	0	0	26	0	5	0	0	0	58	0	0	0
S__051	Chamaecyparis	247	552	0	209	0	24	0	115	0	0	0	21	0	0	0	0	37	0	107	0	249	0	0	0	0	0	5	0	0	10	0	0	0	0	5	0	0	0	15	0	0	0	0	0	0	0	0	0
S__053	Chamaecyparis	435	366	110	28	0	0	0	0	0	154	0	0	0	12	260	0	1	0	6	0	8	0	0	0	0	38	4	0	0	0	0	0	0	0	0	0	0	7	8	0	0	6	22	0	56	0	0	0
S__054	Chamaecyparis	188	1282	12	0	0	0	0	0	0	0	0	0	0	0	0	0	0	8	31	0	0	0	98	0	0	0	0	0	0	0	0	0	0	0	0	0	9	0	0	0	0	0	0	0	8	0	0	0
S__056	Chamaecyparis	286	0	667	0	0	3	0	27	162	0	4	136	0	22	0	0	0	2	5	0	19	0	21	0	0	0	0	0	0	0	0	0	0	0	0	0	10	63	19	0	0	76	1	0	44	0	0	0
S__061	Chamaecyparis	92	960	0	173	0	54	0	0	0	8	0	17	0	36	0	0	0	0	93	0	0	0	2	0	0	75	0	0	0	0	0	0	0	0	0	0	0	0	0	0	0	0	4	0	0	0	19	0
S__063	Chamaecyparis	258	429	0	175	0	0	0	22	0	0	0	0	0	0	202	0	0	0	248	0	14	6	3	0	0	0	45	14	8	0	0	0	0	0	0	0	0	0	2	0	0	0	38	0	0	0	0	0
S__065	Chamaecyparis	127	0	50	0	0	7	0	0	0	93	1223	0	0	142	0	0	1	0	0	0	2	22	5	0	0	57	0	0	0	0	0	0	0	0	0	0	0	9	0	0	0	2	70	0	8	0	1	0
S__066	Chamaecyparis	380	0	122	0	0	5	0	20	0	0	4	0	327	0	0	0	0	0	43	0	109	0	233	0	0	0	0	0	0	0	0	0	0	0	0	0	16	9	12	0	0	7	0	0	0	0	4	0
S__067	Chamaecyparis	387	0	0	16	0	0	0	0	127	0	0	40	355	0	40	136	0	0	0	0	426	4	68	22	0	0	0	0	0	0	0	0	0	0	0	25	0	0	177	0	0	0	0	0	0	0	0	0
S__068	Chamaecyparis	423	0	44	43	0	792	0	224	0	0	0	14	0	24	25	0	0	0	0	0	31	0	191	0	0	0	0	0	0	7	0	0	0	0	0	0	0	9	12	0	0	4	0	0	0	0	0	0
S__070	Chamaecyparis	163	0	174	0	0	9	0	0	9	9	0	68	0	16	0	0	96	0	0	0	33	38	0	0	0	0	0	0	0	0	616	0	0	0	0	0	4	14	27	0	10	19	0	171	194	0	0	0
S__071	Chamaecyparis	38	0	0	104	0	0	0	0	0	456	0	0	443	11	0	0	58	0	0	509	4	51	0	0	0	41	0	0	0	0	0	0	0	0	0	0	0	0	0	0	8	0	0	0	0	0	23	0
S__072	Chamaecyparis	308	69	188	15	0	0	0	85	0	431	0	15	0	0	27	0	0	0	0	0	195	0	0	0	0	0	81	0	0	0	0	0	0	0	1	0	0	17	69	0	1	15	0	0	0	0	0	0
S__075	Chamaecyparis	69	0	0	0	0	0	0	0	149	227	0	288	0	5	0	0	269	0	4	166	32	32	0	0	0	0	0	0	0	1	0	0	0	0	0	0	0	0	7	164	0	0	4	0	0	0	77	0
S__076	Chamaecyparis	138	0	0	2	0	0	0	0	220	1	0	62	0	7	0	8	51	0	108	0	105	3	0	276	463	8	0	0	0	3	30	0	0	0	0	0	0	0	12	0	0	0	0	0	0	0	0	0
S__077	Chamaecyparis	4	771	0	0	0	0	0	0	0	269	0	103	0	0	20	66	15	0	61	0	28	4	45	0	0	59	4	0	0	0	0	24	0	0	0	0	0	0	7	0	0	0	2	0	0	0	7	0
S__078	Chamaecyparis	0	0	0	23	0	0	0	0	0	0	0	206	538	0	0	0	19	19	0	0	288	29	0	0	0	0	16	0	0	0	0	0	0	0	10	0	0	0	43	0	8	0	0	0	0	0	2	0
S__083	Chamaecyparis	73	0	0	0	0	0	0	0	106	0	0	33	369	0	250	259	0	0	91	0	39	39	192	18	0	0	0	22	0	3	97	115	0	0	0	0	0	0	3	0	0	0	0	0	33	0	0	0
S__084	Chamaecyparis	198	350	177	0	0	220	0	290	40	0	0	89	0	16	36	81	7	0	35	0	0	28	4	0	0	0	8	135	0	0	0	0	0	0	2	0	26	26	0	0	0	17	0	0	7	0	0	0
S__087	Chamaecyparis	34	0	482	0	0	97	0	0	0	120	0	103	27	0	0	84	97	0	0	0	0	0	0	0	0	217	32	5	4	34	0	37	0	0	0	0	46	8	0	0	0	8	0	45	0	0	13	0
S__095	Chamaecyparis	3	228	0	0	0	203	0	0	0	130	0	0	0	27	0	0	0	0	0	0	0	11	0	0	0	0	0	0	0	0	0	0	0	0	0	0	0	0	0	0	0	0	0	0	0	0	0	0
S__097	Chamaecyparis	0	0	0	0	0	0	0	0	0	585	0	103	0	0	0	0	0	0	0	0	7	259	0	0	0	0	0	0	0	0	0	0	0	0	0	0	0	0	6	0	0	0	6	0	10	0	0	0
S__099	Chamaecyparis	241	1340	0	93	0	0	0	0	33	112	0	0	0	0	0	0	4	0	44	0	6	0	0	0	0	0	0	0	0	3	0	0	0	0	0	0	0	0	0	0	0	0	0	0	7	0	0	0
S__100	Chamaecyparis	0	0	0	201	0	0	0	0	586	51	0	6	538	0	0	4	0	0	0	19	184	0	0	0	0	0	0	0	0	11	0	0	0	0	0	0	0	0	77	6	0	0	0	0	0	0	0	0
S__101	Chamaecyparis	78	405	1	121	0	7	330	0	0	221	0	0	0	2	0	0	0	0	0	54	0	0	0	0	0	0	0	0	0	365	0	0	0	0	0	32	0	0	0	0	0	0	0	0	0	0	0	0
S__102	Chamaecyparis	29	62	0	23	0	3	502	103	0	36	0	0	0	10	0	198	57	0	0	0	25	0	0	0	0	16	0	0	0	14	0	74	0	0	0	0	0	0	22	0	0	0	19	0	76	0	0	0
S__105	Chamaecyparis	636	0	39	309	0	28	0	0	9	151	0	190	0	0	0	0	0	0	0	0	27	0	0	0	0	0	0	0	0	47	0	0	0	0	0	0	0	1	14	0	0	17	3	0	0	0	0	3
S__106	Chamaecyparis	277	0	484	85	0	0	0	0	22	62	0	195	49	0	0	4	0	0	0	0	164	41	0	0	0	11	0	0	0	0	0	0	0	0	0	0	3	50	76	0	0	50	0	0	0	0	0	22
S__107	Chamaecyparis	772	0	49	12	0	13	0	447	0	152	0	2	0	0	0	0	0	0	0	0	0	0	0	0	0	45	0	0	0	0	0	0	0	0	0	0	0	0	0	0	12	8	0	0	0	0	0	0
S__108	Chamaecyparis	71	5	0	313	0	0	0	0	210	151	0	0	0	18	0	266	0	0	0	107	6	0	13	0	0	0	2	0	0	0	0	72	0	159	11	0	0	0	9	0	0	0	3	0	0	0	0	0
S__109	Chamaecyparis	0	0	10	186	0	27	573	443	0	41	0	0	0	27	0	158	79	0	0	0	28	0	0	0	0	61	0	0	0	0	0	70	0	10	0	0	0	0	12	0	0	0	0	0	15	0	0	0
S__110	Chamaecyparis	0	0	10	37	0	0	1000	0	0	20	0	20	174	0	44	0	10	0	0	0	149	4	0	0	0	0	0	0	0	1	0	0	0	0	0	0	0	0	60	0	8	0	0	0	0	0	0	0
S__111	Chamaecyparis	11	0	6	160	0	0	272	137	272	4	0	47	123	0	0	423	0	0	60	0	37	0	0	0	0	0	0	0	0	0	0	160	0	0	0	0	0	0	16	0	0	0	0	0	0	0	0	0
S__112	Chamaecyparis	0	0	193	358	0	191	0	287	36	252	0	20	0	0	34	68	0	0	0	0	2	20	0	0	0	0	0	25	0	0	0	30	0	0	0	0	0	19	7	0	10	17	0	0	0	0	0	0
S__114	Chamaecyparis	179	372	159	174	0	5	0	0	101	33	0	0	0	0	120	244	4	0	81	0	15	0	0	0	0	46	0	0	0	0	0	0	0	9	0	0	2	17	9	0	3	25	3	0	0	0	0	0
S__115	Chamaecyparis	0	179	48	3	0	7	0	0	5	239	0	134	0	7	0	0	0	0	0	0	0	0	0	0	0	0	0	0	0	0	0	0	0	0	0	0	0	0	0	0	20	13	0	127	0	0	0	108
S__116	Chamaecyparis	226	4	0	0	0	0	0	0	59	619	0	70	0	0	0	0	2	5	0	0	234	0	0	0	0	3	0	0	0	15	0	0	0	0	0	0	0	0	37	0	0	0	0	0	0	0	0	0
S__117	Chamaecyparis	397	19	0	355	0	0	0	0	482	0	0	0	0	29	0	0	0	0	20	0	280	0	0	0	0	0	0	1	0	13	0	0	0	0	0	0	0	0	118	0	0	0	0	0	0	0	0	0
S__118	Chamaecyparis	13	1046	9	150	0	10	0	0	0	0	0	0	0	0	155	49	0	0	46	0	10	0	0	0	0	0	0	1	0	29	0	20	0	0	0	297	0	0	12	0	0	0	0	0	0	0	0	0
S__119	Chamaecyparis	270	92	1	537	0	0	0	0	0	0	0	0	0	0	40	0	0	0	129	0	0	0	0	0	0	121	0	57	0	0	0	0	0	6	0	0	0	0	0	0	0	0	1	364	0	0	0	7
S__120	Chamaecyparis	99	716	56	34	0	143	0	0	68	126	0	0	0	3	18	1	0	0	34	0	6	12	1	0	0	91	0	37	0	0	0	5	0	0	0	0	6	3	0	0	12	14	0	0	0	0	0	0
S__121	Chamaecyparis	226	201	364	0	0	102	255	52	0	0	0	55	0	0	44	39	0	0	46	0	31	30	178	0	0	9	0	0	0	0	0	34	0	0	0	0	30	41	4	0	0	33	0	0	0	0	0	0
S__122	Chamaecyparis	972	0	0	91	0	0	0	0	145	0	0	0	101	0	0	18	0	0	0	0	0	0	0	0	0	0	0	21	0	0	0	23	0	0	0	0	0	0	0	0	0	0	0	0	0	0	0	0
S__123	Chamaecyparis	161	0	12	156	0	0	0	0	39	0	0	0	0	0	139	149	1	0	132	0	143	13	13	0	0	297	0	32	0	0	0	58	0	0	0	0	0	0	71	0	0	0	0	0	0	279	0	0
S__125	Chamaecyparis	197	263	116	182	0	61	0	306	17	0	0	8	0	0	51	418	0	0	3	0	0	8	97	0	0	0	7	0	0	5	0	0	0	10	0	0	0	12	0	0	0	11	0	0	0	0	0	0
S__126	Chamaecyparis	229	0	0	314	0	0	26	0	200	0	0	2	0	3	45	93	0	0	0	0	25	16	30	0	0	0	0	65	0	0	0	28	0	99	0	0	0	0	4	0	0	0	0	0	0	0	0	0
S__128	Chamaecyparis	0	0	747	179	0	51	0	0	104	0	0	49	0	9	0	29	0	0	25	0	0	8	10	0	0	32	0	76	0	0	0	9	0	38	0	0	111	90	0	0	0	81	0	0	0	0	0	0
S__129	Chamaecyparis	58	2	0	0	0	679	0	0	0	0	0	238	0	0	0	0	6	0	31	0	114	47	0	0	0	0	0	29	0	0	19	0	0	0	0	0	0	0	44	0	0	0	0	0	0	0	0	0
S__131	Chamaecyparis	179	0	0	338	0	0	0	0	279	0	51	0	184	3	118	0	0	0	53	0	0	0	0	0	0	0	41	81	0	0	0	0	0	60	0	0	0	0	0	0	0	0	0	0	0	0	0	0
S__133	Chamaecyparis	0	0	0	170	0	128	524	0	98	0	0	0	7	0	314	0	0	0	36	0	12	13	29	0	0	0	13	119	0	0	0	0	0	2	0	0	0	0	16	0	3	0	0	0	0	0	0	0
S__134	Chamaecyparis	137	0	634	0	0	14	0	0	166	0	0	0	14	7	0	0	0	0	76	0	0	122	0	0	0	0	0	53	0	12	0	0	0	0	0	3	49	86	0	0	16	74	0	0	0	0	0	0
S__136	Chamaecyparis	14	0	35	514	0	0	0	40	115	0	0	0	0	5	230	5	0	0	7	0	6	50	0	0	0	0	0	53	0	2	0	3	0	298	0	0	0	3	7	0	0	0	0	0	0	0	0	0
S__138	Chamaecyparis	92	0	0	17	0	0	43	11	154	0	0	31	0	3	182	0	19	0	84	0	0	0	0	0	0	0	0	111	0	0	0	0	0	0	0	0	0	0	0	0	0	0	0	0	0	0	10	0
S__139	Chamaecyparis	162	280	0	159	0	0	0	62	301	0	0	5	0	0	195	0	58	0	16	0	4	11	0	0	0	0	3	78	0	0	0	0	0	0	0	0	0	0	5	0	0	0	0	0	76	0	29	0
S__142	Chamaecyparis	0	0	0	35	0	3	0	0	42	0	0	39	314	0	0	0	0	0	91	0	70	0	7	0	0	0	0	81	0	0	13	0	0	0	0	0	0	0	35	0	0	0	0	0	0	0	2	0
S__148	Chamaecyparis	0	0	522	0	0	145	0	55	0	0	0	0	0	0	0	13	304	0	0	0	3	0	261	0	0	0	0	21	0	0	0	10	0	0	0	0	51	90	2	0	0	41	0	0	25	0	9	0
S__149	Chamaecyparis	0	0	0	0	0	0	0	0	14	0	0	201	0	0	0	0	0	0	12	15	4	41	0	129	0	0	0	40	0	0	244	0	0	0	0	0	0	0	0	0	0	0	0	0	5	0	0	0
S__150	Chamaecyparis	0	329	305	0	0	95	0	10	0	0	0	65	0	0	418	0	0	0	68	0	0	0	7	0	0	0	0	50	0	0	0	0	0	0	0	0	26	36	0	0	41	7	0	0	0	0	0	0
S__154	Chamaecyparis	142	194	0	49	0	0	0	4	180	0	0	8	0	4	4	0	4	0	100	0	0	10	0	16	0	273	0	62	0	0	171	0	0	12	0	0	0	0	0	0	0	0	0	0	0	0	0	0
S__155	Chamaecyparis	0	282	2	0	0	0	0	0	0	0	0	0	0	0	171	0	35	0	75	0	47	0	0	0	0	0	0	85	0	0	0	0	0	0	0	0	0	0	46	0	0	37	29	0	42	0	0	0
S__156	Chamaecyparis	0	0	0	242	0	16	0	0	22	0	0	0	0	0	0	0	16	36	94	0	0	15	0	0	0	0	0	132	0	0	0	0	0	0	0	0	0	0	0	0	0	0	0	0	0	0	0	283
S__157	Chamaecyparis	0	0	0	0	0	23	0	0	276	0	0	127	0	0	40	0	0	0	22	0	9	83	0	0	0	0	0	38	0	12	213	0	0	0	0	0	0	0	6	0	0	0	0	0	62	0	0	623
S__161	Chamaecyparis	197	0	35	0	0	420	0	0	0	0	0	0	0	5	0	0	0	0	4	0	0	0	0	0	703	3	0	0	0	0	0	0	0	0	0	0	9	14	0	0	223	3	0	0	0	0	0	0
S__162	Chamaecyparis	291	0	619	0	0	289	0	0	0	0	0	0	0	0	0	0	0	0	0	0	3	0	231	0	0	8	0	0	0	0	0	0	0	0	0	0	12	0	0	0	0	0	0	0	3	0	0	0
S__163	Chamaecyparis	414	0	358	0	0	16	0	0	0	0	0	0	0	0	0	307	0	0	0	0	0	3	4	0	0	0	0	0	0	0	0	312	0	0	0	0	22	45	0	0	58	30	0	0	0	0	0	82
S__164	Chamaecyparis	314	0	127	0	0	122	0	0	0	0	0	0	0	0	0	0	0	0	284	0	78	0	20	0	0	0	0	0	0	0	0	0	0	0	0	0	8	45	0	0	401	27	0	0	0	0	0	0
S__165	Chamaecyparis	4	0	365	8	0	346	0	0	162	0	0	3	771	0	0	0	0	0	12	0	0	0	0	0	0	0	0	0	0	0	0	0	0	0	0	0	26	53	0	0	0	44	0	0	0	0	0	0
S__166	Chamaecyparis	32	0	33	341	0	0	0	0	530	0	0	0	0	0	206	0	32	0	112	0	0	0	7	0	0	0	0	7	0	0	0	0	0	0	0	0	0	0	0	0	0	0	0	0	0	0	29	0
S__167	Chamaecyparis	0	671	243	0	0	20	0	0	189	0	0	0	0	0	12	0	0	0	0	0	4	0	359	0	0	0	0	0	0	0	0	0	0	0	0	0	30	12	2	0	0	0	0	0	18	0	0	0
S__168	Chamaecyparis	94	0	43	0	0	100	58	3	37	0	0	23	0	0	161	0	0	0	3	0	10	0	26	2	285	0	0	35	0	0	0	0	0	0	0	0	10	7	9	0	75	0	0	203	19	0	0	0
S__170	Chamaecyparis	116	407	375	0	0	185	0	131	157	0	0	7	0	0	70	40	0	2	11	0	0	13	0	0	0	0	0	52	0	0	0	21	0	0	0	0	57	36	0	0	0	29	0	0	0	0	0	0
S__171	Chamaecyparis	405	0	70	5	0	20	0	0	159	0	0	52	0	5	0	0	0	0	7	0	3	72	74	0	0	0	0	0	0	16	236	0	0	0	0	0	0	6	2	0	25	0	0	0	29	0	0	0
S__173	Chamaecyparis	0	0	0	254	0	0	0	0	0	0	0	0	0	0	0	79	71	0	123	0	0	0	0	0	0	0	0	26	0	36	0	0	0	148	0	0	0	0	0	0	0	0	5	0	0	0	463	0
S__175	Chamaecyparis	0	1211	22	0	0	122	0	0	71	0	0	240	0	0	0	2	0	0	0	0	18	0	0	0	0	0	0	0	0	0	0	4	0	0	0	0	0	0	11	0	50	0	0	0	6	0	0	0
S__176	Chamaecyparis	19	0	381	0	0	295	0	0	0	0	0	25	0	0	0	132	0	0	24	0	0	237	0	0	0	0	0	4	0	99	71	26	0	0	0	0	18	21	0	0	109	47	5	0	0	0	0	0
S__177	Chamaecyparis	62	0	0	18	0	0	0	0	0	0	0	194	0	0	9	0	78	0	292	0	0	93	0	5	0	4	0	7	0	0	0	0	0	0	0	0	0	0	0	0	0	0	0	0	0	0	0	0
S__178	Chamaecyparis	75	0	541	0	0	99	0	0	0	0	0	4	0	0	62	0	141	0	54	0	0	69	127	0	0	0	0	105	0	0	0	0	0	0	0	0	49	33	0	0	10	68	0	0	0	0	0	0
S__179	Chamaecyparis	0	0	440	0	0	265	0	0	0	0	0	0	0	0	139	19	1	0	51	0	0	263	0	3	0	41	0	53	0	0	5	10	0	0	0	0	69	50	0	0	12	61	0	0	0	0	0	0
S__180	Chamaecyparis	0	0	0	0	0	0	0	823	0	0	0	219	0	0	0	90	0	0	38	0	0	0	0	0	0	0	0	0	0	0	95	23	0	0	0	0	0	0	0	0	0	0	0	0	0	0	0	0
S__181	Chamaecyparis	0	0	0	96	0	0	0	1119	0	0	0	0	0	0	109	0	24	0	16	0	0	46	0	0	0	0	0	73	0	0	0	0	0	0	0	0	0	0	0	0	0	0	0	0	0	0	115	0
S__182	Chamaecyparis	0	0	114	55	0	16	0	0	14	0	0	64	0	6	25	0	0	17	7	0	36	0	0	0	1148	0	0	73	0	12	0	0	0	0	0	0	8	9	3	0	0	20	0	0	0	0	0	0
S__184	Chamaecyparis	0	1536	15	79	0	0	0	0	180	0	0	0	0	0	0	0	0	0	18	0	0	0	102	0	0	0	0	29	0	0	0	0	0	0	0	0	0	0	0	0	0	0	0	0	0	0	0	0
S__185	Chamaecyparis	0	0	599	117	0	98	0	31	0	0	0	0	0	0	25	0	0	0	52	10	92	55	0	0	134	0	4	38	0	0	0	0	0	0	7	0	67	19	18	0	62	0	0	0	0	0	0	0
S__186	Chamaecyparis	75	0	0	261	0	0	0	0	501	0	0	0	0	0	0	130	15	0	74	0	0	5	51	0	536	0	11	9	0	89	0	0	0	0	40	0	0	0	0	0	0	0	0	0	0	0	25	15
S__189	Chamaecyparis	573	0	0	10	0	0	0	0	59	0	0	87	0	0	0	0	537	0	32	0	0	0	0	0	0	0	0	0	0	0	0	0	0	0	0	0	0	0	0	0	0	0	0	0	0	0	129	0
S__190	Chamaecyparis	10	0	369	133	0	76	0	4	61	0	0	0	0	0	169	0	33	5	58	0	0	5	96	0	0	0	0	33	0	0	0	0	0	0	0	0	29	48	0	0	10	42	0	0	0	0	0	33
S__192	Chamaecyparis	82	491	449	0	0	18	0	0	101	0	0	88	0	4	0	0	12	0	0	0	0	6	0	0	0	0	0	0	0	20	257	0	0	0	3	0	67	38	0	0	0	50	0	0	7	0	0	0
S__193	Chamaecyparis	30	0	231	0	0	0	0	141	14	0	0	0	0	0	0	71	0	0	118	0	13	0	46	0	0	0	0	0	0	20	0	27	0	0	0	0	37	16	12	0	0	29	0	0	49	0	0	0
S__194	Chamaecyparis	424	1016	9	30	0	24	0	0	0	0	0	0	0	23	0	31	0	0	0	0	7	0	1	0	0	0	0	0	0	0	0	12	0	0	0	0	0	0	6	0	35	0	0	0	0	0	0	7
S__195	Chamaecyparis	55	351	0	747	0	18	0	0	0	0	0	0	0	16	68	0	0	0	5	0	0	0	16	0	0	0	0	0	0	0	0	0	0	36	52	0	0	0	0	0	0	0	10	0	37	0	0	0
S__196	Chamaecyparis	300	174	502	131	0	72	0	0	400	0	0	0	0	0	0	9	0	0	40	0	0	0	27	0	0	19	0	2	0	0	0	3	0	0	0	0	49	41	0	0	0	54	0	0	0	0	0	0
S__197	Chamaecyparis	252	0	204	0	0	7	0	0	27	0	0	425	0	0	0	0	0	0	0	0	0	0	0	0	0	447	0	26	0	35	0	0	0	0	0	0	1	25	0	0	15	23	0	0	0	0	9	5
S__198	Chamaecyparis	237	0	706	0	0	31	0	0	0	0	0	2	0	0	0	7	0	0	0	7	0	2	183	0	0	0	0	22	0	0	0	0	0	0	0	0	144	65	0	9	0	37	0	0	0	0	0	0
S__199	Chamaecyparis	925	0	79	0	0	11	0	0	0	0	0	33	0	66	21	0	0	0	0	0	62	0	194	0	0	48	5	5	0	0	0	0	0	0	2	0	5	16	21	0	0	8	5	0	0	0	2	0
S__200	Chamaecyparis	970	0	8	0	0	198	0	7	0	0	0	0	0	0	0	54	0	0	195	0	38	53	14	0	0	0	0	0	0	0	0	13	0	0	0	0	3	4	42	0	0	0	0	0	98	0	0	4
S__201	Chamaecyparis	4	0	0	496	0	19	0	467	0	0	0	0	0	0	35	221	5	0	32	0	0	7	0	0	0	18	0	52	0	7	0	221	0	0	0	0	0	0	0	0	8	0	0	0	0	0	7	0
S__202	Chamaecyparis	527	0	458	1	0	15	0	0	0	0	0	51	0	4	11	0	0	0	28	0	0	0	2	0	0	0	9	132	0	0	0	0	0	0	10	0	46	37	0	0	0	90	0	0	0	0	15	0
S__203	Chamaecyparis	544	1	0	125	0	10	0	0	36	0	0	0	0	7	0	0	149	0	2	0	0	19	0	0	0	0	0	0	0	0	0	0	0	0	0	0	0	0	0	9	0	0	0	0	0	0	8	0
S__204	Chamaecyparis	9	0	0	11	0	0	786	199	28	0	0	10	0	0	0	0	0	0	12	0	2	0	13	0	0	0	25	37	0	4	5	0	0	446	0	0	0	0	0	0	0	0	0	0	0	0	5	0
S__205	Chamaecyparis	202	521	327	0	0	0	0	0	0	0	0	13	0	0	0	123	0	0	13	40	68	13	64	0	0	0	0	0	0	0	0	49	0	0	0	0	68	26	27	64	125	6	0	0	0	0	0	0
S__206	Chamaecyparis	23	0	526	39	0	0	0	0	3	0	0	95	0	0	0	0	0	0	0	0	40	0	0	0	0	19	0	0	0	0	0	0	0	0	0	0	63	63	17	0	172	74	0	0	0	0	0	0
S__207	Chamaecyparis	71	0	0	156	0	0	729	237	217	0	0	0	0	152	0	24	13	0	13	0	0	0	0	0	0	0	0	0	0	35	0	11	0	33	0	0	0	0	0	0	0	0	0	0	0	0	134	0
S__208	Chamaecyparis	0	0	331	0	0	319	336	348	0	0	0	7	0	0	0	200	0	0	0	0	0	0	0	0	0	0	0	36	0	0	0	55	0	0	0	0	85	19	0	0	0	0	0	0	0	0	0	0
S__209	Chamaecyparis	0	38	5	97	0	0	526	0	71	0	0	3	753	0	0	34	0	0	0	0	0	0	4	0	0	0	0	12	0	0	10	8	0	0	0	0	0	0	0	0	0	0	0	0	0	0	0	4
S__210	Chamaecyparis	40	0	69	3	0	5	0	0	387	0	0	22	0	0	0	0	20	0	2	0	28	0	2	0	0	0	0	0	0	16	0	0	0	0	0	0	0	3	16	0	2	0	0	619	73	0	0	0
S__211	Chamaecyparis	37	333	376	0	0	0	0	0	97	0	0	0	0	0	0	5	20	0	0	0	0	0	0	0	0	0	0	0	0	0	0	0	0	0	0	0	47	33	0	0	13	22	0	0	4	0	0	0
S__212	Chamaecyparis	20	0	0	0	0	6	439	0	0	0	0	31	0	0	0	0	0	0	0	0	0	0	5	0	0	0	0	0	0	0	0	0	0	0	0	0	0	0	0	0	0	0	0	0	9	1225	0	10
S__213	Chamaecyparis	0	250	5	0	0	34	500	0	96	0	0	0	0	5	72	528	0	0	26	0	4	2	0	0	0	0	4	21	0	3	0	0	0	2	3	0	0	0	4	0	21	0	0	0	21	0	0	0
S__214	Chamaecyparis	0	449	86	0	0	76	678	0	155	0	0	0	0	6	0	175	0	0	34	0	20	0	0	0	0	0	0	0	0	0	0	32	0	0	0	0	10	14	23	0	0	4	0	0	57	0	0	0
S__215	Chamaecyparis	0	49	88	0	0	15	326	0	172	0	0	7	931	0	0	0	0	0	16	0	1	0	0	0	0	0	0	0	0	0	0	0	0	0	0	0	2	0	5	0	36	7	0	0	11	0	0	0
S__216	Chamaecyparis	0	0	0	0	0	422	725	0	29	0	4	0	0	314	0	0	0	0	0	0	83	0	0	0	0	7	0	0	0	0	0	0	0	66	0	0	0	0	23	0	12	0	0	0	0	0	155	0
S__217	Chamaecyparis	0	0	418	0	0	643	2	0	0	0	0	0	0	0	0	0	0	0	0	0	20	0	0	0	0	136	0	0	0	0	0	0	0	0	0	0	62	54	9	0	25	0	0	230	0	0	0	0
S__220	Chamaecyparis	23	826	83	0	0	330	34	0	0	0	0	13	0	9	4	52	0	0	0	0	21	24	0	0	10	0	0	0	0	3	0	30	0	0	0	0	13	17	21	0	19	9	0	0	99	0	0	0
S__221	Chamaecyparis	2	0	66	5	0	0	0	0	0	0	0	152	0	0	201	0	1	0	37	0	0	0	10	0	756	0	0	38	0	0	0	0	0	0	0	0	9	6	0	0	69	8	0	0	0	0	0	0
S__222	Chamaecyparis	0	201	6	239	0	0	708	3	0	0	0	8	0	0	87	62	0	0	75	0	0	0	0	0	0	219	0	41	0	0	2	22	0	85	0	0	0	0	0	0	0	0	0	0	0	0	0	0
S__223	Chamaecyparis	0	0	225	135	0	0	0	0	0	0	0	0	247	0	0	0	0	0	0	0	40	0	18	0	0	140	0	66	0	98	10	0	0	0	0	0	0	22	18	0	0	19	0	0	0	0	0	18
S__224	Chamaecyparis	0	38	43	0	0	148	0	0	0	0	0	5	0	0	0	214	0	0	36	0	0	227	0	0	0	335	0	91	0	7	0	242	0	10	0	0	0	4	0	0	0	2	0	49	0	0	0	0
S__225	Chamaecyparis	172	0	760	0	0	81	0	15	0	0	0	7	0	7	0	0	35	0	3	0	0	96	0	0	0	112	0	2	0	0	0	0	0	0	0	0	99	91	0	0	10	77	0	0	0	0	0	0
S__226	Chamaecyparis	0	0	16	0	0	26	427	0	0	0	0	76	521	0	0	0	73	0	0	0	0	1	0	0	0	0	0	0	0	534	0	0	0	0	0	0	2	0	0	0	12	0	0	0	0	0	0	0
S__227	Chamaecyparis	0	906	0	25	0	16	584	0	0	0	0	0	63	10	24	116	2	0	0	0	0	0	0	15	0	0	0	0	0	0	0	91	0	0	0	0	0	0	0	0	0	0	0	0	0	0	0	0
S__228	Chamaecyparis	0	630	236	155	0	0	405	0	122	0	0	21	128	46	0	0	0	0	4	0	0	0	0	4	0	0	0	15	0	0	0	0	0	0	0	0	26	24	0	0	0	32	0	14	0	0	0	0
S__229	Chamaecyparis	0	292	0	0	0	0	0	0	30	361	0	30	0	5	0	0	28	0	14	0	0	2	0	0	0	0	0	0	0	0	0	0	0	0	0	0	0	0	0	0	22	0	2	0	0	0	0	0
S__231	Chamaecyparis	0	200	472	21	0	0	0	0	148	538	0	0	0	0	32	0	108	0	0	0	6	0	0	0	0	0	0	4	0	15	0	0	0	0	0	0	53	53	0	0	0	33	0	0	0	0	0	0
S__232	Chamaecyparis	146	0	656	0	0	3	0	0	11	0	0	19	282	0	0	0	0	0	0	0	6	7	0	0	0	0	0	0	0	5	0	0	0	0	0	2	87	65	3	0	129	75	0	0	27	0	0	0
S__234	Chamaecyparis	0	0	14	0	0	0	0	45	94	0	0	68	0	35	31	0	0	0	70	0	284	0	16	0	25	0	0	201	0	0	0	0	0	0	0	0	7	5	90	0	28	1	4	0	10	0	0	0
S__235	Chamaecyparis	0	0	619	2	0	4	0	0	9	11	0	0	409	19	104	75	0	0	0	0	4	0	0	0	0	0	6	7	0	0	0	40	0	0	0	0	62	55	5	0	5	53	0	0	67	0	0	0
S__236	Chamaecyparis	171	0	123	113	0	437	0	497	171	0	0	149	0	6	0	74	0	12	17	0	0	0	0	0	0	1	0	0	0	70	0	0	0	0	0	0	20	14	0	0	18	9	0	0	0	0	14	0
S__238	Chamaecyparis	0	46	53	0	0	501	0	0	0	0	0	2	0	0	0	0	389	0	0	0	0	213	0	0	0	0	0	0	0	247	0	0	0	0	0	0	0	9	0	0	96	3	0	0	0	0	44	0
S__239	Chamaecyparis	0	0	533	0	0	781	0	0	105	0	0	10	0	19	97	3	0	0	5	0	0	0	0	0	0	0	0	2	0	0	0	0	0	0	0	0	8	59	0	0	8	69	0	0	0	0	0	0
S__241	Chamaecyparis	285	0	426	158	0	30	0	39	234	0	0	0	0	28	0	173	0	0	0	0	0	0	62	0	0	0	0	6	0	0	0	0	0	0	23	0	58	46	0	0	0	62	0	0	0	0	0	0
S__245	Chamaecyparis	90	0	12	460	0	0	0	0	270	15	0	5	0	4	0	40	33	0	135	0	67	0	12	0	0	0	6	0	0	86	0	9	0	0	5	0	0	0	24	0	0	2	0	0	14	0	0	0
S__246	Chamaecyparis	0	11	635	32	0	71	0	0	0	0	0	0	0	0	0	58	0	4	0	0	0	82	0	0	308	0	0	0	0	32	0	0	0	0	0	0	107	26	0	0	0	0	0	0	0	0	0	0
S__247	Chamaecyparis	0	0	3	5	0	55	0	702	0	5	320	19	0	6	0	144	0	0	21	0	22	0	0	0	0	0	0	0	5	0	0	45	0	21	0	0	0	0	20	0	5	0	9	0	0	0	182	0
S__001	Pinus	30	0	0	0	0	0	0	0	0	820	6	0	0	0	0	0	3	0	0	0	0	0	0	0	0	0	0	0	0	108	0	0	0	0	0	0	0	0	0	0	0	0	15	0	0	0	0	0
S__002	Pinus	49	0	0	0	0	179	0	0	9	0	0	151	0	444	0	0	0	477	5	0	0	28	0	0	0	0	0	0	0	0	14	0	0	0	0	0	0	0	0	0	0	0	0	0	0	0	0	0
S__003	Pinus	157	0	0	45	553	0	0	0	141	0	0	0	0	36	3	0	3	0	23	0	0	0	0	0	0	0	18	5	0	0	0	0	0	0	32	890	0	0	0	0	0	0	0	0	0	37	7	0
S__007	Pinus	8	1279	0	0	0	0	0	0	0	414	0	0	0	3	0	0	0	0	0	0	0	0	0	0	0	0	0	0	0	14	0	0	0	0	0	0	0	0	0	0	0	0	111	0	0	0	0	0
S__022	Pinus	349	0	0	88	0	34	0	0	0	0	1040	167	0	257	0	0	0	0	0	0	0	1	0	0	0	13	0	0	0	0	0	0	0	0	0	0	0	0	0	0	0	0	0	0	0	0	0	0
S__023	Pinus	60	0	0	426	0	5	0	0	0	0	94	59	129	144	0	0	8	0	40	78	0	6	39	0	0	0	0	0	95	0	0	0	0	0	0	0	0	0	0	89	0	0	55	0	0	0	0	0
S__024	Pinus	382	0	0	0	495	78	0	0	17	0	0	109	0	0	96	0	0	0	63	0	0	27	58	0	0	0	397	0	0	0	0	0	0	0	18	0	0	0	0	0	0	0	0	0	0	0	0	0
S__025	Pinus	856	0	0	0	0	0	0	0	0	0	136	91	0	65	0	0	146	0	20	0	0	0	0	0	0	0	0	0	0	20	0	0	0	0	0	0	0	0	0	0	0	0	0	0	0	0	0	0
S__026	Pinus	44	0	0	0	0	2	0	0	0	0	1638	10	0	122	10	0	0	0	21	0	0	0	46	0	0	68	0	0	0	3	0	0	0	0	0	0	0	0	0	0	0	0	7	0	0	0	0	0
S__027	Pinus	324	0	0	0	248	12	0	0	0	0	3	17	0	1	0	0	0	1066	0	0	0	175	92	0	0	0	0	0	0	0	0	0	0	0	0	0	0	0	0	0	0	0	0	0	0	0	0	0
S__029	Pinus	5	0	0	64	0	11	0	4	0	0	5	4	0	6	0	0	0	0	0	473	0	84	222	0	0	0	0	0	0	0	0	0	0	0	0	0	0	0	0	449	0	0	0	0	0	0	0	0
S__034	Pinus	30	0	0	1	0	12	0	0	0	0	0	20	3	19	7	0	0	0	19	186	0	0	3	1103	0	0	0	0	0	0	0	0	0	0	0	0	0	0	0	231	0	0	0	0	0	0	0	0
S__042	Pinus	7	0	0	0	784	0	0	0	30	0	0	30	0	137	0	0	0	0	5	0	0	17	0	287	0	0	40	2	0	0	0	0	0	0	30	5	0	0	0	0	0	0	0	0	0	0	0	0
S__052	Pinus	461	0	0	159	0	20	0	165	0	0	0	0	0	48	0	0	8	0	90	0	0	0	0	0	0	0	0	11	0	3	0	0	0	0	0	0	0	0	0	0	0	0	86	0	0	0	0	0
S__057	Pinus	71	0	0	21	202	0	0	0	23	0	0	78	0	0	0	4	22	0	4	0	0	66	0	0	0	0	0	0	0	0	106	2	0	0	0	0	0	0	0	0	0	0	0	0	0	0	0	0
S__058	Pinus	351	0	0	0	416	4	0	0	0	0	810	110	0	0	0	0	0	0	13	0	0	0	0	0	0	0	38	0	0	0	0	0	0	0	46	0	0	0	0	0	0	0	2	0	0	0	0	0
S__062	Pinus	0	0	0	0	1040	0	0	0	3	0	0	0	0	147	0	0	0	0	0	0	0	78	0	0	0	0	0	0	0	0	0	0	0	0	0	0	0	0	0	0	0	0	28	0	0	0	0	0
S__064	Pinus	283	0	0	0	0	30	0	0	0	0	920	50	0	245	0	0	0	11	0	0	0	41	0	0	0	0	0	0	0	0	0	0	0	0	0	0	0	0	0	0	0	0	0	0	0	0	0	6
S__069	Pinus	95	0	0	0	0	3	0	0	5	0	0	109	35	7	0	0	0	0	0	0	0	7	0	0	0	32	0	0	447	0	0	0	0	0	0	0	0	0	0	0	0	0	1	0	0	0	0	0
S__074	Pinus	63	0	0	0	263	29	0	0	0	0	0	32	0	92	0	4	0	0	0	176	0	0	0	5	0	0	99	0	804	0	0	0	0	0	80	0	0	0	0	115	11	0	17	0	0	0	0	0
S__079	Pinus	188	0	7	176	0	195	0	22	0	0	0	8	0	13	0	2	4	1082	6	0	0	0	0	126	0	0	0	0	0	0	0	4	0	0	0	0	0	0	0	0	0	0	0	0	0	0	0	0
S__080	Pinus	145	0	0	0	353	0	0	0	0	0	0	19	0	102	0	0	0	0	10	0	0	6	0	0	0	0	42	0	0	0	0	0	1219	0	41	0	0	0	0	0	0	0	0	0	0	0	0	0
S__082	Pinus	303	0	0	312	871	0	0	129	0	0	0	0	0	182	0	0	11	0	29	0	0	0	23	0	0	0	0	0	0	0	0	0	0	0	0	0	0	0	0	0	0	0	0	0	0	0	9	0
S__085	Pinus	504	13	0	0	528	32	0	0	5	0	0	297	0	312	0	82	7	0	11	0	0	9	37	0	0	0	0	0	0	0	0	27	0	0	0	0	0	0	0	0	0	0	0	0	0	0	0	0
S__086	Pinus	476	0	0	110	635	0	0	135	0	79	0	0	0	100	0	0	0	0	4	0	0	0	0	0	0	0	0	0	0	0	0	0	0	0	0	0	0	0	0	0	0	0	7	0	0	0	0	0
S__088	Pinus	607	0	0	0	588	0	0	8	0	0	0	319	0	155	0	0	4	0	0	0	0	15	5	0	0	0	0	0	0	0	0	0	0	0	0	0	0	0	0	0	0	0	15	0	0	0	0	9
S__089	Pinus	201	0	0	76	479	7	0	0	0	0	0	0	0	128	5	0	0	70	0	0	0	0	6	0	0	5	208	0	383	0	0	0	0	0	204	0	0	0	0	0	0	0	11	0	0	0	0	21
S__091	Pinus	120	0	0	4	835	6	0	11	0	0	0	0	0	139	0	0	0	0	72	0	0	0	124	0	0	66	13	10	0	0	0	0	0	0	473	0	0	0	0	0	0	0	0	0	0	0	0	0
S__092	Pinus	326	0	0	179	591	48	0	18	99	0	143	0	0	199	0	47	2	0	0	0	0	0	101	0	0	0	2	0	0	0	0	0	0	0	0	0	0	0	0	0	0	0	3	0	0	0	0	0
S__093	Pinus	400	0	0	23	1066	199	0	0	0	0	0	0	0	1	0	0	52	0	0	0	0	0	1	0	0	0	7	0	0	0	0	0	0	0	4	0	0	0	0	0	0	0	0	0	0	0	0	0
S__094	Pinus	223	0	0	21	465	14	0	0	157	201	0	0	0	322	0	0	0	0	0	0	0	186	0	79	0	5	0	0	0	7	0	0	0	0	0	0	0	0	0	0	0	0	11	0	0	0	0	0
S__098	Pinus	77	481	6	0	0	13	0	0	0	722	0	20	0	7	0	0	0	245	0	0	0	19	0	0	0	0	0	0	0	0	0	0	0	0	0	0	0	0	0	0	0	0	11	0	0	0	0	0
S__103	Pinus	358	0	0	42	0	0	249	0	0	36	0	53	0	15	0	0	0	0	34	0	0	0	0	0	0	0	183	0	123	3	0	0	0	0	196	0	0	0	0	0	0	0	8	0	0	0	0	0
S__104	Pinus	613	0	0	355	0	0	0	0	0	0	0	0	0	13	0	0	0	0	0	0	0	0	0	0	0	0	0	0	4	0	0	0	0	0	0	0	0	0	0	0	0	0	0	0	0	0	0	0
S__130	Pinus	598	5	2	0	0	3	0	0	19	0	36	0	0	125	0	22	0	0	10	0	0	38	0	0	0	0	0	0	0	0	0	0	0	83	0	0	0	0	0	0	0	0	772	0	0	7	0	0
S__135	Pinus	108	0	0	0	0	5	0	6	0	0	796	0	0	93	0	323	2	0	0	0	0	122	0	0	0	0	406	0	0	0	0	0	0	0	22	0	0	0	0	0	3	0	8	0	0	0	0	0
S__137	Pinus	264	222	0	49	0	61	0	0	278	0	0	4	0	150	0	0	29	284	123	0	0	67	5	0	0	0	0	0	0	0	0	0	0	7	0	0	0	0	0	0	0	0	0	0	0	0	0	0
S__141	Pinus	173	0	0	0	0	37	0	0	0	0	2	548	0	0	0	0	0	0	0	0	0	321	0	0	0	0	0	8	0	0	0	0	0	0	0	0	0	0	0	12	43	0	11	0	0	0	0	470
S__143	Pinus	4	0	0	204	0	0	0	0	0	0	4	0	0	467	70	31	23	0	50	0	0	350	0	0	0	0	0	0	0	0	0	30	0	416	0	0	0	0	0	0	0	0	0	0	0	0	2	0
S__144	Pinus	0	0	2	0	0	885	0	0	0	0	0	222	0	183	0	0	0	0	0	0	0	0	5	0	0	0	0	0	0	0	0	0	0	0	0	0	0	0	0	0	1	0	0	0	0	0	0	0
S__145	Pinus	0	0	0	4	0	422	0	0	0	0	1060	161	0	230	0	0	0	34	0	0	0	0	0	0	0	0	0	0	0	0	0	0	0	0	0	0	0	0	0	0	0	0	0	0	0	0	0	0
S__146	Pinus	223	0	0	0	0	0	0	0	0	0	0	0	0	136	0	0	0	0	21	1134	0	0	0	106	0	0	49	0	0	0	0	0	0	10	3	0	0	0	0	0	0	0	9	0	0	0	0	0
S__151	Pinus	0	0	0	0	0	42	0	0	18	0	0	53	0	4	4	0	0	0	0	0	0	4	0	1521	0	0	28	0	0	0	4	0	0	0	0	0	0	0	0	0	33	0	0	0	0	0	0	0
S__153	Pinus	17	6	0	6	0	0	0	0	0	0	0	130	0	13	0	0	817	0	0	314	0	0	0	0	0	0	0	0	0	0	124	0	0	0	0	0	0	0	0	266	3	0	0	0	0	0	40	0
S__158	Pinus	275	0	0	139	0	11	0	0	0	0	0	46	0	64	10	0	12	562	62	0	5	0	0	0	0	0	0	0	0	0	0	0	0	1	0	0	0	0	3	0	0	0	0	0	0	0	22	3
S__159	Pinus	675	0	0	147	0	204	0	0	64	0	0	129	0	69	143	44	0	0	44	0	0	0	0	0	0	0	0	0	0	0	0	0	0	0	0	0	0	0	0	0	0	0	0	0	0	0	0	0
S__169	Pinus	0	0	9	0	0	25	29	0	10	0	0	0	0	1	0	0	0	1565	4	0	0	0	6	0	0	1	0	0	0	0	6	0	0	0	0	0	0	0	0	0	22	0	0	13	0	0	0	0
S__183	Pinus	0	0	0	706	0	27	0	0	0	0	0	0	0	286	0	0	0	0	17	0	0	0	0	0	0	0	0	0	0	0	0	0	0	7	0	0	0	0	0	0	0	0	114	0	0	0	30	19
S__188	Pinus	62	0	0	0	0	9	0	0	0	0	0	0	0	0	0	0	0	0	0	866	0	1	53	0	0	0	212	0	0	0	0	0	0	0	7	0	0	0	0	0	0	0	0	0	0	0	0	0
S__240	Pinus	54	0	2	109	0	10	0	0	90	0	0	54	92	118	35	0	0	11	16	0	0	0	0	0	0	0	93	0	359	0	0	0	0	0	151	0	0	0	0	0	8	0	0	0	0	0	0	0
S__244	Pinus	0	0	0	568	0	8	0	0	0	0	0	0	0	19	0	10	5	0	0	0	0	0	83	0	0	0	0	0	0	0	0	11	0	0	0	0	0	0	0	0	0	0	5	0	0	0	0	0
[truncated: 871 more columns]
